# Supplementary material for: Epigenetic Signatures Associated with Different Levels of Differentiation Potential in Human Stem Cells
Source: PLoS One. 2009 Nov 13;4(11):e7809. doi: 10.1371/journal.pone.0007809 (PMC2771914; doi:10.1371/journal.pone.0007809)
Supplement: Table S3 — Differential expression analysis between Adult Stem Cells (ASC) and NTERA-2 using LIMMA. Differentially expressed genes with B value>3 and Fold Change (FC)>2 (positive for ASC, and negative for NTERA-2, in log2) are shown. Genes marked in red were validated by Q-RT-PCR. (0.76 MB XLS) [file pone.0007809.s009.xls]

## Sheet: Table S3
Probe set	Gene Symbol	Gene Description	FC ASC to NTERA (log2)	B ASC to NTERA
201744_s_at	LUM	lumican	9.54801	23.659
211161_s_at	COL3A1	collagen, type III, alpha 1 (Ehlers-Danlos syndrome type IV, autosomal dominant)	9.15294	16.8925
202404_s_at	COL1A2	collagen, type I, alpha 2	8.56608	28.3438
211698_at	EID1	EP300 interacting inhibitor of differentiation 1	8.30717	38.3055
202237_at	NNMT	nicotinamide N-methyltransferase	8.17979	36.5995
203789_s_at	SEMA3C	sema domain, immunoglobulin domain (Ig), short basic domain, secreted, (semaphorin) 3C	8.06213	18.626
201859_at	SRGN	serglycin	8.03923	36.5284
211896_s_at	DCN	decorin	7.82478	31.6374
226237_at	COL8A1	collagen, type VIII, alpha 1	7.81441	19.7325
212942_s_at	KIAA1199	KIAA1199	7.68282	21.4826
215446_s_at	LOX	lysyl oxidase	7.56108	17.8322
227061_at	NA	NA	7.35383	23.4392
223204_at	C4orf18	chromosome 4 open reading frame 18	7.32677	16.8495
201324_at	EMP1	epithelial membrane protein 1	7.11067	27.1086
202202_s_at	LAMA4	laminin, alpha 4	7.08352	19.5495
225381_at	LOC399959	hypothetical gene supported by BX647608	7.08154	21.6339
204646_at	DPYD	dihydropyrimidine dehydrogenase	7.05081	21.9173
206101_at	ECM2	extracellular matrix protein 2, female organ and adipocyte specific	7.0187	18.1121
201438_at	COL6A3	collagen, type VI, alpha 3	7.01455	29.7923
225664_at	COL12A1	collagen, type XII, alpha 1	6.96669	15.715
1554741_s_at	KGFLP1	keratinocyte growth factor-like protein 1	6.95171	20.192
205422_s_at	ITGBL1	integrin, beta-like 1 (with EGF-like repeat domains)	6.89535	23.8849
213764_s_at	MFAP5	microfibrillar associated protein 5	6.88081	31.7121
1556499_s_at	COL1A1	collagen, type I, alpha 1	6.82866	40.1481
227038_at	SGMS2	sphingomyelin synthase 2	6.80074	17.8643
201798_s_at	FER1L3	fer-1-like 3, myoferlin (C. elegans)	6.7856	30.757
201843_s_at	EFEMP1	EGF-containing fibulin-like extracellular matrix protein 1	6.76464	18.5306
204719_at	ABCA8	ATP-binding cassette, sub-family A (ABC1), member 8	6.71105	22.7081
223395_at	ABI3BP	ABI gene family, member 3 (NESH) binding protein	6.67824	12.2258
203939_at	NT5E	5'-nucleotidase, ecto (CD73)	6.5547	21.2247
201150_s_at	TIMP3	TIMP metallopeptidase inhibitor 3 (Sorsby fundus dystrophy, pseudoinflammatory)	6.38591	13.5333
1555778_a_at	POSTN	periostin, osteoblast specific factor	6.35226	7.87671
212473_s_at	MICAL2	microtubule associated monoxygenase, calponin and LIM domain containing 2	6.34815	22.9491
204222_s_at	GLIPR1	GLI pathogenesis-related 1 (glioma)	6.28382	28.9405
209955_s_at	FAP	fibroblast activation protein, alpha	6.25255	21.0276
213139_at	SNAI2	snail homolog 2 (Drosophila)	6.23856	23.6103
201012_at	ANXA1	annexin A1	6.16671	32.8637
238447_at	RBMS3	RNA binding motif, single stranded interacting protein	6.15588	25.3126
220327_at	VGLL3	vestigial like 3 (Drosophila)	6.11042	18.849
210002_at	GATA6	GATA binding protein 6	6.07118	20.0489
215034_s_at	TM4SF1	transmembrane 4 L six family member 1	6.04698	21.4898
226695_at	PRRX1	paired related homeobox 1	6.02572	20.5527
201105_at	LGALS1	lectin, galactoside-binding, soluble, 1 (galectin 1)	6.01143	32.1239
231577_s_at	GBP1	guanylate binding protein 1, interferon-inducible, 67kDa	5.98312	21.1842
210095_s_at	IGFBP3	insulin-like growth factor binding protein 3	5.98157	8.38919
214702_at	FN1	fibronectin 1	5.96634	15.4578
202948_at	IL1R1	interleukin 1 receptor, type I	5.93761	15.7047
225242_s_at	CCDC80	coiled-coil domain containing 80	5.92823	24.7895
226302_at	ATP8B1	ATPase, Class I, type 8B, member 1	5.90351	10.6299
209160_at	AKR1C3	aldo-keto reductase family 1, member C3 (3-alpha hydroxysteroid dehydrogenase, type II)	5.90187	16.4254
203324_s_at	CAV2	caveolin 2	5.88211	29.2224
206858_s_at	HOXC6	homeobox C6	5.87488	30.63
212063_at	CD44	CD44 molecule (Indian blood group)	5.87137	20.0627
226930_at	FNDC1	fibronectin type III domain containing 1	5.8692	21.0758
209120_at	NR2F2	nuclear receptor subfamily 2, group F, member 2	5.85259	13.811
214651_s_at	HOXA9	homeobox A9	5.82315	22.156
235318_at	FBN1	fibrillin 1	5.79584	14.5899
220014_at	PRR16	proline rich 16	5.79283	20.0531
201163_s_at	IGFBP7	insulin-like growth factor binding protein 7	5.74641	19.7953
227070_at	GLT8D2	glycosyltransferase 8 domain containing 2	5.7434	20.5234
213790_at	ADAM12	ADAM metallopeptidase domain 12 (meltrin alpha)	5.71758	18.0524
204058_at	ME1	malic enzyme 1, NADP(+)-dependent, cytosolic	5.7161	24.3354
205782_at	FGF7	fibroblast growth factor 7 (keratinocyte growth factor)	5.67269	24.6443
200974_at	ACTA2	actin, alpha 2, smooth muscle, aorta	5.66828	19.5212
206584_at	LY96	lymphocyte antigen 96	5.66059	29.3178
201432_at	CAT	catalase	5.64371	25.7848
202627_s_at	SERPINE1	serpin peptidase inhibitor, clade E (nexin, plasminogen activator inhibitor type 1), member 1	5.47751	15.7183
226621_at	FGG	fibrinogen gamma chain	5.46708	15.8997
201110_s_at	THBS1	thrombospondin 1	5.46642	9.71084
209395_at	CHI3L1	chitinase 3-like 1 (cartilage glycoprotein-39)	5.44401	5.53804
219935_at	ADAMTS5	ADAM metallopeptidase with thrombospondin type 1 motif, 5 (aggrecanase-2)	5.44097	9.97705
204602_at	DKK1	dickkopf homolog 1 (Xenopus laevis)	5.31181	11.7609
212614_at	ARID5B	AT rich interactive domain 5B (MRF1-like)	5.27923	10.2539
217728_at	S100A6	S100 calcium binding protein A6	5.27577	28.5782
202484_s_at	MBD2	methyl-CpG binding domain protein 2	5.25529	34.9832
212097_at	CAV1	caveolin 1, caveolae protein, 22kDa	5.25296	33.4644
232231_at	RUNX2	runt-related transcription factor 2	5.21436	15.1021
213905_x_at	BGN	biglycan	5.21037	22.6123
225442_at	DDR2	discoidin domain receptor family, member 2	5.20449	15.734
213397_x_at	ANG	angiogenin, ribonuclease, RNase A family, 5	5.19941	20.6988
204682_at	LTBP2	latent transforming growth factor beta binding protein 2	5.19651	17.6122
204780_s_at	FAS	Fas (TNF receptor superfamily, member 6)	5.16209	16.474
201280_s_at	DAB2	disabled homolog 2, mitogen-responsive phosphoprotein (Drosophila)	5.15203	19.1145
212489_at	COL5A1	collagen, type V, alpha 1	5.10493	19.1235
228367_at	ALPK2	alpha-kinase 2	5.10372	24.7152
206157_at	PTX3	pentraxin-related gene, rapidly induced by IL-1 beta	5.10032	27.3034
200878_at	EPAS1	endothelial PAS domain protein 1	5.06072	30.1705
228937_at	C13orf31	chromosome 13 open reading frame 31	5.05155	11.726
226425_at	CLIP4	CAP-GLY domain containing linker protein family, member 4	5.0425	16.8781
204971_at	CSTA	cystatin A (stefin A)	5.03833	9.40422
225895_at	SYNPO2	synaptopodin 2	5.00713	12.9471
205207_at	IL6	interleukin 6 (interferon, beta 2)	4.99791	9.45343
204159_at	CDKN2C	cyclin-dependent kinase inhibitor 2C (p18, inhibits CDK4)	4.98689	14.7236
226279_at	PRSS23	protease, serine, 23	4.97755	8.70218
215388_s_at	CFHR1	complement factor H-related 1	4.97595	9.72689
203640_at	MBNL2	muscleblind-like 2 (Drosophila)	4.96925	26.876
204820_s_at	BTN3A3	butyrophilin, subfamily 3, member A3	4.96071	20.3178
212298_at	NRP1	neuropilin 1	4.95067	9.03187
232090_at	DNM3	dynamin 3	4.91082	15.7403
201506_at	TGFBI	transforming growth factor, beta-induced, 68kDa	4.86918	31.4405
203131_at	PDGFRA	platelet-derived growth factor receptor, alpha polypeptide	4.85938	9.08207
228347_at	SIX1	SIX homeobox 1	4.84333	10.0604
218468_s_at	GREM1	gremlin 1, cysteine knot superfamily, homolog (Xenopus laevis)	4.78464	4.74015
233533_at	KRTAP1-5	keratin associated protein 1-5	4.77134	10.6494
203543_s_at	KLF9	Kruppel-like factor 9	4.76023	5.92369
204151_x_at	AKR1C1	aldo-keto reductase family 1, member C1 (dihydrodiol dehydrogenase 1; 20-alpha (3-alpha)-hydroxysteroid dehydrogenase)	4.73401	10.3688
207173_x_at	CDH11	cadherin 11, type 2, OB-cadherin (osteoblast)	4.72824	5.32513
219134_at	ELTD1	EGF, latrophilin and seven transmembrane domain containing 1	4.71347	11.9039
219789_at	NPR3	natriuretic peptide receptor C/guanylate cyclase C (atrionatriuretic peptide receptor C)	4.69169	12.2554
212353_at	SULF1	sulfatase 1	4.67575	8.71038
223434_at	GBP3	guanylate binding protein 3	4.66935	3.30421
209699_x_at	AKR1C2	aldo-keto reductase family 1, member C2 (dihydrodiol dehydrogenase 2; bile acid binding protein; 3-alpha hydroxysteroid dehydrogenase, type III)	4.6635	9.8117
218435_at	DNAJC15	DnaJ (Hsp40) homolog, subfamily C, member 15	4.65695	27.7435
208949_s_at	LGALS3	lectin, galactoside-binding, soluble, 3	4.65001	31.6977
203854_at	CFI	complement factor I	4.63973	8.20789
229331_at	SPATA18	spermatogenesis associated 18 homolog (rat)	4.62519	13.9991
221730_at	COL5A2	collagen, type V, alpha 2	4.61308	13.1218
204748_at	PTGS2	prostaglandin-endoperoxide synthase 2 (prostaglandin G/H synthase and cyclooxygenase)	4.61126	6.81287
225975_at	PCDH18	protocadherin 18	4.59796	12.9453
202863_at	SP100	SP100 nuclear antigen	4.59502	25.3548
222453_at	CYBRD1	cytochrome b reductase 1	4.58451	20.1823
209774_x_at	CXCL2	chemokine (C-X-C motif) ligand 2	4.57897	4.41565
217995_at	SQRDL	sulfide quinone reductase-like (yeast)	4.55863	18.8097
239218_at	PDE1C	phosphodiesterase 1C, calmodulin-dependent 70kDa	4.55786	14.2481
202888_s_at	ANPEP	alanyl (membrane) aminopeptidase (aminopeptidase N, aminopeptidase M, microsomal aminopeptidase, CD13, p150)	4.54672	16.0964
203851_at	IGFBP6	insulin-like growth factor binding protein 6	4.52609	19.4229
231202_at	ALDH1L2	aldehyde dehydrogenase 1 family, member L2	4.46304	14.0417
209651_at	TGFB1I1	transforming growth factor beta 1 induced transcript 1	4.4577	14.3053
212195_at	IL6ST	interleukin 6 signal transducer (gp130, oncostatin M receptor)	4.45239	13.5501
214085_x_at	KRR1	KRR1, small subunit (SSU) processome component, homolog (yeast)	4.41647	8.74829
204932_at	TNFRSF11B	tumor necrosis factor receptor superfamily, member 11b (osteoprotegerin)	4.41638	6.91624
230071_at	2011-09-01	septin 11	4.41298	13.8547
218706_s_at	GRAMD3	GRAM domain containing 3	4.35671	13.9356
205234_at	SLC16A4	solute carrier family 16, member 4 (monocarboxylic acid transporter 5)	4.35423	6.41633
228531_at	SAMD9	sterile alpha motif domain containing 9	4.35016	6.40365
221748_s_at	TNS1	tensin 1	4.34477	4.6776
218901_at	PLSCR4	phospholipid scramblase 4	4.32942	10.9371
202437_s_at	CYP1B1	cytochrome P450, family 1, subfamily B, polypeptide 1	4.29081	10.6005
203083_at	THBS2	thrombospondin 2	4.24976	6.5974
242722_at	LMO7	LIM domain 7	4.24224	10.6637
208944_at	TGFBR2	transforming growth factor, beta receptor II (70/80kDa)	4.23888	13.0506
208747_s_at	C1S	complement component 1, s subcomponent	4.23498	15.9747
210762_s_at	DLC1	deleted in liver cancer 1	4.23074	13.642
236313_at	CDKN2B	cyclin-dependent kinase inhibitor 2B (p15, inhibits CDK4)	4.2039	6.13815
219563_at	C14orf139	chromosome 14 open reading frame 139	4.15908	12.894
224463_s_at	C11orf70	chromosome 11 open reading frame 70	4.15239	24.0826
202733_at	P4HA2	procollagen-proline, 2-oxoglutarate 4-dioxygenase (proline 4-hydroxylase), alpha polypeptide II	4.13347	19.7537
201151_s_at	MBNL1	muscleblind-like (Drosophila)	4.1085	7.38733
200621_at	CSRP1	cysteine and glycine-rich protein 1	4.10449	14.5837
218534_s_at	AGGF1	angiogenic factor with G patch and FHA domains 1	4.10414	14.2035
222899_at	ITGA11	integrin, alpha 11	4.08864	15.5923
221213_s_at	SUHW4	suppressor of hairy wing homolog 4 (Drosophila)	4.08765	22.1053
212646_at	RFTN1	raftlin, lipid raft linker 1	4.07167	29.3866
202284_s_at	CDKN1A	cyclin-dependent kinase inhibitor 1A (p21, Cip1)	4.03949	24.2175
219303_at	C13orf7	chromosome 13 open reading frame 7	4.03352	15.2241
226769_at	FIBIN	fin bud initiation factor	4.02935	11.8633
232235_at	DSEL	dermatan sulfate epimerase-like	4.02492	5.41742
227850_x_at	CDC42EP5	CDC42 effector protein (Rho GTPase binding) 5	4.02389	8.45845
213150_at	HOXA10	homeobox A10	4.0229	18.1838
203501_at	PGCP	plasma glutamate carboxypeptidase	4.01594	12.2912
209356_x_at	EFEMP2	EGF-containing fibulin-like extracellular matrix protein 2	4.00306	11.7514
228234_at	TICAM2	toll-like receptor adaptor molecule 2	3.98874	11.4627
209156_s_at	COL6A2	collagen, type VI, alpha 2	3.97994	22.2074
206432_at	HAS2	hyaluronan synthase 2	3.97504	7.97527
225782_at	MSRB3	methionine sulfoxide reductase B3	3.97023	16.8696
227443_at	C9orf150	chromosome 9 open reading frame 150	3.93568	14.2423
225481_at	FRMD6	FERM domain containing 6	3.92923	10.738
227697_at	SOCS3	suppressor of cytokine signaling 3	3.92184	5.54419
213800_at	CFH	complement factor H	3.92081	8.99167
1552507_at	KCNE4	potassium voltage-gated channel, Isk-related family, member 4	3.91924	5.5842
237411_at	ADAMTS6	ADAM metallopeptidase with thrombospondin type 1 motif, 6	3.91477	6.51191
228750_at	COL14A1	collagen, type XIV, alpha 1 (undulin)	3.87891	8.21444
223800_s_at	LIMS3	LIM and senescent cell antigen-like domains 3	3.85994	6.69809
222156_x_at	CCPG1	cell cycle progression 1	3.85667	7.57343
203973_s_at	CEBPD	CCAAT/enhancer binding protein (C/EBP), delta	3.85254	17.3735
209392_at	ENPP2	ectonucleotide pyrophosphatase/phosphodiesterase 2 (autotaxin)	3.82769	6.08013
202856_s_at	SLC16A3	solute carrier family 16, member 3 (monocarboxylic acid transporter 4)	3.82389	16.9904
201412_at	LRP10	low density lipoprotein receptor-related protein 10	3.81716	24.9676
214453_s_at	IFI44	interferon-induced protein 44	3.81343	8.11334
228564_at	LOC375295	hypothetical gene supported by BC013438	3.80625	11.1953
227856_at	C4orf32	chromosome 4 open reading frame 32	3.79355	10.1127
205357_s_at	AGTR1	angiotensin II receptor, type 1	3.78647	5.14061
212667_at	SPARC	secreted protein, acidic, cysteine-rich (osteonectin)	3.78361	18.1189
204017_at	KDELR3	KDEL (Lys-Asp-Glu-Leu) endoplasmic reticulum protein retention receptor 3	3.77204	28.0828
204823_at	NAV3	neuron navigator 3	3.77188	9.63294
225639_at	SKAP2	src kinase associated phosphoprotein 2	3.76347	14.1358
204120_s_at	ADK	adenosine kinase	3.75588	13.4637
209655_s_at	TMEM47	transmembrane protein 47	3.73918	8.74673
209310_s_at	CASP4	caspase 4, apoptosis-related cysteine peptidase	3.7364	18.2828
200983_x_at	CD59	CD59 molecule, complement regulatory protein	3.7337	21.0685
228438_at	TRPA1	transient receptor potential cation channel, subfamily A, member 1	3.72811	13.3528
221584_s_at	KCNMA1	potassium large conductance calcium-activated channel, subfamily M, alpha member 1	3.71662	9.06163
203159_at	GLS	glutaminase	3.7159	8.2778
205158_at	RNASE4	ribonuclease, RNase A family, 4	3.71452	17.4413
211986_at	AHNAK	AHNAK nucleoprotein	3.71269	15.7801
224973_at	FAM46A	family with sequence similarity 46, member A	3.70585	9.68169
226794_at	STXBP5	syntaxin binding protein 5 (tomosyn)	3.69985	5.45262
228617_at	XAF1	XIAP associated factor-1	3.69149	16.7588
223276_at	MST150	MSTP150	3.68596	21.3781
204254_s_at	VDR	vitamin D (1,25- dihydroxyvitamin D3) receptor	3.67154	22.6246
205092_x_at	ZBTB1	zinc finger and BTB domain containing 1	3.66933	12.0786
201951_at	ALCAM	activated leukocyte cell adhesion molecule	3.64336	6.32113
206026_s_at	TNFAIP6	tumor necrosis factor, alpha-induced protein 6	3.64095	8.31894
225262_at	FOSL2	FOS-like antigen 2	3.63646	7.59052
209360_s_at	RUNX1	runt-related transcription factor 1 (acute myeloid leukemia 1; aml1 oncogene)	3.63313	19.8041
227243_s_at	EBF3	early B-cell factor 3	3.62286	16.3231
224560_at	TIMP2	TIMP metallopeptidase inhibitor 2	3.62008	17.9327
203088_at	FBLN5	fibulin 5	3.62003	10.9884
220794_at	GREM2	gremlin 2, cysteine knot superfamily, homolog (Xenopus laevis)	3.61843	5.26315
212192_at	KCTD12	potassium channel tetramerisation domain containing 12	3.61508	3.79245
218718_at	PDGFC	platelet derived growth factor C	3.60698	6.07083
204036_at	EDG2	endothelial differentiation, lysophosphatidic acid G-protein-coupled receptor, 2	3.60216	7.75783
226545_at	CD109	CD109 molecule	3.59855	8.07529
37408_at	MRC2	mannose receptor, C type 2	3.57662	19.4177
207191_s_at	ISLR	immunoglobulin superfamily containing leucine-rich repeat	3.56688	14.9829
226210_s_at	MEG3	maternally expressed 3	3.5614	7.32518
209946_at	VEGFC	vascular endothelial growth factor C	3.55163	14.782
212530_at	NEK7	NIMA (never in mitosis gene a)-related kinase 7	3.54975	6.97731
210511_s_at	INHBA	inhibin, beta A	3.54419	3.09308
204135_at	FILIP1L	filamin A interacting protein 1-like	3.53972	15.0437
227727_at	MRGPRF	MAS-related GPR, member F	3.53897	8.54453
238067_at	TBC1D8B	TBC1 domain family, member 8B (with GRAM domain)	3.53678	6.55953
241745_at	FBXO30	F-box protein 30	3.52936	20.3492
202552_s_at	CRIM1	cysteine rich transmembrane BMP regulator 1 (chordin-like)	3.50723	7.46951
201185_at	HTRA1	HtrA serine peptidase 1	3.50517	17.8955
213836_s_at	WIPI1	WD repeat domain, phosphoinositide interacting 1	3.46084	22.0955
209505_at	NR2F1	nuclear receptor subfamily 2, group F, member 1	3.43136	4.45682
218656_s_at	LHFP	lipoma HMGIC fusion partner	3.42826	16.8721
216231_s_at	B2M	beta-2-microglobulin	3.42291	15.201
219054_at	C5orf23	chromosome 5 open reading frame 23	3.42278	5.6049
226099_at	ELL2	elongation factor, RNA polymerase II, 2	3.41888	19.0982
203729_at	EMP3	epithelial membrane protein 3	3.41835	14.7961
222455_s_at	PARVA	parvin, alpha	3.41625	13.2832
209684_at	RIN2	Ras and Rab interactor 2	3.4107	9.64354
212647_at	RRAS	related RAS viral (r-ras) oncogene homolog	3.40235	11.6355
205407_at	RECK	reversion-inducing-cysteine-rich protein with kazal motifs	3.39143	4.39246
205130_at	RAGE	renal tumor antigen	3.36236	11.4059
213943_at	TWIST1	twist homolog 1 (acrocephalosyndactyly 3; Saethre-Chotzen syndrome) (Drosophila)	3.36168	11.6986
210261_at	KCNK2	potassium channel, subfamily K, member 2	3.35896	12.2216
225681_at	CTHRC1	collagen triple helix repeat containing 1	3.35888	12.1032
212067_s_at	C1R	complement component 1, r subcomponent	3.35735	12.0693
226326_at	PCGF5	polycomb group ring finger 5	3.35473	7.51712
212190_at	SERPINE2	serpin peptidase inhibitor, clade E (nexin, plasminogen activator inhibitor type 1), member 2	3.35463	9.97886
213275_x_at	CTSB	cathepsin B	3.35035	13.2141
226725_at	SLFN5	schlafen family member 5	3.34876	17.925
210139_s_at	PMP22	peripheral myelin protein 22	3.34809	6.06974
213428_s_at	COL6A1	collagen, type VI, alpha 1	3.34383	23.6764
229435_at	GLIS3	GLIS family zinc finger 3	3.34302	6.30909
203675_at	NUCB2	nucleobindin 2	3.34275	10.6446
214696_at	MGC14376	hypothetical protein MGC14376	3.33123	11.873
227195_at	ZNF503	zinc finger protein 503	3.32695	18.7675
205174_s_at	QPCT	glutaminyl-peptide cyclotransferase (glutaminyl cyclase)	3.31869	7.4516
226743_at	SLFN11	schlafen family member 11	3.3145	7.7055
61734_at	RCN3	reticulocalbin 3, EF-hand calcium binding domain	3.31178	16.7694
213455_at	FAM114A1	family with sequence similarity 114, member A1	3.30036	13.3504
204279_at	PSMB9	proteasome (prosome, macropain) subunit, beta type, 9 (large multifunctional peptidase 2)	3.28991	6.51413
201069_at	MMP2	matrix metallopeptidase 2 (gelatinase A, 72kDa gelatinase, 72kDa type IV collagenase)	3.28392	19.5544
233085_s_at	OBFC2A	oligonucleotide/oligosaccharide-binding fold containing 2A	3.27785	7.34788
201136_at	PLP2	proteolipid protein 2 (colonic epithelium-enriched)	3.27606	22.935
203282_at	GBE1	glucan (1,4-alpha-), branching enzyme 1 (glycogen branching enzyme, Andersen disease, glycogen storage disease type IV)	3.25319	16.8135
221760_at	MAN1A1	mannosidase, alpha, class 1A, member 1	3.24741	6.22836
201666_at	TIMP1	TIMP metallopeptidase inhibitor 1	3.24595	19.6269
205499_at	SRPX2	sushi-repeat-containing protein, X-linked 2	3.24577	9.5437
205609_at	ANGPT1	angiopoietin 1	3.23461	3.62845
1554062_at	XG	Xg blood group	3.22772	9.17003
214657_s_at	TncRNA	trophoblast-derived noncoding RNA	3.22578	6.50126
238122_at	RBM12B	RNA binding motif protein 12B	3.22012	9.53761
204163_at	EMILIN1	elastin microfibril interfacer 1	3.21785	14.7269
203570_at	LOXL1	lysyl oxidase-like 1	3.21752	7.00551
201041_s_at	DUSP1	dual specificity phosphatase 1	3.21626	12.5858
219922_s_at	LTBP3	latent transforming growth factor beta binding protein 3	3.20841	16.4529
201508_at	IGFBP4	insulin-like growth factor binding protein 4	3.20822	9.1076
205729_at	OSMR	oncostatin M receptor	3.19588	15.1969
204051_s_at	SFRP4	secreted frizzled-related protein 4	3.1919	5.2689
219973_at	ARSJ	arylsulfatase family, member J	3.1826	4.84213
211026_s_at	MGLL	monoglyceride lipase	3.17808	16.653
225019_at	CAMK2D	calcium/calmodulin-dependent protein kinase (CaM kinase) II delta	3.16799	9.81584
219561_at	COPZ2	coatomer protein complex, subunit zeta 2	3.16758	13.2779
213122_at	TSPYL5	TSPY-like 5	3.15171	14.2703
202096_s_at	TSPO	translocator protein (18kDa)	3.14439	10.567
205713_s_at	COMP	cartilage oligomeric matrix protein	3.13141	4.36809
212923_s_at	C6orf145	chromosome 6 open reading frame 145	3.13019	16.0995
229354_at	AHRR	aryl-hydrocarbon receptor repressor	3.12627	11.4336
228325_at	KIAA0146	KIAA0146	3.12403	8.91091
205992_s_at	IL15	interleukin 15	3.12108	3.61267
235766_x_at	RAB27A	RAB27A, member RAS oncogene family	3.11066	7.90581
212912_at	RPS6KA2	ribosomal protein S6 kinase, 90kDa, polypeptide 2	3.11011	9.46123
210664_s_at	TFPI	tissue factor pathway inhibitor (lipoprotein-associated coagulation inhibitor)	3.10096	3.69271
230109_at	PDE7B	phosphodiesterase 7B	3.0947	12.6795
203232_s_at	ATXN1	ataxin 1	3.08832	8.40433
203434_s_at	MME	membrane metallo-endopeptidase	3.08741	5.40095
237945_at	MEG8	maternally expressed (in Callipyge) 8	3.08013	3.26707
227300_at	TMEM119	transmembrane protein 119	3.07729	6.32749
208789_at	PTRF	polymerase I and transcript release factor	3.07591	15.1461
230730_at	SGCD	sarcoglycan, delta (35kDa dystrophin-associated glycoprotein)	3.07441	8.51275
226051_at	SELM	selenoprotein M	3.0735	6.01097
218899_s_at	BAALC	brain and acute leukemia, cytoplasmic	3.04603	3.79805
226342_at	SPTBN1	spectrin, beta, non-erythrocytic 1	3.02837	13.7137
201617_x_at	CALD1	caldesmon 1	3.02666	7.44242
203140_at	BCL6	B-cell CLL/lymphoma 6 (zinc finger protein 51)	3.02305	3.2151
203758_at	CTSO	cathepsin O	3.02084	13.4506
213238_at	ATP10D	ATPase, Class V, type 10D	3.01952	3.82274
235308_at	ZBTB20	zinc finger and BTB domain containing 20	3.01504	13.5697
57715_at	FAM26B	family with sequence similarity 26, member B	3.01302	14.8416
235417_at	SPOCD1	SPOC domain containing 1	3.01094	20.0219
1553613_s_at	FOXC1	forkhead box C1	3.01048	10.6175
207543_s_at	P4HA1	procollagen-proline, 2-oxoglutarate 4-dioxygenase (proline 4-hydroxylase), alpha polypeptide I	3.00414	7.98772
209447_at	SYNE1	spectrin repeat containing, nuclear envelope 1	3.00216	13.7559
228185_at	ZNF25	zinc finger protein 25	3.00171	6.45932
209687_at	CXCL12	chemokine (C-X-C motif) ligand 12 (stromal cell-derived factor 1)	2.999	6.39006
209846_s_at	BTN3A2	butyrophilin, subfamily 3, member A2	2.9895	10.1079
235518_at	SLC8A1	solute carrier family 8 (sodium/calcium exchanger), member 1	2.98353	3.58129
203439_s_at	STC2	stanniocalcin 2	2.98202	4.06584
238542_at	ULBP2	UL16 binding protein 2	2.97126	7.42547
235457_at	MAML2	mastermind-like 2 (Drosophila)	2.97019	8.41615
213422_s_at	MXRA8	matrix-remodelling associated 8	2.9654	12.7092
226103_at	NEXN	nexilin (F actin binding protein)	2.95695	3.96533
203963_at	CA12	carbonic anhydrase XII	2.95172	3.64621
222457_s_at	LIMA1	LIM domain and actin binding 1	2.9374	6.98631
208127_s_at	SOCS5	suppressor of cytokine signaling 5	2.93143	9.98482
213316_at	KIAA1462	KIAA1462	2.92298	10.2977
1555579_s_at	PTPRM	protein tyrosine phosphatase, receptor type, M	2.91498	7.45273
205579_at	HRH1	histamine receptor H1	2.91259	12.4756
218175_at	CCDC92	coiled-coil domain containing 92	2.91212	9.24186
201809_s_at	ENG	endoglin (Osler-Rendu-Weber syndrome 1)	2.90557	16.4523
201631_s_at	IER3	immediate early response 3	2.90491	9.10317
217599_s_at	MDFIC	MyoD family inhibitor domain containing	2.90401	15.214
201058_s_at	MYL9	myosin, light chain 9, regulatory	2.88808	4.59001
205475_at	SCRG1	scrapie responsive protein 1	2.88288	7.9109
202465_at	PCOLCE	procollagen C-endopeptidase enhancer	2.88226	18.0692
207002_s_at	PLAGL1	pleiomorphic adenoma gene-like 1	2.88145	5.98567
210519_s_at	NQO1	NAD(P)H dehydrogenase, quinone 1	2.87591	18.0963
200923_at	LGALS3BP	lectin, galactoside-binding, soluble, 3 binding protein	2.87308	12.4121
207467_x_at	CAST	calpastatin	2.87275	20.0755
205872_x_at	PDE4DIP	phosphodiesterase 4D interacting protein (myomegalin)	2.87203	4.93833
1555673_at	KRTAP2-1	keratin associated protein 2-1	2.87082	3.96432
223824_at	C10orf59	chromosome 10 open reading frame 59	2.86921	22.6615
202357_s_at	CFB	complement factor B	2.86448	4.64432
212851_at	DCUN1D4	DCN1, defective in cullin neddylation 1, domain containing 4 (S. cerevisiae)	2.86404	7.05995
202620_s_at	PLOD2	procollagen-lysine, 2-oxoglutarate 5-dioxygenase 2	2.85688	7.13283
202748_at	GBP2	guanylate binding protein 2, interferon-inducible	2.85006	7.77671
215646_s_at	VCAN	versican	2.8445	5.40312
204115_at	GNG11	guanine nucleotide binding protein (G protein), gamma 11	2.84403	13.221
202363_at	SPOCK1	sparc/osteonectin, cwcv and kazal-like domains proteoglycan (testican) 1	2.82559	9.58006
226388_at	TCEA3	transcription elongation factor A (SII), 3	2.81519	5.9223
205266_at	LIF	leukemia inhibitory factor (cholinergic differentiation factor)	2.80589	3.09454
209040_s_at	PSMB8	proteasome (prosome, macropain) subunit, beta type, 8 (large multifunctional peptidase 7)	2.80409	9.51485
203060_s_at	PAPSS2	3'-phosphoadenosine 5'-phosphosulfate synthase 2	2.8035	21.9248
223422_s_at	ARHGAP24	Rho GTPase activating protein 24	2.79591	5.29336
203665_at	HMOX1	heme oxygenase (decycling) 1	2.79565	5.92524
219371_s_at	KLF2	Kruppel-like factor 2 (lung)	2.79468	10.4355
202998_s_at	LOXL2	lysyl oxidase-like 2	2.79461	11.0485
216598_s_at	CCL2	chemokine (C-C motif) ligand 2	2.78864	6.06152
226113_at	ZNF436	zinc finger protein 436	2.78551	7.34201
1554600_s_at	LMNA	lamin A/C	2.77183	12.9074
203908_at	SLC4A4	solute carrier family 4, sodium bicarbonate cotransporter, member 4	2.77147	9.97037
209213_at	CBR1	carbonyl reductase 1	2.76338	21.8427
225803_at	FBXO32	F-box protein 32	2.7594	16.2132
228082_at	ASAM	adipocyte-specific adhesion molecule	2.75591	18.5191
204345_at	COL16A1	collagen, type XVI, alpha 1	2.74972	14.5085
227145_at	LOXL4	lysyl oxidase-like 4	2.74088	3.53613
204570_at	COX7A1	cytochrome c oxidase subunit VIIa polypeptide 1 (muscle)	2.74072	3.97745
238478_at	BNC2	basonuclin 2	2.73251	4.24659
210764_s_at	CYR61	cysteine-rich, angiogenic inducer, 61	2.725	3.91932
212509_s_at	MXRA7	matrix-remodelling associated 7	2.72452	22.2486
230319_at	C4orf31	chromosome 4 open reading frame 31	2.72193	6.75124
235944_at	HMCN1	hemicentin 1	2.71362	3.01548
228080_at	LAYN	layilin	2.71236	8.26403
1552733_at	KLHDC1	kelch domain containing 1	2.71068	12.367
207057_at	SLC16A7	solute carrier family 16, member 7 (monocarboxylic acid transporter 2)	2.70874	3.61304
212169_at	FKBP9	FK506 binding protein 9, 63 kDa	2.7059	13.2608
207565_s_at	MR1	major histocompatibility complex, class I-related	2.70252	9.78986
218858_at	DEPDC6	DEP domain containing 6	2.70158	6.35593
45297_at	EHD2	EH-domain containing 2	2.69602	10.4805
229070_at	C6orf105	chromosome 6 open reading frame 105	2.68623	9.15501
1553530_a_at	ITGB1	integrin, beta 1 (fibronectin receptor, beta polypeptide, antigen CD29 includes MDF2, MSK12)	2.68551	3.13698
224916_at	TMEM173	transmembrane protein 173	2.68392	17.8253
204069_at	MEIS1	Meis homeobox 1	2.68327	10.6785
208671_at	SERINC1	serine incorporator 1	2.68245	3.1109
241700_at	ZFHX4	zinc finger homeobox 4	2.68193	9.76423
235489_at	RHOJ	ras homolog gene family, member J	2.68139	8.7713
200632_s_at	NDRG1	N-myc downstream regulated gene 1	2.67086	19.2058
205376_at	INPP4B	inositol polyphosphate-4-phosphatase, type II, 105kDa	2.66243	7.52735
202447_at	DECR1	2,4-dienoyl CoA reductase 1, mitochondrial	2.66241	15.9046
219959_at	MOCOS	molybdenum cofactor sulfurase	2.66232	7.93448
202180_s_at	MVP	major vault protein	2.65775	9.46713
202073_at	OPTN	optineurin	2.6512	6.7569
219427_at	FAT4	FAT tumor suppressor homolog 4 (Drosophila)	2.64904	4.07418
213293_s_at	TRIM22	tripartite motif-containing 22	2.64227	3.05947
201647_s_at	SCARB2	scavenger receptor class B, member 2	2.62984	10.9152
225524_at	ANTXR2	anthrax toxin receptor 2	2.62455	4.29886
203397_s_at	GALNT3	UDP-N-acetyl-alpha-D-galactosamine:polypeptide N-acetylgalactosaminyltransferase 3 (GalNAc-T3)	2.62323	3.01256
204929_s_at	VAMP5	vesicle-associated membrane protein 5 (myobrevin)	2.61712	22.1971
224002_s_at	FKBP7	FK506 binding protein 7	2.61438	13.7574
201995_at	EXT1	exostoses (multiple) 1	2.61417	18.6407
203595_s_at	IFIT5	interferon-induced protein with tetratricopeptide repeats 5	2.61269	8.92515
227058_at	C13orf33	chromosome 13 open reading frame 33	2.60658	10.6391
214077_x_at	MEIS3P1	Meis homeobox 3 pseudogene 1	2.60441	12.9334
1598_g_at	GAS6	growth arrest-specific 6	2.60031	8.22391
206734_at	JRKL	jerky homolog-like (mouse)	2.59764	5.79051
202133_at	WWTR1	WW domain containing transcription regulator 1	2.59642	5.10745
235746_s_at	PLA2R1	phospholipase A2 receptor 1, 180kDa	2.59032	5.89423
219628_at	ZMAT3	zinc finger, matrin type 3	2.58992	14.8547
220974_x_at	SFXN3	sideroflexin 3	2.58874	18.7097
203153_at	IFIT1	interferon-induced protein with tetratricopeptide repeats 1	2.58609	9.7033
219410_at	TMEM45A	transmembrane protein 45A	2.58545	8.72595
229347_at	LOC729506	hypothetical protein LOC729506	2.57987	13.5345
212423_at	C10orf56	chromosome 10 open reading frame 56	2.57884	9.39086
205128_x_at	PTGS1	prostaglandin-endoperoxide synthase 1 (prostaglandin G/H synthase and cyclooxygenase)	2.5682	3.35179
223214_s_at	ZHX1	zinc fingers and homeoboxes 1	2.56691	13.0978
227059_at	GPC6	glypican 6	2.56514	4.47763
219315_s_at	C16orf30	chromosome 16 open reading frame 30	2.55957	7.91493
232217_at	FAM26E	family with sequence similarity 26, member E	2.55546	17.6398
201028_s_at	CD99	CD99 molecule	2.55342	5.06681
225806_at	JUB	jub, ajuba homolog (Xenopus laevis)	2.55009	5.86496
201301_s_at	ANXA4	annexin A4	2.54327	16.376
224663_s_at	CFL2	cofilin 2 (muscle)	2.54073	13.0467
228618_at	PEAR1	platelet endothelial aggregation receptor 1	2.54018	14.0242
230925_at	APBB1IP	amyloid beta (A4) precursor protein-binding, family B, member 1 interacting protein	2.5397	6.13739
219552_at	SVEP1	sushi, von Willebrand factor type A, EGF and pentraxin domain containing 1	2.53058	8.44254
226939_at	CPEB2	cytoplasmic polyadenylation element binding protein 2	2.5283	3.10318
224604_at	LOC401152	HCV F-transactivated protein 1	2.52308	7.08571
232020_at	SMURF2	SMAD specific E3 ubiquitin protein ligase 2	2.52016	7.68465
200827_at	PLOD1	procollagen-lysine 1, 2-oxoglutarate 5-dioxygenase 1	2.51851	14.8447
1558828_s_at	DKFZp586C0721	hypothetical protein DKFZp586C0721	2.5115	6.87549
205479_s_at	PLAU	plasminogen activator, urokinase	2.50851	6.3602
204955_at	SRPX	sushi-repeat-containing protein, X-linked	2.50533	7.78154
204083_s_at	TPM2	tropomyosin 2 (beta)	2.4997	8.87357
218627_at	DRAM	damage-regulated autophagy modulator	2.49564	17.0052
201871_s_at	LOC51035	SAPK substrate protein 1	2.49555	15.1448
200885_at	PPM1J	protein phosphatase 1J (PP2C domain containing)	2.49262	8.26989
222553_x_at	OXR1	oxidation resistance 1	2.49168	6.48168
232204_at	EBF1	early B-cell factor 1	2.49046	4.08469
211909_x_at	PTGER3	prostaglandin E receptor 3 (subtype EP3)	2.48935	5.74563
236565_s_at	LARP6	La ribonucleoprotein domain family, member 6	2.48881	13.2329
220173_at	C14orf45	chromosome 14 open reading frame 45	2.48493	11.1876
235548_at	APCDD1L	adenomatosis polyposis coli down-regulated 1-like	2.47675	5.62564
202976_s_at	RHOBTB3	Rho-related BTB domain containing 3	2.46767	12.8317
232122_s_at	VEPH1	ventricular zone expressed PH domain homolog 1 (zebrafish)	2.467	4.82465
37005_at	NBL1	neuroblastoma, suppression of tumorigenicity 1	2.46556	8.06551
228150_at	SEC16B	SEC16 homolog B (S. cerevisiae)	2.4652	6.038
202273_at	PDGFRB	platelet-derived growth factor receptor, beta polypeptide	2.45762	12.3779
221012_s_at	TRIM8	tripartite motif-containing 8	2.45194	16.3389
204284_at	PPP1R3C	protein phosphatase 1, regulatory (inhibitor) subunit 3C	2.44595	4.02283
218983_at	C1RL	complement component 1, r subcomponent-like	2.44582	4.51043
205896_at	SLC22A4	solute carrier family 22 (organic cation transporter), member 4	2.44395	8.06069
232591_s_at	TMEM30A	transmembrane protein 30A	2.44228	3.93239
219117_s_at	FKBP11	FK506 binding protein 11, 19 kDa	2.44202	20.142
36711_at	MAFF	v-maf musculoaponeurotic fibrosarcoma oncogene homolog F (avian)	2.44172	5.13832
230799_at	LOC388948	hypothetical gene supported by BC062774	2.44129	8.2965
209230_s_at	NUPR1	nuclear protein 1	2.43347	17.5968
202693_s_at	STK17A	serine/threonine kinase 17a	2.43153	13.6936
225373_at	C10orf54	chromosome 10 open reading frame 54	2.42651	8.4902
219025_at	CD248	CD248 molecule, endosialin	2.41605	3.14149
219165_at	PDLIM2	PDZ and LIM domain 2 (mystique)	2.41272	6.09756
202686_s_at	AXL	AXL receptor tyrosine kinase	2.40653	9.58145
212822_at	HEG1	HEG homolog 1 (zebrafish)	2.40627	5.72735
226603_at	SAMD9L	sterile alpha motif domain containing 9-like	2.40344	3.17138
231866_at	LNPEP	leucyl/cystinyl aminopeptidase	2.38524	8.54565
225599_s_at	LOC286144	hypothetical protein LOC286144	2.38143	3.36985
238969_at	C3orf55	chromosome 3 open reading frame 55	2.3779	6.41261
213125_at	OLFML2B	olfactomedin-like 2B	2.3743	6.4866
218502_s_at	TRPS1	trichorhinophalangeal syndrome I	2.36215	4.16897
212294_at	GNG12	guanine nucleotide binding protein (G protein), gamma 12	2.35412	5.38411
1557049_at	LOC149478	hypothetical protein LOC149478	2.34327	12.0974
226683_at	SNAG1	sorting nexin associated golgi protein 1	2.34044	5.06445
208161_s_at	ABCC3	ATP-binding cassette, sub-family C (CFTR/MRP), member 3	2.34039	8.13263
227312_at	SNTB2	syntrophin, beta 2 (dystrophin-associated protein A1, 59kDa, basic component 2)	2.3368	5.01449
231906_at	HOXD8	homeobox D8	2.33522	11.2013
216264_s_at	LAMB2	laminin, beta 2 (laminin S)	2.33059	8.70947
201963_at	ACSL1	acyl-CoA synthetase long-chain family member 1	2.32569	3.59944
206200_s_at	ANXA11	annexin A11	2.32493	13.3958
203925_at	GCLM	glutamate-cysteine ligase, modifier subunit	2.32378	7.07012
223519_at	ZAK	sterile alpha motif and leucine zipper containing kinase AZK	2.32374	5.00843
227828_s_at	TMEM166	transmembrane protein 166	2.32262	9.40832
227337_at	ANKRD37	ankyrin repeat domain 37	2.31645	4.60775
212256_at	GALNT10	UDP-N-acetyl-alpha-D-galactosamine:polypeptide N-acetylgalactosaminyltransferase 10 (GalNAc-T10)	2.31626	5.31237
205880_at	PRKD1	protein kinase D1	2.31183	8.18103
201473_at	JUNB	jun B proto-oncogene	2.31129	7.17928
203813_s_at	SLIT3	slit homolog 3 (Drosophila)	2.30844	11.5372
205715_at	BST1	bone marrow stromal cell antigen 1	2.30701	4.30337
222620_s_at	DNAJC1	DnaJ (Hsp40) homolog, subfamily C, member 1	2.30304	26.7465
223493_at	FBXO4	F-box protein 4	2.29936	12.9768
224794_s_at	CEECAM1	cerebral endothelial cell adhesion molecule 1	2.29054	12.823
219038_at	MORC4	MORC family CW-type zinc finger 4	2.2885	7.97581
226641_at	ANKRD44	ankyrin repeat domain 44	2.28623	4.55243
219248_at	THUMPD2	THUMP domain containing 2	2.28449	15.6058
207039_at	CDKN2A	cyclin-dependent kinase inhibitor 2A (melanoma, p16, inhibits CDK4)	2.27935	8.97983
203042_at	LAMP2	lysosomal-associated membrane protein 2	2.27902	3.68083
238935_at	RPS27L	ribosomal protein S27-like	2.27807	9.43625
224414_s_at	CARD6	caspase recruitment domain family, member 6	2.26215	7.14969
217730_at	TMBIM1	transmembrane BAX inhibitor motif containing 1	2.26084	15.6895
206662_at	GLRX	glutaredoxin (thioltransferase)	2.25984	16.0893
232355_at	SNORD114-3	small nucleolar RNA, C/D box 114-3	2.25938	15.2538
224999_at	EGFR	epidermal growth factor receptor (erythroblastic leukemia viral (v-erb-b) oncogene homolog, avian)	2.25938	6.00767
219902_at	BHMT2	betaine-homocysteine methyltransferase 2	2.25426	11.3542
219299_at	TRMT12	tRNA methyltransferase 12 homolog (S. cerevisiae)	2.25185	16.4836
202375_at	SEC24D	SEC24 related gene family, member D (S. cerevisiae)	2.24973	6.62006
203242_s_at	PDLIM5	PDZ and LIM domain 5	2.24883	11.697
225512_at	ZBTB38	zinc finger and BTB domain containing 38	2.24675	3.56232
207510_at	BDKRB1	bradykinin receptor B1	2.24637	5.1085
209417_s_at	IFI35	interferon-induced protein 35	2.24422	9.23408
204517_at	PPIC	peptidylprolyl isomerase C (cyclophilin C)	2.2429	12.1478
1555847_a_at	LOC284454	hypothetical protein LOC284454	2.24132	9.28482
224928_at	SETD7	SET domain containing (lysine methyltransferase) 7	2.23775	7.3325
238476_at	LOC153222	adult retina protein	2.23107	7.90883
222435_s_at	UBE2J1	ubiquitin-conjugating enzyme E2, J1 (UBC6 homolog, yeast)	2.22915	13.5062
225955_at	LOC653506	similar to meteorin, glial cell differentiation regulator-like	2.22607	11.5888
230930_at	LOC338620	hypothetical protein LOC338620	2.22373	4.32905
219380_x_at	POLH	polymerase (DNA directed), eta	2.22321	18.5748
227846_at	GPR176	G protein-coupled receptor 176	2.21995	15.9804
227414_at	RHBDD1	rhomboid domain containing 1	2.21691	12.8091
227419_x_at	PLAC9	placenta-specific 9	2.21614	7.08657
217707_x_at	SMARCA2	SWI/SNF related, matrix associated, actin dependent regulator of chromatin, subfamily a, member 2	2.21404	8.26857
227438_at	ALPK1	alpha-kinase 1	2.21274	20.613
225629_s_at	ZBTB4	zinc finger and BTB domain containing 4	2.21045	15.2343
223220_s_at	PARP9	poly (ADP-ribose) polymerase family, member 9	2.20867	4.67866
212149_at	KIAA0143	KIAA0143 protein	2.20331	7.51892
205756_s_at	F8	coagulation factor VIII, procoagulant component (hemophilia A)	2.20284	12.0879
208812_x_at	HLA-C	major histocompatibility complex, class I, C	2.19991	9.3565
226474_at	NLRC5	NLR family, CARD domain containing 5	2.19881	7.06258
201300_s_at	PRNP	prion protein (p27-30) (Creutzfeldt-Jakob disease, Gerstmann-Strausler-Scheinker syndrome, fatal familial insomnia)	2.1968	6.42623
219282_s_at	TRPV2	transient receptor potential cation channel, subfamily V, member 2	2.19458	6.38478
212887_at	SEC23A	Sec23 homolog A (S. cerevisiae)	2.18813	10.2982
218959_at	HOXC10	homeobox C10	2.1856	6.37055
224953_at	YIPF5	Yip1 domain family, member 5	2.18356	5.49716
203005_at	LTBR	lymphotoxin beta receptor (TNFR superfamily, member 3)	2.18242	7.84288
202587_s_at	AK1	adenylate kinase 1	2.18037	9.98801
214500_at	H2AFY	H2A histone family, member Y	2.17392	8.27465
1561180_at	LRP11	low density lipoprotein receptor-related protein 11	2.16991	8.44137
208654_s_at	CD164	CD164 molecule, sialomucin	2.15399	3.70087
225055_at	AMZ2	archaemetzincins-2	2.15357	8.00794
209420_s_at	SMPD1	sphingomyelin phosphodiesterase 1, acid lysosomal (acid sphingomyelinase)	2.1528	11.7253
228243_at	PAXIP1	PAX interacting (with transcription-activation domain) protein 1	2.15065	13.3143
200661_at	CTSA	cathepsin A	2.14715	11.7094
221044_s_at	TRIM34	tripartite motif-containing 34	2.14472	6.50496
202211_at	ARFGAP3	ADP-ribosylation factor GTPase activating protein 3	2.14403	7.77944
235173_at	hCG_1806964	hCG1806964	2.14109	6.77085
235836_at	FLJ30594	hypothetical locus FLJ30594	2.13534	5.23213
200904_at	HLA-E	major histocompatibility complex, class I, E	2.12577	9.22839
1554097_a_at	LOC554202	hypothetical LOC554202	2.12534	7.219
1567107_s_at	TPM4	tropomyosin 4	2.12463	8.9835
202307_s_at	TAP1	transporter 1, ATP-binding cassette, sub-family B (MDR/TAP)	2.12436	14.4218
214719_at	SLC46A3	solute carrier family 46, member 3	2.12034	12.4087
212956_at	TBC1D9	TBC1 domain family, member 9 (with GRAM domain)	2.11414	3.19553
214255_at	ATP10A	ATPase, Class V, type 10A	2.11253	4.20159
1558152_at	TSPAN4	tetraspanin 4	2.10967	11.5352
208816_x_at	ANXA2P2	annexin A2 pseudogene 2	2.10483	21.046
225144_at	BMPR2	bone morphogenetic protein receptor, type II (serine/threonine kinase)	2.09806	4.49203
206050_s_at	RNH1	ribonuclease/angiogenin inhibitor 1	2.09565	10.9966
220253_s_at	LRP12	low density lipoprotein-related protein 12	2.09439	7.64944
218177_at	CHMP1B	chromatin modifying protein 1B	2.09419	4.86194
231936_at	HOXC9	homeobox C9	2.09391	11.4424
200872_at	S100A10	S100 calcium binding protein A10	2.0927	11.9995
219885_at	SLFN12	schlafen family member 12	2.09165	3.40974
218628_at	CCDC53	coiled-coil domain containing 53	2.0858	11.0361
201828_x_at	FAM127A	family with sequence similarity 127, member A	2.08437	10.2554
202369_s_at	TRAM2	translocation associated membrane protein 2	2.08287	4.71193
219484_at	HCFC2	host cell factor C2	2.08275	11.5311
227628_at	LOC493869	similar to RIKEN cDNA 2310016C16	2.0773	9.3892
236634_at	C8orf48	chromosome 8 open reading frame 48	2.07561	4.96679
1567687_at	CECR9	cat eye syndrome chromosome region, candidate 9	2.075	11.9612
218436_at	SIL1	SIL1 homolog, endoplasmic reticulum chaperone (S. cerevisiae)	2.07281	17.8354
200654_at	P4HB	procollagen-proline, 2-oxoglutarate 4-dioxygenase (proline 4-hydroxylase), beta polypeptide	2.07233	14.5632
224821_at	ABHD14B	abhydrolase domain containing 14B	2.07088	9.43878
225908_at	IAH1	isoamyl acetate-hydrolyzing esterase 1 homolog (S. cerevisiae)	2.06873	14.158
218254_s_at	SAR1B	SAR1 gene homolog B (S. cerevisiae)	2.06616	18.1542
202949_s_at	FHL2	four and a half LIM domains 2	2.06363	17.2038
214639_s_at	HOXA1	homeobox A1	2.06331	10.8777
228411_at	PARD3B	par-3 partitioning defective 3 homolog B (C. elegans)	2.06257	8.33855
225214_at	PSMB7	proteasome (prosome, macropain) subunit, beta type, 7	2.06206	16.6171
210427_x_at	ANXA2	annexin A2	2.05873	20.7383
226582_at	LOC400043	hypothetical gene supported by BC009385	2.05649	12.7184
227998_at	S100A16	S100 calcium binding protein A16	2.05593	12.1749
212915_at	PDZRN3	PDZ domain containing RING finger 3	2.05518	3.9597
218109_s_at	MFSD1	major facilitator superfamily domain containing 1	2.05516	8.21958
214454_at	ADAMTS2	ADAM metallopeptidase with thrombospondin type 1 motif, 2	2.05446	14.3049
219603_s_at	ZNF226	zinc finger protein 226	2.05348	10.0241
214748_at	RP11-298P3.3	CG016	2.05073	4.20117
225327_at	KIAA1370	KIAA1370	2.04918	6.40629
210876_at	ANXA2P1	annexin A2 pseudogene 1	2.04774	12.9099
227839_at	MBD5	methyl-CpG binding domain protein 5	2.04598	7.62138
206766_at	ITGA10	integrin, alpha 10	2.04018	4.51383
211330_s_at	HFE	hemochromatosis	2.03883	6.88227
231118_at	PIAS3	protein inhibitor of activated STAT, 3	2.03591	3.82965
223287_s_at	FOXP1	forkhead box P1	2.03229	5.33454
222154_s_at	LOC26010	viral DNA polymerase-transactivated protein 6	2.02918	10.9362
217904_s_at	BACE1	beta-site APP-cleaving enzyme 1	2.0274	7.11455
224391_s_at	SIAE	sialic acid acetylesterase	2.0271	6.62134
209807_s_at	NFIX	nuclear factor I/X (CCAAT-binding transcription factor)	2.02558	13.2972
222693_at	FNDC3B	fibronectin type III domain containing 3B	2.0228	3.96301
202439_s_at	IDS	iduronate 2-sulfatase (Hunter syndrome)	2.01673	20.2178
206118_at	STAT4	signal transducer and activator of transcription 4	2.01352	4.4213
1558688_at	LOC441461	hypothetical gene supported by BC030123	2.01034	17.3932
204085_s_at	CLN5	ceroid-lipofuscinosis, neuronal 5	2.00977	3.85744
209140_x_at	HLA-B	major histocompatibility complex, class I, B	2.00359	3.61972
226438_at	MTBP	Mdm2, transformed 3T3 cell double minute 2, p53 binding protein (mouse) binding protein, 104kDa	1.99354	5.58647
218055_s_at	WDR41	WD repeat domain 41	1.99332	5.05727
201792_at	AEBP1	AE binding protein 1	1.99303	12.2523
204214_s_at	RAB32	RAB32, member RAS oncogene family	1.99255	8.58438
221479_s_at	BNIP3L	BCL2/adenovirus E1B 19kDa interacting protein 3-like	1.99066	7.95975
201887_at	IL13RA1	interleukin 13 receptor, alpha 1	1.98834	5.24941
210276_s_at	TRIOBP	TRIO and F-actin binding protein	1.987	5.59357
209379_s_at	KIAA1128	KIAA1128	1.98386	6.26503
229307_at	ANKRD28	ankyrin repeat domain 28	1.98103	3.94973
205932_s_at	MSX1	msh homeobox 1	1.97403	3.36623
209969_s_at	STAT1	signal transducer and activator of transcription 1, 91kDa	1.9726	5.65706
211066_x_at	PCDHGC3	protocadherin gamma subfamily C, 3	1.97113	15.9003
1558692_at	C1orf85	chromosome 1 open reading frame 85	1.97009	7.37837
218048_at	COMMD3	COMM domain containing 3	1.96889	15.0584
213603_s_at	RAC2	ras-related C3 botulinum toxin substrate 2 (rho family, small GTP binding protein Rac2)	1.96722	6.86402
218065_s_at	TMEM9B	TMEM9 domain family, member B	1.96507	10.0751
224619_at	CASC4	cancer susceptibility candidate 4	1.96217	3.22092
224952_at	TANC2	tetratricopeptide repeat, ankyrin repeat and coiled-coil containing 2	1.96209	4.95768
204773_at	IL11RA	interleukin 11 receptor, alpha	1.96115	4.31787
221474_at	MRLC2	myosin regulatory light chain MRLC2	1.95994	21.7505
228131_at	ERCC1	excision repair cross-complementing rodent repair deficiency, complementation group 1 (includes overlapping antisense sequence)	1.95988	10.7455
212593_s_at	PDCD4	programmed cell death 4 (neoplastic transformation inhibitor)	1.95083	3.12019
209365_s_at	ECM1	extracellular matrix protein 1	1.94962	9.60181
212642_s_at	HIVEP2	human immunodeficiency virus type I enhancer binding protein 2	1.94791	12.5439
1568619_s_at	LOC162073	hypothetical protein LOC162073	1.9467	5.04276
204236_at	FLI1	Friend leukemia virus integration 1	1.94302	3.50749
204276_at	TK2	thymidine kinase 2, mitochondrial	1.94081	7.68258
201426_s_at	VIM	vimentin	1.93819	23.0649
206377_at	FOXF2	forkhead box F2	1.93775	4.35013
214703_s_at	MAN2B2	mannosidase, alpha, class 2B, member 2	1.92963	11.3594
224759_s_at	C12orf23	chromosome 12 open reading frame 23	1.92869	3.18941
203333_at	KIFAP3	kinesin-associated protein 3	1.92525	5.34348
209551_at	YIPF4	Yip1 domain family, member 4	1.92248	5.01594
1552302_at	TMEM106A	transmembrane protein 106A	1.92197	12.6647
212793_at	DAAM2	dishevelled associated activator of morphogenesis 2	1.91407	11.1241
223217_s_at	NFKBIZ	nuclear factor of kappa light polypeptide gene enhancer in B-cells inhibitor, zeta	1.90976	4.37361
208978_at	CRIP2	cysteine-rich protein 2	1.90969	6.25701
215464_s_at	TAX1BP3	Tax1 (human T-cell leukemia virus type I) binding protein 3	1.90904	6.32419
204547_at	RAB40B	RAB40B, member RAS oncogene family	1.89954	5.81286
208818_s_at	COMT	catechol-O-methyltransferase	1.89186	6.93468
212830_at	MEGF9	multiple EGF-like-domains 9	1.89105	4.49889
225334_at	AS3MT	arsenic (+3 oxidation state) methyltransferase	1.89104	5.71905
200660_at	S100A11	S100 calcium binding protein A11	1.88825	7.91077
203657_s_at	CTSF	cathepsin F	1.88437	13.5709
226112_at	SGCB	sarcoglycan, beta (43kDa dystrophin-associated glycoprotein)	1.87967	6.59369
201389_at	ITGA5	integrin, alpha 5 (fibronectin receptor, alpha polypeptide)	1.87911	3.659
227020_at	YPEL2	yippee-like 2 (Drosophila)	1.87572	7.01658
225576_at	C6orf72	chromosome 6 open reading frame 72	1.87448	7.98451
213438_at	NFASC	neurofascin homolog (chicken)	1.87374	4.29488
235728_at	ZFP3	zinc finger protein 3 homolog (mouse)	1.87363	6.43903
204306_s_at	CD151	CD151 molecule (Raph blood group)	1.87008	7.60837
206929_s_at	NFIC	nuclear factor I/C (CCAAT-binding transcription factor)	1.86847	14.1566
227203_at	FBXL17	F-box and leucine-rich repeat protein 17	1.86814	5.7103
238058_at	FLJ27365	FLJ27365 protein	1.86676	9.79432
213620_s_at	ICAM2	intercellular adhesion molecule 2	1.86536	4.45013
209206_at	SEC22B	SEC22 vesicle trafficking protein homolog B (S. cerevisiae)	1.86353	12.925
225389_at	BTBD6	BTB (POZ) domain containing 6	1.8544	12.6024
229986_at	ZNF717	zinc finger protein 717	1.85428	14.4987
201336_at	VAMP3	vesicle-associated membrane protein 3 (cellubrevin)	1.85363	11.7321
200770_s_at	LAMC1	laminin, gamma 1 (formerly LAMB2)	1.85056	3.33184
205640_at	ALDH3B1	aldehyde dehydrogenase 3 family, member B1	1.84967	14.666
203766_s_at	LMOD1	leiomodin 1 (smooth muscle)	1.84903	3.13985
220495_s_at	TXNDC15	thioredoxin domain containing 15	1.84688	4.19065
225867_at	VASN	vasorin	1.84664	8.09656
209561_at	THBS3	thrombospondin 3	1.84619	6.15077
212246_at	MCFD2	multiple coagulation factor deficiency 2	1.84313	9.44057
200785_s_at	LRP1	low density lipoprotein-related protein 1 (alpha-2-macroglobulin receptor)	1.84269	14.7696
203467_at	PMM1	phosphomannomutase 1	1.84183	6.57883
223499_at	C1QTNF5	C1q and tumor necrosis factor related protein 5	1.84161	5.70825
231697_s_at	TMEM49	transmembrane protein 49	1.8392	7.5115
207233_s_at	MITF	microphthalmia-associated transcription factor	1.83844	4.05154
221681_s_at	DSPP	dentin sialophosphoprotein	1.83817	10.4246
235292_at	FLJ32255	hypothetical protein LOC643977	1.83676	4.20774
1729_at	TRADD	TNFRSF1A-associated via death domain	1.83301	4.1795
217801_at	ATP5E	ATP synthase, H+ transporting, mitochondrial F1 complex, epsilon subunit	1.8229	10.5942
1553094_at	TAC4	tachykinin 4 (hemokinin)	1.8213	11.2457
221577_x_at	GDF15	growth differentiation factor 15	1.82108	7.72186
202995_s_at	FBLN1	fibulin 1	1.81881	7.07019
222691_at	SLC35B3	solute carrier family 35, member B3	1.81861	3.72251
208131_s_at	PTGIS	prostaglandin I2 (prostacyclin) synthase	1.8184	4.49182
201980_s_at	RSU1	Ras suppressor protein 1	1.8148	13.0831
226275_at	MXD1	MAX dimerization protein 1	1.81468	4.25797
210616_s_at	SEC31A	SEC31 homolog A (S. cerevisiae)	1.81253	6.98717
235857_at	KCTD11	potassium channel tetramerisation domain containing 11	1.80811	8.90097
228594_at	C5orf33	chromosome 5 open reading frame 33	1.80754	6.29452
205574_x_at	BMP1	bone morphogenetic protein 1	1.80239	11.7231
225729_at	C6orf89	chromosome 6 open reading frame 89	1.79785	12.8364
205198_s_at	ATP7A	ATPase, Cu++ transporting, alpha polypeptide (Menkes syndrome)	1.79572	13.4792
230306_at	VPS26B	vacuolar protein sorting 26 homolog B (S. pombe)	1.79436	10.3901
224810_s_at	ANKRD13A	ankyrin repeat domain 13A	1.79158	5.71241
226353_at	SPPL2A	signal peptide peptidase-like 2A	1.79111	4.23318
222129_at	FAM134A	family with sequence similarity 134, member A	1.78971	7.04277
223393_s_at	TSHZ3	teashirt zinc finger homeobox 3	1.78759	13.8862
1556695_a_at	FLJ42709	hypothetical gene supported by AK124699	1.7863	3.33902
217513_at	C17orf60	chromosome 17 open reading frame 60	1.78349	6.67857
209575_at	IL10RB	interleukin 10 receptor, beta	1.78105	7.78952
227272_at	C15orf52	chromosome 15 open reading frame 52	1.78063	10.2789
218603_at	HECA	headcase homolog (Drosophila)	1.77944	3.1434
53071_s_at	FLJ22222	hypothetical protein FLJ22222	1.77859	5.96651
223594_at	TMEM117	transmembrane protein 117	1.77335	6.92076
214438_at	HLX	H2.0-like homeobox	1.77219	5.88131
219667_s_at	BANK1	B-cell scaffold protein with ankyrin repeats 1	1.76906	3.41433
230578_at	ZNF471	zinc finger protein 471	1.76796	6.14792
227699_at	C14orf149	chromosome 14 open reading frame 149	1.76741	5.84637
210817_s_at	CALCOCO2	calcium binding and coiled-coil domain 2	1.76556	3.05374
220753_s_at	CRYL1	crystallin, lambda 1	1.76421	9.24923
212112_s_at	STX12	syntaxin 12	1.75981	5.30052
223437_at	PPARA	peroxisome proliferator-activated receptor alpha	1.7577	11.1414
206847_s_at	HOXA7	homeobox A7	1.75492	12.6058
210042_s_at	CTSZ	cathepsin Z	1.75385	6.08248
200782_at	ANXA5	annexin A5	1.75297	12.6524
201482_at	QSOX1	quiescin Q6 sulfhydryl oxidase 1	1.74521	6.43442
217369_at	IGHG1	immunoglobulin heavy constant gamma 1 (G1m marker)	1.74439	7.99172
217763_s_at	RAB31	RAB31, member RAS oncogene family	1.74416	4.52187
211241_at	ANXA2P3	annexin A2 pseudogene 3	1.74413	11.6048
204908_s_at	BCL3	B-cell CLL/lymphoma 3	1.74396	9.84553
203633_at	CPT1A	carnitine palmitoyltransferase 1A (liver)	1.74128	4.61625
202816_s_at	SS18	synovial sarcoma translocation, chromosome 18	1.74118	9.26499
201021_s_at	DSTN	destrin (actin depolymerizing factor)	1.73799	9.86674
215384_s_at	MAP1A	microtubule-associated protein 1A	1.7373	10.3843
208829_at	TAPBP	TAP binding protein (tapasin)	1.72702	9.70979
217751_at	GSTK1	glutathione S-transferase kappa 1	1.72642	3.86016
56197_at	PLSCR3	phospholipid scramblase 3	1.72618	9.13765
231926_at	EPS15L1	epidermal growth factor receptor pathway substrate 15-like 1	1.7236	11.1651
210592_s_at	SAT1	spermidine/spermine N1-acetyltransferase 1	1.72264	11.9093
202910_s_at	CD97	CD97 molecule	1.71889	5.70539
230309_at	BHMT	betaine-homocysteine methyltransferase	1.71178	8.25948
226932_at	SSPN	sarcospan (Kras oncogene-associated gene)	1.71081	5.081
210733_at	TRAM1	translocation associated membrane protein 1	1.71064	3.61926
220580_at	BICC1	bicaudal C homolog 1 (Drosophila)	1.71009	7.05449
213644_at	CCDC46	coiled-coil domain containing 46	1.70951	5.04838
209079_x_at	PCDHGA1	protocadherin gamma subfamily A, 1	1.7089	12.666
1557094_at	LOC653110	hypothetical LOC653110	1.7086	4.96151
219492_at	CHIC2	cysteine-rich hydrophobic domain 2	1.70787	5.73506
205529_s_at	RUNX1T1	runt-related transcription factor 1; translocated to, 1 (cyclin D-related)	1.70612	5.70149
238647_at	C14orf28	chromosome 14 open reading frame 28	1.70423	7.64444
225972_at	TMEM64	transmembrane protein 64	1.70267	3.60722
220141_at	C11orf63	chromosome 11 open reading frame 63	1.70128	8.55817
210845_s_at	PLAUR	plasminogen activator, urokinase receptor	1.70039	5.07217
225591_at	FBXO25	F-box protein 25	1.69962	15.4364
1566577_at	DPYSL5	dihydropyrimidinase-like 5	1.69757	9.60445
223269_at	POLR3GL	polymerase (RNA) III (DNA directed) polypeptide G (32kD)-like	1.69495	3.68328
1569904_x_at	PALLD	palladin, cytoskeletal associated protein	1.69274	6.16835
202794_at	INPP1	inositol polyphosphate-1-phosphatase	1.69096	3.66778
201204_s_at	RRBP1	ribosome binding protein 1 homolog 180kDa (dog)	1.68692	5.30294
224817_at	SH3PXD2A	SH3 and PX domains 2A	1.68628	3.85413
221634_at	RPL23AP7	ribosomal protein L23a pseudogene 7	1.67985	6.27
210312_s_at	IFT20	intraflagellar transport 20 homolog (Chlamydomonas)	1.67974	14.2832
1564066_at	C6orf137	chromosome 6 open reading frame 137	1.67942	6.79051
225669_at	IFNAR1	interferon (alpha, beta and omega) receptor 1	1.67858	5.09931
216929_x_at	ABO	ABO blood group (transferase A, alpha 1-3-N-acetylgalactosaminyltransferase; transferase B, alpha 1-3-galactosyltransferase)	1.67201	12.6545
203430_at	HEBP2	heme binding protein 2	1.67028	3.49657
228789_at	MTMR6	myotubularin related protein 6	1.66874	5.70312
218552_at	ECHDC2	enoyl Coenzyme A hydratase domain containing 2	1.66685	7.6211
204928_s_at	SLC10A3	solute carrier family 10 (sodium/bile acid cotransporter family), member 3	1.66549	4.18416
210111_s_at	KIAA0265	KIAA0265 protein	1.65772	4.33822
242750_at	MMAA	methylmalonic aciduria (cobalamin deficiency) cblA type	1.65316	6.93711
206701_x_at	EDNRB	endothelin receptor type B	1.65206	4.58605
203191_at	ABCB6	ATP-binding cassette, sub-family B (MDR/TAP), member 6	1.65205	10.0961
238658_at	LOC642397	similar to WAS protein homology region 2 domain containing 1	1.65089	9.51737
209800_at	KRT16	keratin 16 (focal non-epidermolytic palmoplantar keratoderma)	1.64878	5.66853
231115_at	GTPBP2	GTP binding protein 2	1.64627	3.52344
229953_x_at	LCA5	Leber congenital amaurosis 5	1.64468	3.85929
1559901_s_at	C21orf34	chromosome 21 open reading frame 34	1.64456	7.27343
204803_s_at	RRAD	Ras-related associated with diabetes	1.64345	3.99919
202131_s_at	RIOK3	RIO kinase 3 (yeast)	1.64281	4.23542
226552_at	IER5L	immediate early response 5-like	1.6414	4.33127
217911_s_at	BAG3	BCL2-associated athanogene 3	1.64	9.56948
214708_at	SNTB1	syntrophin, beta 1 (dystrophin-associated protein A1, 59kDa, basic component 1)	1.63976	4.21617
219891_at	PGPEP1	pyroglutamyl-peptidase I	1.63831	12.7726
236270_at	NFATC4	nuclear factor of activated T-cells, cytoplasmic, calcineurin-dependent 4	1.63507	7.65482
1554574_a_at	CYB5R3	cytochrome b5 reductase 3	1.62753	7.8428
227905_s_at	AZI2	5-azacytidine induced 2	1.62746	4.03141
227279_at	TCEAL3	transcription elongation factor A (SII)-like 3	1.62471	5.5741
225412_at	TMEM87B	transmembrane protein 87B	1.62116	7.6917
238151_at	TUBB6	tubulin, beta 6	1.614	12.1036
213908_at	WHDC1L1	WAS protein homology region 2 domain containing 1-like 1	1.61374	7.23928
235152_at	FAM111B	family with sequence similarity 111, member B	1.60999	7.15355
235471_at	C10orf72	chromosome 10 open reading frame 72	1.60918	5.09841
227478_at	SETBP1	SET binding protein 1	1.60897	3.02544
222783_s_at	SMOC1	SPARC related modular calcium binding 1	1.60089	6.49131
210058_at	MAPK13	mitogen-activated protein kinase 13	1.59994	9.28949
201471_s_at	SQSTM1	sequestosome 1	1.59802	8.39352
217761_at	ADI1	acireductone dioxygenase 1	1.5975	5.26933
234340_at	EIF6	eukaryotic translation initiation factor 6	1.59644	5.40814
1558378_a_at	AHNAK2	AHNAK nucleoprotein 2	1.59487	3.32902
212936_at	C5orf21	chromosome 5 open reading frame 21	1.59368	4.89195
228721_at	C3orf41	chromosome 3 open reading frame 41	1.59278	12.3731
208683_at	CAPN2	calpain 2, (m/II) large subunit	1.59102	8.14433
230737_s_at	LOC387647	hypothetical gene supported by BC014163	1.58547	5.79368
207476_at	ITSN2	intersectin 2	1.58321	13.1219
225034_at	LOC286167	hypothetical protein LOC286167	1.58291	6.02813
229296_at	TG	thyroglobulin	1.58159	4.65586
204204_at	SLC31A2	solute carrier family 31 (copper transporters), member 2	1.58103	7.80657
200678_x_at	GRN	granulin	1.57774	5.95106
214259_s_at	AKR7A2	aldo-keto reductase family 7, member A2 (aflatoxin aldehyde reductase)	1.5758	3.34281
224927_at	KIAA1949	KIAA1949	1.57112	6.91199
202121_s_at	CHMP2A	chromatin modifying protein 2A	1.57029	6.69182
201954_at	ARPC1B	actin related protein 2/3 complex, subunit 1B, 41kDa	1.56962	9.84098
226165_at	C8orf59	chromosome 8 open reading frame 59	1.56789	5.82389
205796_at	TCP11L1	t-complex 11 (mouse)-like 1	1.56697	6.87878
200748_s_at	FTH1	ferritin, heavy polypeptide 1	1.56411	8.89299
204158_s_at	TCIRG1	T-cell, immune regulator 1, ATPase, H+ transporting, lysosomal V0 subunit A3	1.56325	3.69738
1561899_at	CLECL1	C-type lectin-like 1	1.56226	3.28928
206813_at	CTF1	cardiotrophin 1	1.55831	10.3428
217168_s_at	HERPUD1	homocysteine-inducible, endoplasmic reticulum stress-inducible, ubiquitin-like domain member 1	1.55661	5.96419
201655_s_at	HSPG2	heparan sulfate proteoglycan 2	1.55609	10.847
200096_s_at	ATP6V0E1	ATPase, H+ transporting, lysosomal 9kDa, V0 subunit e1	1.55217	9.66124
223159_s_at	NEK6	NIMA (never in mitosis gene a)-related kinase 6	1.54877	4.32657
208865_at	CSNK1A1	casein kinase 1, alpha 1	1.54689	4.55507
200788_s_at	PEA15	phosphoprotein enriched in astrocytes 15	1.54409	10.6811
226198_at	TOM1L2	target of myb1-like 2 (chicken)	1.54373	5.08752
203367_at	DUSP14	dual specificity phosphatase 14	1.54369	5.22293
1553106_at	C5orf24	chromosome 5 open reading frame 24	1.54215	3.07828
204575_s_at	MMP19	matrix metallopeptidase 19	1.53986	5.08016
222268_x_at	MUC5B	mucin 5B, oligomeric mucus/gel-forming	1.53792	5.46157
235016_at	REEP3	receptor accessory protein 3	1.53329	4.44873
222437_s_at	VPS24	vacuolar protein sorting 24 homolog (S. cerevisiae)	1.53197	4.32885
241104_at	SORBS2	sorbin and SH3 domain containing 2	1.53128	3.95909
1552275_s_at	PXK	PX domain containing serine/threonine kinase	1.53041	5.08321
242569_at	STAM2	signal transducing adaptor molecule (SH3 domain and ITAM motif) 2	1.53	5.73472
1554690_a_at	TACC1	transforming, acidic coiled-coil containing protein 1	1.5293	7.88004
226638_at	ARHGAP23	Rho GTPase activating protein 23	1.52633	5.24133
231467_at	LOC646590	hypothetical LOC646590	1.52392	16.0131
223354_x_at	C2orf33	chromosome 2 open reading frame 33	1.52271	5.81342
226911_at	EGFLAM	EGF-like, fibronectin type III and laminin G domains	1.51969	3.74885
229350_x_at	PARP10	poly (ADP-ribose) polymerase family, member 10	1.51843	4.3411
225799_at	LOC541471	hypothetical LOC541471	1.5161	7.60448
225636_at	STAT2	signal transducer and activator of transcription 2, 113kDa	1.51548	4.40519
238199_x_at	LOC440552	OK/SW-cl.16	1.51536	15.5056
214994_at	APOBEC3F	apolipoprotein B mRNA editing enzyme, catalytic polypeptide-like 3F	1.51521	9.40882
227868_at	LOC154761	hypothetical protein LOC154761	1.51168	12.9476
32541_at	PPP3CC	protein phosphatase 3 (formerly 2B), catalytic subunit, gamma isoform	1.51056	14.8974
1557119_a_at	ZNF575	zinc finger protein 575	1.5088	11.048
223182_s_at	AGPAT3	1-acylglycerol-3-phosphate O-acyltransferase 3	1.50878	6.59005
211474_s_at	SERPINB6	serpin peptidase inhibitor, clade B (ovalbumin), member 6	1.50732	8.02536
202951_at	STK38	serine/threonine kinase 38	1.50635	4.07012
209002_s_at	CALCOCO1	calcium binding and coiled-coil domain 1	1.5052	8.76315
223451_s_at	CKLF	chemokine-like factor	1.50487	3.23191
200001_at	CAPNS1	calpain, small subunit 1	1.49912	3.29923
215096_s_at	ESD	esterase D/formylglutathione hydrolase	1.4967	11.4853
200814_at	PSME1	proteasome (prosome, macropain) activator subunit 1 (PA28 alpha)	1.49625	4.48105
219432_at	EVC	Ellis van Creveld syndrome	1.49484	9.62916
217367_s_at	ZHX3	zinc fingers and homeoboxes 3	1.49229	8.37698
204454_at	LDOC1	leucine zipper, down-regulated in cancer 1	1.49021	3.84093
241669_x_at	PRKD2	protein kinase D2	1.48805	6.06459
1554163_at	TWIST2	twist homolog 2 (Drosophila)	1.48648	5.1331
205076_s_at	MTMR11	myotubularin related protein 11	1.47844	8.45142
213462_at	NPAS2	neuronal PAS domain protein 2	1.47668	9.32683
33736_at	STOML1	stomatin (EPB72)-like 1	1.47478	5.05919
204075_s_at	KIAA0562	KIAA0562	1.47314	8.30667
218746_at	TAPBPL	TAP binding protein-like	1.471	8.98346
230657_at	CLOCK	clock homolog (mouse)	1.46648	5.10975
201765_s_at	HEXA	hexosaminidase A (alpha polypeptide)	1.46575	6.38545
208961_s_at	KLF6	Kruppel-like factor 6	1.46435	6.98328
201318_s_at	MRCL3	myosin regulatory light chain MRCL3	1.46353	8.39439
224836_at	TP53INP2	tumor protein p53 inducible nuclear protein 2	1.46257	3.54216
200067_x_at	SNX3	sorting nexin 3	1.46087	10.6216
1569076_a_at	FLJ16287	FLJ16287 protein	1.4597	13.8443
204663_at	ME3	malic enzyme 3, NADP(+)-dependent, mitochondrial	1.45792	3.11071
200649_at	NUCB1	nucleobindin 1	1.45441	7.81812
221198_at	SCT	secretin	1.45117	10.0655
217733_s_at	TMSB10	thymosin, beta 10	1.45109	8.84736
210607_at	FLT3LG	fms-related tyrosine kinase 3 ligand	1.44932	3.89219
236834_at	SCFD2	sec1 family domain containing 2	1.44871	7.07768
213059_at	CREB3L1	cAMP responsive element binding protein 3-like 1	1.44851	7.45969
234303_s_at	GPR85	G protein-coupled receptor 85	1.44734	4.92
217870_s_at	CMPK	cytidylate kinase	1.44548	5.45195
1294_at	UBE1L	ubiquitin-activating enzyme E1-like	1.44208	7.35334
225277_at	SLC39A13	solute carrier family 39 (zinc transporter), member 13	1.44076	6.01076
210313_at	LILRA4	leukocyte immunoglobulin-like receptor, subfamily A (with TM domain), member 4	1.44019	7.42106
201095_at	DAP	death-associated protein	1.43933	6.89002
208093_s_at	NDEL1	nudE nuclear distribution gene E homolog (A. nidulans)-like 1	1.43927	4.77806
224784_at	MLLT6	myeloid/lymphoid or mixed-lineage leukemia (trithorax homolog, Drosophila); translocated to, 6	1.43845	6.35882
226519_s_at	AGXT2L2	alanine-glyoxylate aminotransferase 2-like 2	1.43768	8.69703
225530_at	MOBKL2A	MOB1, Mps One Binder kinase activator-like 2A (yeast)	1.43438	3.88739
1555945_s_at	FAM120A	family with sequence similarity 120A	1.43261	6.26926
209625_at	PIGH	phosphatidylinositol glycan anchor biosynthesis, class H	1.4321	6.01706
232032_x_at	SDF4	stromal cell derived factor 4	1.43068	7.53843
222173_s_at	TBC1D2	TBC1 domain family, member 2	1.42934	8.07192
223703_at	C10orf11	chromosome 10 open reading frame 11	1.42852	7.12785
235378_at	C14orf44	chromosome 14 open reading frame 44	1.42739	7.60549
1556242_a_at	GSDMDC1	gasdermin domain containing 1	1.42411	7.27576
210513_s_at	VEGFA	vascular endothelial growth factor A	1.41897	9.05749
1561342_at	LOC150005	hypothetical protein LOC150005	1.40608	6.0335
203610_s_at	TRIM38	tripartite motif-containing 38	1.40333	4.66174
205308_at	C8orf70	chromosome 8 open reading frame 70	1.40194	4.90441
208584_at	SNCG	synuclein, gamma (breast cancer-specific protein 1)	1.39718	5.49334
214020_x_at	ITGB5	integrin, beta 5	1.39682	15.539
238711_s_at	ZNF148	zinc finger protein 148	1.39586	4.56677
201866_s_at	NR3C1	nuclear receptor subfamily 3, group C, member 1 (glucocorticoid receptor)	1.39563	9.35169
219542_at	NEK11	NIMA (never in mitosis gene a)- related kinase 11	1.39131	6.96357
220755_s_at	C6orf48	chromosome 6 open reading frame 48	1.38553	8.30595
223095_at	MARVELD1	MARVEL domain containing 1	1.38414	6.43186
91703_at	EHBP1L1	EH domain binding protein 1-like 1	1.37782	11.1018
1563226_at	MGC15523	hypothetical protein MGC15523	1.3744	9.37398
209940_at	PARP3	poly (ADP-ribose) polymerase family, member 3	1.37043	14.1801
216253_s_at	PARVB	parvin, beta	1.36934	15.185
209770_at	BTN3A1	butyrophilin, subfamily 3, member A1	1.36817	5.35809
202808_at	C10orf26	chromosome 10 open reading frame 26	1.36486	3.59975
243365_s_at	AUTS2	autism susceptibility candidate 2	1.36126	6.34248
1554003_at	RGNEF	Rho-guanine nucleotide exchange factor	1.3558	3.33851
200618_at	LASP1	LIM and SH3 protein 1	1.35425	9.06675
34187_at	RBMS2	RNA binding motif, single stranded interacting protein 2	1.34947	11.1086
214838_at	SFT2D2	SFT2 domain containing 2	1.34903	7.06723
200794_x_at	DAZAP2	DAZ associated protein 2	1.34846	8.34137
237604_at	BC038740	BC038740	1.34731	4.35991
223695_s_at	ARSD	arylsulfatase D	1.34722	11.5825
202996_at	POLD4	polymerase (DNA-directed), delta 4	1.34569	4.99162
227865_at	C9orf103	chromosome 9 open reading frame 103	1.34494	10.1889
224698_at	FAM62B	family with sequence similarity 62 (C2 domain containing) member B	1.34339	4.17957
226304_at	HSPB6	heat shock protein, alpha-crystallin-related, B6	1.34281	4.59749
218610_s_at	FLJ11151	hypothetical protein FLJ11151	1.33962	3.59396
230873_at	ARPC4	actin related protein 2/3 complex, subunit 4, 20kDa	1.33602	9.27748
206730_at	GRIA3	glutamate receptor, ionotrophic, AMPA 3	1.33214	3.24387
241378_at	MIB2	mindbomb homolog 2 (Drosophila)	1.33187	5.17825
226796_at	LOC116236	hypothetical protein LOC116236	1.33027	4.59937
242023_at	ABHD4	abhydrolase domain containing 4	1.32916	3.68674
220451_s_at	BIRC7	baculoviral IAP repeat-containing 7 (livin)	1.32629	13.7501
1555889_a_at	CRTAP	cartilage associated protein	1.32385	3.73612
231137_at	ACSBG1	acyl-CoA synthetase bubblegum family member 1	1.32355	10.0395
232401_at	KCNS2	potassium voltage-gated channel, delayed-rectifier, subfamily S, member 2	1.32188	4.90689
221081_s_at	DENND2D	DENN/MADD domain containing 2D	1.32068	4.51617
226691_at	KIAA1856	KIAA1856 protein	1.31819	8.18381
218024_at	BRP44L	brain protein 44-like	1.31478	7.61476
38671_at	PLXND1	plexin D1	1.3139	5.5207
200701_at	NPC2	Niemann-Pick disease, type C2	1.31353	4.07986
1567237_at	OR2L2	olfactory receptor, family 2, subfamily L, member 2	1.31289	8.32429
206034_at	SERPINB8	serpin peptidase inhibitor, clade B (ovalbumin), member 8	1.311	4.25659
201539_s_at	FHL1	four and a half LIM domains 1	1.30814	3.06548
1562292_at	ANKRD30B	ankyrin repeat domain 30B	1.3068	3.04546
242808_at	VPS33B	vacuolar protein sorting 33 homolog B (yeast)	1.30313	11.6557
210241_s_at	TP53AP1	TP53 activated protein 1	1.30193	3.91481
202376_at	SERPINA3	serpin peptidase inhibitor, clade A (alpha-1 antiproteinase, antitrypsin), member 3	1.29717	3.32938
243775_at	C3orf17	chromosome 3 open reading frame 17	1.29683	3.40021
207017_at	RAB27B	RAB27B, member RAS oncogene family	1.29546	8.58757
1554239_s_at	ZADH2	zinc binding alcohol dehydrogenase, domain containing 2	1.29507	3.34523
1558530_at	LRTM2	leucine-rich repeats and transmembrane domains 2	1.2931	5.1552
203507_at	CD68	CD68 molecule	1.29222	7.19691
209091_s_at	SH3GLB1	SH3-domain GRB2-like endophilin B1	1.29138	4.04746
203254_s_at	TLN1	talin 1	1.29038	4.57752
1559324_at	LOC220594	TL132 protein	1.28894	9.19569
224625_x_at	SERF2	small EDRK-rich factor 2	1.28574	3.08917
219135_s_at	TMEM112	transmembrane protein 112	1.28396	14.1279
236118_at	LOC728473	hypothetical protein LOC728473	1.28312	4.99199
1567282_at	OR1J4	olfactory receptor, family 1, subfamily J, member 4	1.28297	3.9391
1558608_a_at	PAPPA	pregnancy-associated plasma protein A, pappalysin 1	1.28058	12.7799
206816_s_at	SPAG8	sperm associated antigen 8	1.27913	16.8583
201207_at	TNFAIP1	tumor necrosis factor, alpha-induced protein 1 (endothelial)	1.27069	6.03476
207758_at	PPM1F	protein phosphatase 1F (PP2C domain containing)	1.26677	7.11894
202974_at	MPP1	membrane protein, palmitoylated 1, 55kDa	1.26336	4.22703
224799_at	NDFIP2	Nedd4 family interacting protein 2	1.26	3.53109
226177_at	GLTP	glycolipid transfer protein	1.25869	6.58942
228384_s_at	C10orf33	chromosome 10 open reading frame 33	1.2581	10.1823
201628_s_at	RRAGA	Ras-related GTP binding A	1.25803	4.96916
202665_s_at	WIPF1	WAS/WASL interacting protein family, member 1	1.25779	6.2151
226674_at	TMEM58	transmembrane protein 58	1.25766	5.27172
40560_at	TBX2	T-box 2	1.25673	6.24072
201810_s_at	SH3BP5	SH3-domain binding protein 5 (BTK-associated)	1.2561	4.27039
242941_x_at	TBX1	T-box 1	1.25413	3.68363
235843_at	DGKG	diacylglycerol kinase, gamma 90kDa	1.25203	5.8209
65718_at	GPR124	G protein-coupled receptor 124	1.25063	7.10032
212026_s_at	EXOC7	exocyst complex component 7	1.24949	5.17385
219348_at	MDS032	uncharacterized hematopoietic stem/progenitor cells protein MDS032	1.249	9.48686
234713_x_at	HSA251708	putative microtubule-binding protein	1.24837	3.51497
209452_s_at	VTI1B	vesicle transport through interaction with t-SNAREs homolog 1B (yeast)	1.24522	3.62627
239236_at	CLIC2	chloride intracellular channel 2	1.24428	8.5653
209544_at	RIPK2	receptor-interacting serine-threonine kinase 2	1.24363	5.01229
225331_at	CCDC50	coiled-coil domain containing 50	1.23997	3.85187
213191_at	TICAM1	toll-like receptor adaptor molecule 1	1.23657	4.10121
207765_s_at	KIAA1539	KIAA1539	1.23604	5.4645
230800_at	ADCY4	adenylate cyclase 4	1.23424	9.30168
226056_at	CDGAP	Cdc42 GTPase-activating protein	1.22746	7.06445
214762_at	ATP6V1G2	ATPase, H+ transporting, lysosomal 13kDa, V1 subunit G2	1.22688	4.08507
232837_at	KIF13A	kinesin family member 13A	1.22682	10.0919
242804_at	C4orf15	chromosome 4 open reading frame 15	1.22343	8.65316
229104_s_at	GPR39	G protein-coupled receptor 39	1.22148	13.5982
211529_x_at	HLA-G	HLA-G histocompatibility antigen, class I, G	1.22029	3.7173
204261_s_at	PSEN2	presenilin 2 (Alzheimer disease 4)	1.21969	3.92818
208322_s_at	ST3GAL1	ST3 beta-galactoside alpha-2,3-sialyltransferase 1	1.21906	9.74323
220765_s_at	LIMS2	LIM and senescent cell antigen-like domains 2	1.21776	7.26014
244281_at	REXO1	REX1, RNA exonuclease 1 homolog (S. cerevisiae)	1.21743	7.76544
232594_at	LOC440498	hypothetical gene supported by AK001829	1.21593	6.01411
204415_at	IFI6	interferon, alpha-inducible protein 6	1.21473	5.13902
211806_s_at	KCNJ15	potassium inwardly-rectifying channel, subfamily J, member 15	1.21448	6.51417
1555748_x_at	CD79B	CD79b molecule, immunoglobulin-associated beta	1.20948	5.54158
210152_at	LILRB4	leukocyte immunoglobulin-like receptor, subfamily B (with TM and ITIM domains), member 4	1.20464	7.10101
237318_at	SLC43A2	solute carrier family 43, member 2	1.20459	13.0428
228890_at	ATOH8	atonal homolog 8 (Drosophila)	1.20358	3.12363
243614_s_at	PRODH2	proline dehydrogenase (oxidase) 2	1.20024	7.45346
1556244_s_at	LOC375196	hypothetical protein LOC375196	1.19845	3.39816
234648_s_at	NXF5	nuclear RNA export factor 5	1.19703	5.45917
208807_s_at	CHD3	chromodomain helicase DNA binding protein 3	1.19312	7.92315
223041_at	CD99L2	CD99 molecule-like 2	1.18742	4.25391
226028_at	ROBO4	roundabout homolog 4, magic roundabout (Drosophila)	1.18602	3.52615
226058_at	MGC4655	hypothetical protein MGC4655	1.18413	5.63701
1567256_at	OR1J2	olfactory receptor, family 1, subfamily J, member 2	1.1841	5.10715
1566003_x_at	ANKRD11	ankyrin repeat domain 11	1.17798	6.22744
234271_at	OTOP2	otopetrin 2	1.17615	4.4373
219598_s_at	RWDD1	RWD domain containing 1	1.17549	4.15836
635_s_at	PPP2R5B	protein phosphatase 2, regulatory subunit B', beta isoform	1.17412	7.55459
1552948_at	CCDC27	coiled-coil domain containing 27	1.17246	4.26859
1554033_at	FRMD4A	FERM domain containing 4A	1.16835	4.22356
242613_at	PRDM5	PR domain containing 5	1.16545	6.80023
209824_s_at	ARNTL	aryl hydrocarbon receptor nuclear translocator-like	1.16514	3.78953
217054_at	MUC3A	mucin 3A, cell surface associated	1.16508	8.2699
222230_s_at	ACTR10	actin-related protein 10 homolog (S. cerevisiae)	1.16449	6.6529
1565671_a_at	LOC391142	hypothetical gene supported by AJ249778; NM_001531	1.16418	3.89483
228424_at	NAALADL1	N-acetylated alpha-linked acidic dipeptidase-like 1	1.16262	3.9364
210631_at	NF1	neurofibromin 1 (neurofibromatosis, von Recklinghausen disease, Watson disease)	1.16014	6.69249
229063_s_at	C9orf100	chromosome 9 open reading frame 100	1.15818	9.74383
202185_at	PLOD3	procollagen-lysine, 2-oxoglutarate 5-dioxygenase 3	1.15728	3.98584
220562_at	CYP2W1	cytochrome P450, family 2, subfamily W, polypeptide 1	1.15671	9.94568
227784_s_at	COG1	component of oligomeric golgi complex 1	1.15605	8.63163
207023_x_at	KRT10	keratin 10 (epidermolytic hyperkeratosis; keratosis palmaris et plantaris)	1.1495	6.78377
216358_at	LOC442233	similar to SWI/SNF-related matrix-associated actin-dependent regulator of chromatin e1	1.14719	3.55532
225562_at	RASA3	RAS p21 protein activator 3	1.14546	5.58977
59625_at	NOL3	nucleolar protein 3 (apoptosis repressor with CARD domain)	1.14322	3.15027
213932_x_at	HLA-A	major histocompatibility complex, class I, A	1.14319	3.23566
220491_at	HAMP	hepcidin antimicrobial peptide	1.14292	5.13824
1553542_at	CCDC125	coiled-coil domain containing 125	1.14118	10.3219
212717_at	PLEKHM1	pleckstrin homology domain containing, family M (with RUN domain) member 1	1.13479	6.18855
35436_at	GOLGA2	golgi autoantigen, golgin subfamily a, 2	1.1319	3.61078
210640_s_at	GPER	G protein-coupled estrogen receptor 1	1.13114	3.46641
236087_at	ABLIM2	actin binding LIM protein family, member 2	1.13004	6.00288
1557120_at	EEF1A1	eukaryotic translation elongation factor 1 alpha 1	1.13002	6.65685
205781_at	C16orf7	chromosome 16 open reading frame 7	1.1297	7.82399
212494_at	TENC1	tensin like C1 domain containing phosphatase (tensin 2)	1.12889	3.60075
218831_s_at	FCGRT	Fc fragment of IgG, receptor, transporter, alpha	1.12843	4.00719
207555_s_at	TBXA2R	thromboxane A2 receptor	1.12794	3.61174
233426_at	TSPAN9	tetraspanin 9	1.1272	3.43795
232820_s_at	FAM112A	family with sequence similarity 112, member A	1.12541	5.92365
215759_at	ANKRD53	ankyrin repeat domain 53	1.12477	3.90509
229745_x_at	DACT3	dapper, antagonist of beta-catenin, homolog 3 (Xenopus laevis)	1.12256	5.27929
242973_at	CACNA1C	calcium channel, voltage-dependent, L type, alpha 1C subunit	1.12152	4.24515
216334_s_at	CYP2A7P1	cytochrome P450, family 2, subfamily A, polypeptide 7 pseudogene 1	1.12041	5.26122
200650_s_at	LDHA	lactate dehydrogenase A	1.12029	7.31557
214845_s_at	CALU	calumenin	1.1193	3.94349
228117_at	C22orf32	chromosome 22 open reading frame 32	1.1192	5.84149
243774_at	MUC20	mucin 20, cell surface associated	1.11847	5.32042
229176_at	ANKH	ankylosis, progressive homolog (mouse)	1.11236	4.67406
202440_s_at	ST5	suppression of tumorigenicity 5	1.11105	3.14493
239454_at	SCARF2	scavenger receptor class F, member 2	1.10741	3.6903
221127_s_at	RIG	regulated in glioma	1.10705	3.12447
207691_x_at	ENTPD1	ectonucleoside triphosphate diphosphohydrolase 1	1.10689	6.71554
202297_s_at	RER1	RER1 retention in endoplasmic reticulum 1 homolog (S. cerevisiae)	1.10566	6.20269
229410_at	PAEP	progestagen-associated endometrial protein (placental protein 14, pregnancy-associated endometrial alpha-2-globulin, alpha uterine protein)	1.10514	4.2665
216875_x_at	HAB1	B1 for mucin	1.10393	7.02444
243309_at	FLJ27352	hypothetical LOC145788	1.10368	3.04268
232922_s_at	C20orf59	chromosome 20 open reading frame 59	1.09984	8.15359
240830_at	SCARNA17	small Cajal body-specific RNA 17	1.09919	5.99239
235776_x_at	C9orf44	chromosome 9 open reading frame 44	1.0991	10.6481
208588_at	FKSG2	apoptosis inhibitor	1.09872	5.19018
1565880_at	SLC5A11	solute carrier family 5 (sodium/glucose cotransporter), member 11	1.09607	4.44845
230420_at	CASZ1	castor zinc finger 1	1.09604	3.73803
204303_s_at	KIAA0427	KIAA0427	1.0956	7.24998
217462_at	C11orf9	chromosome 11 open reading frame 9	1.09514	4.17184
1561394_s_at	RP5-1054A22.3	KIAA1755 protein	1.09352	4.03495
213868_s_at	DHRS7	dehydrogenase/reductase (SDR family) member 7	1.09349	8.62607
209354_at	TNFRSF14	tumor necrosis factor receptor superfamily, member 14 (herpesvirus entry mediator)	1.09123	8.31471
1570241_at	SPATA21	spermatogenesis associated 21	1.08593	3.44947
228416_at	ACVR2A	activin A receptor, type IIA	1.0859	6.41454
244750_at	SCIN	scinderin	1.08445	5.2017
229324_x_at	ISYNA1	myo-inositol 1-phosphate synthase A1	1.08098	9.09745
216617_s_at	MAG	myelin associated glycoprotein	1.08073	5.08312
235002_at	NUDT16	nudix (nucleoside diphosphate linked moiety X)-type motif 16	1.08004	3.44086
217190_x_at	ESR1	estrogen receptor 1	1.0783	3.50904
218255_s_at	FBRS	fibrosin	1.07805	8.29011
218634_at	PHLDA3	pleckstrin homology-like domain, family A, member 3	1.07579	3.70869
217557_s_at	CPM	carboxypeptidase M	1.07572	4.98299
1557677_a_at	TRIML1	tripartite motif family-like 1	1.0752	10.0598
229561_at	C14orf121	chromosome 14 open reading frame 121	1.07414	4.09161
208371_s_at	RING1	ring finger protein 1	1.07397	4.47729
234484_s_at	ACSS1	acyl-CoA synthetase short-chain family member 1	1.07368	5.92293
232602_at	WFDC3	WAP four-disulfide core domain 3	1.07306	5.68544
239450_at	NDUFV2	NADH dehydrogenase (ubiquinone) flavoprotein 2, 24kDa	1.0724	6.44131
240557_at	TSC22D2	TSC22 domain family, member 2	1.07172	3.75656
238060_s_at	B4GALNT4	beta-1,4-N-acetyl-galactosaminyl transferase 4	1.06963	3.8025
229663_at	LONP2	lon peptidase 2, peroxisomal	1.06943	3.07349
204479_at	OSTF1	osteoclast stimulating factor 1	1.06477	4.15173
1558123_at	FLJ35390	hypothetical protein FLJ35390	1.06406	3.08679
225488_at	DERL1	Der1-like domain family, member 1	1.06331	7.554
1552798_a_at	TLR4	toll-like receptor 4	1.06262	10.0642
1553399_a_at	C17orf69	chromosome 17 open reading frame 69	1.06185	5.96445
229340_at	NKAPL	NFKB activating protein-like	1.06154	6.4798
241346_at	ARHGAP30	Rho GTPase activating protein 30	1.06028	7.26729
222221_x_at	EHD1	EH-domain containing 1	1.05991	6.75357
216040_x_at	RAB11FIP3	RAB11 family interacting protein 3 (class II)	1.05982	3.33541
241380_at	FLJ41603	FLJ41603 protein	1.05932	5.07686
1554681_a_at	MGC50722	hypothetical MGC50722	1.05742	3.5673
1569631_at	NMNAT1	nicotinamide nucleotide adenylyltransferase 1	1.05501	11.9131
211430_s_at	IGHG3	immunoglobulin heavy constant gamma 3 (G3m marker)	1.05476	4.61145
205275_at	GTPBP1	GTP binding protein 1	1.0539	7.65979
243914_at	EHMT2	euchromatic histone-lysine N-methyltransferase 2	1.05381	4.4644
212197_x_at	M-RIP	myosin phosphatase-Rho interacting protein	1.05344	3.17189
244730_x_at	ZSCAN16	zinc finger and SCAN domain containing 16	1.053	4.28538
1568634_a_at	LOC339977	similar to hypothetical protein MGC38937	1.05012	6.14542
213187_x_at	FTL	ferritin, light polypeptide	1.05002	5.36548
1563209_a_at	MACROD2	MACRO domain containing 2	1.0499	4.25311
202137_s_at	ZMYND11	zinc finger, MYND domain containing 11	1.04805	5.9274
217182_at	MUC5AC	mucin 5AC, oligomeric mucus/gel-forming	1.04778	4.8373
219503_s_at	TMEM40	transmembrane protein 40	1.04363	5.51732
221672_s_at	NIBP	NIK and IKK{beta} binding protein	1.04201	5.72179
222297_x_at	RPL18	ribosomal protein L18	1.04182	4.32338
1562319_at	FLJ39743	hypothetical protein FLJ39743	1.04002	9.24027
1569073_x_at	SMARCA4	SWI/SNF related, matrix associated, actin dependent regulator of chromatin, subfamily a, member 4	1.03816	5.4221
1566295_at	FAM118B	family with sequence similarity 118, member B	1.03601	3.32483
235900_at	SPNS3	spinster homolog 3 (Drosophila)	1.0346	8.11456
232640_at	COMMD5	COMM domain containing 5	1.03402	3.45335
209951_s_at	MAP2K7	mitogen-activated protein kinase kinase 7	1.03176	3.05524
1562240_at	PLXNA4A	plexin A4, A	1.03085	5.11282
222644_s_at	GLT25D1	glycosyltransferase 25 domain containing 1	1.02931	4.52296
202175_at	CHPF	chondroitin polymerizing factor	1.02703	6.45316
205808_at	ASPH	aspartate beta-hydroxylase	1.02641	5.87528
239582_at	PML	promyelocytic leukemia	1.0255	6.30517
214347_s_at	DDC	dopa decarboxylase (aromatic L-amino acid decarboxylase)	1.02519	3.1607
229258_at	KIF12	kinesin family member 12	1.02186	3.12937
235558_at	FUT1	fucosyltransferase 1 (galactoside 2-alpha-L-fucosyltransferase, H blood group)	1.01756	8.87924
236847_at	C19orf18	chromosome 19 open reading frame 18	1.01726	3.08725
1564883_a_at	TAS1R1	taste receptor, type 1, member 1	1.01632	3.71686
212552_at	HPCAL1	hippocalcin-like 1	1.01342	7.90071
233613_x_at	REXO2	REX2, RNA exonuclease 2 homolog (S. cerevisiae)	1.01195	7.62177
1554707_at	C9orf68	chromosome 9 open reading frame 68	1.00859	3.33998
210263_at	KCNF1	potassium voltage-gated channel, subfamily F, member 1	1.00833	4.31479
212144_at	UNC84B	unc-84 homolog B (C. elegans)	1.00776	4.11049
221767_x_at	HDLBP	high density lipoprotein binding protein (vigilin)	1.00736	8.87162
203915_at	CXCL9	chemokine (C-X-C motif) ligand 9	1.00722	4.55905
238112_at	LOC283177	hypothetical protein LOC283177	1.0068	6.27446
219677_at	SPSB1	splA/ryanodine receptor domain and SOCS box containing 1	1.00493	6.79376
234946_at	ENTPD6	ectonucleoside triphosphate diphosphohydrolase 6 (putative function)	1.00431	7.06725
209950_s_at	VILL	villin-like	1.00344	3.10858
39835_at	SBF1	SET binding factor 1	1.00015	3.60433
207351_s_at	SH2D2A	SH2 domain protein 2A	-1.00045	3.14009
204073_s_at	C11orf9	chromosome 11 open reading frame 9	-1.00115	3.24832
220807_at	HBQ1	hemoglobin, theta 1	-1.0012	5.58769
214901_at	ZNF8	zinc finger protein 8	-1.00234	9.48938
209549_s_at	DGUOK	deoxyguanosine kinase	-1.00315	6.97617
215084_s_at	LRRC42	leucine rich repeat containing 42	-1.00372	3.56206
238765_at	ATP6V1G1	ATPase, H+ transporting, lysosomal 13kDa, V1 subunit G1	-1.00532	7.01965
201901_s_at	YY1	YY1 transcription factor	-1.00566	5.20297
1555450_a_at	NARG1L	NMDA receptor regulated 1-like	-1.00769	3.61601
232191_at	C21orf105	chromosome 21 open reading frame 105	-1.00829	3.35553
216913_s_at	RRP12	ribosomal RNA processing 12 homolog (S. cerevisiae)	-1.00924	5.69693
244664_at	ZNF530	zinc finger protein 530	-1.00945	9.17903
238600_at	JAKMIP1	janus kinase and microtubule interacting protein 1	-1.01069	3.52421
220087_at	BCMO1	beta-carotene 15,15'-monooxygenase 1	-1.01172	5.67101
232069_at	KIF26A	kinesin family member 26A	-1.01295	7.59882
206746_at	BFSP1	beaded filament structural protein 1, filensin	-1.01296	8.70925
215091_s_at	GTF3A	general transcription factor IIIA	-1.01301	7.8536
242055_at	C6orf86	chromosome 6 open reading frame 86	-1.01317	4.4648
210180_s_at	SFRS10	splicing factor, arginine/serine-rich 10 (transformer 2 homolog, Drosophila)	-1.01465	6.37481
224015_s_at	MRPS25	mitochondrial ribosomal protein S25	-1.01475	6.08175
200830_at	PSMD2	proteasome (prosome, macropain) 26S subunit, non-ATPase, 2	-1.01551	4.68145
229468_at	CDK3	cyclin-dependent kinase 3	-1.01597	7.43934
220487_at	SNTG2	syntrophin, gamma 2	-1.01806	3.56854
218068_s_at	ZNF672	zinc finger protein 672	-1.01814	11.007
1569335_a_at	STRA6	stimulated by retinoic acid gene 6 homolog (mouse)	-1.01876	3.88462
212069_s_at	KIAA0515	KIAA0515	-1.02062	3.91303
215438_x_at	GSPT1	G1 to S phase transition 1	-1.0209	3.3399
228437_at	CNIH4	cornichon homolog 4 (Drosophila)	-1.02174	4.73877
1552937_s_at	ATRIP	ATR interacting protein	-1.02263	4.38174
204775_at	CHAF1B	chromatin assembly factor 1, subunit B (p60)	-1.0232	13.0869
218527_at	APTX	aprataxin	-1.02355	3.28732
219357_at	GTPBP1	GTP binding protein 1	-1.02462	4.14757
223440_at	C16orf70	chromosome 16 open reading frame 70	-1.02995	5.97221
213520_at	RECQL4	RecQ protein-like 4	-1.03054	3.965
219997_s_at	COPS7B	COP9 constitutive photomorphogenic homolog subunit 7B (Arabidopsis)	-1.03076	10.0101
205768_s_at	SLC27A2	solute carrier family 27 (fatty acid transporter), member 2	-1.03142	4.73404
243673_at	RBM41	RNA binding motif protein 41	-1.03307	4.68704
202516_s_at	DLG1	discs, large homolog 1 (Drosophila)	-1.03351	3.0432
227723_at	LOH12CR1	loss of heterozygosity, 12, chromosomal region 1	-1.03361	6.31834
244373_at	RAF1	v-raf-1 murine leukemia viral oncogene homolog 1	-1.03432	3.10506
243489_at	hCG_2045751	hCG2045751	-1.03451	8.88829
1557203_at	RP11-493K23.2	similar to poly(A) binding protein, cytoplasmic 1	-1.03466	5.11813
222896_at	TMEM38A	transmembrane protein 38A	-1.03668	4.69682
218928_s_at	SLC37A1	solute carrier family 37 (glycerol-3-phosphate transporter), member 1	-1.03683	5.52914
228307_at	EMILIN3	elastin microfibril interfacer 3	-1.03862	12.7466
205938_at	PPM1E	protein phosphatase 1E (PP2C domain containing)	-1.04032	10.862
213913_s_at	KIAA0984	KIAA0984 protein	-1.04067	5.41206
204372_s_at	KHSRP	KH-type splicing regulatory protein (FUSE binding protein 2)	-1.04068	3.84499
235686_at	C2orf60	chromosome 2 open reading frame 60	-1.04135	6.41217
216232_s_at	GCN1L1	GCN1 general control of amino-acid synthesis 1-like 1 (yeast)	-1.04256	4.84133
1554493_s_at	THADA	thyroid adenoma associated	-1.04265	4.19993
218080_x_at	FAF1	Fas (TNFRSF6) associated factor 1	-1.04296	4.91175
206967_at	CCNT1	cyclin T1	-1.04347	5.47509
240478_at	DCUN1D2	DCN1, defective in cullin neddylation 1, domain containing 2 (S. cerevisiae)	-1.04387	3.25015
233768_at	ATG5	ATG5 autophagy related 5 homolog (S. cerevisiae)	-1.04627	3.8673
204003_s_at	NUPL2	nucleoporin like 2	-1.04883	8.44361
209693_at	ASTN2	astrotactin 2	-1.05003	4.96508
211425_x_at	SSX4B	synovial sarcoma, X breakpoint 4B	-1.05006	3.73102
206452_x_at	PPP2R4	protein phosphatase 2A activator, regulatory subunit 4	-1.05036	6.86631
221241_s_at	BCL2L14	BCL2-like 14 (apoptosis facilitator)	-1.05214	8.48605
226459_at	PIK3AP1	phosphoinositide-3-kinase adaptor protein 1	-1.05275	11.2488
222504_s_at	COX4NB	COX4 neighbor	-1.05628	4.31869
204411_at	KIF21B	kinesin family member 21B	-1.05714	6.55866
227352_at	C19orf39	chromosome 19 open reading frame 39	-1.05992	5.52844
232800_at	LOC730943	similar to sorting nexin associated golgi protein 1	-1.06007	4.63976
212894_at	SUPV3L1	suppressor of var1, 3-like 1 (S. cerevisiae)	-1.06022	3.88405
225451_at	GRIPAP1	GRIP1 associated protein 1	-1.06109	7.7112
231257_at	TCERG1L	transcription elongation regulator 1-like	-1.06125	8.27324
220473_s_at	ZCCHC4	zinc finger, CCHC domain containing 4	-1.06295	6.59818
239173_at	INADL	InaD-like (Drosophila)	-1.06308	4.92771
221704_s_at	VPS37B	vacuolar protein sorting 37 homolog B (S. cerevisiae)	-1.06409	4.75371
225848_at	ZNF746	zinc finger protein 746	-1.0642	6.34555
215577_at	UBE2E1	ubiquitin-conjugating enzyme E2E 1 (UBC4/5 homolog, yeast)	-1.06514	4.15554
217609_at	LRRC23	leucine rich repeat containing 23	-1.06534	4.25743
227053_at	PACSIN1	protein kinase C and casein kinase substrate in neurons 1	-1.06568	6.45896
210001_s_at	SOCS1	suppressor of cytokine signaling 1	-1.06645	3.77711
207709_at	PRKAA2	protein kinase, AMP-activated, alpha 2 catalytic subunit	-1.06834	5.87704
213709_at	BHLHB9	basic helix-loop-helix domain containing, class B, 9	-1.06863	3.59872
229550_at	KIAA1409	KIAA1409	-1.06906	10.1883
222941_at	FLJ11850	hypothetical protein FLJ11850	-1.07085	6.34862
218421_at	CERK	ceramide kinase	-1.07126	3.47914
201000_at	AARS	alanyl-tRNA synthetase	-1.07263	7.06394
207705_s_at	RP4-691N24.1	KIAA0980 protein	-1.07265	4.26143
223759_s_at	GSG2	germ cell associated 2 (haspin)	-1.07425	10.1325
203847_s_at	AKAP8	A kinase (PRKA) anchor protein 8	-1.07821	6.58694
239949_at	THNSL2	threonine synthase-like 2 (S. cerevisiae)	-1.0795	4.33514
219786_at	MTL5	metallothionein-like 5, testis-specific (tesmin)	-1.08006	9.22391
209590_at	BMP7	bone morphogenetic protein 7 (osteogenic protein 1)	-1.0801	3.93722
212789_at	NCAPD3	non-SMC condensin II complex, subunit D3	-1.08062	6.01022
227291_s_at	BOLA3	bolA homolog 3 (E. coli)	-1.08146	3.63846
240261_at	TOM1L1	target of myb1 (chicken)-like 1	-1.08164	4.09699
222902_s_at	C1orf176	chromosome 1 open reading frame 176	-1.08301	6.88879
227154_at	IGSF21	immunoglobin superfamily, member 21	-1.08331	4.1839
211016_x_at	HSPA4	heat shock 70kDa protein 4	-1.08368	8.50323
226586_at	ANKS6	ankyrin repeat and sterile alpha motif domain containing 6	-1.08388	6.17187
219623_at	ACTR5	ARP5 actin-related protein 5 homolog (yeast)	-1.0843	7.9556
221744_at	WDR68	WD repeat domain 68	-1.08478	5.33641
215931_s_at	ARFGEF2	ADP-ribosylation factor guanine nucleotide-exchange factor 2 (brefeldin A-inhibited)	-1.08493	4.65551
213407_at	PHLPPL	PH domain and leucine rich repeat protein phosphatase-like	-1.08575	5.68443
222847_s_at	EGLN3	egl nine homolog 3 (C. elegans)	-1.08709	8.15506
230016_at	C8orf38	chromosome 8 open reading frame 38	-1.08728	4.81174
206397_x_at	GDF1	growth differentiation factor 1	-1.08756	6.11189
209411_s_at	GGA3	golgi associated, gamma adaptin ear containing, ARF binding protein 3	-1.08842	5.29269
44040_at	FBXO41	F-box protein 41	-1.0892	7.6416
209325_s_at	RGS16	regulator of G-protein signaling 16	-1.09013	5.36981
239234_at	OGDH	oxoglutarate (alpha-ketoglutarate) dehydrogenase (lipoamide)	-1.09134	8.60501
226553_at	TMPRSS2	transmembrane protease, serine 2	-1.09136	4.13723
206024_at	HPD	4-hydroxyphenylpyruvate dioxygenase	-1.09144	5.71934
213670_x_at	NSUN5B	NOL1/NOP2/Sun domain family, member 5B	-1.0923	7.22837
208511_at	PTTG3	pituitary tumor-transforming 3	-1.09481	3.10958
1553789_a_at	C21orf58	chromosome 21 open reading frame 58	-1.09642	9.52205
223710_at	CCL26	chemokine (C-C motif) ligand 26	-1.09769	3.76249
230433_at	LOC729970	hypothetical protein LOC729970	-1.09909	5.32895
219801_at	ZNF34	zinc finger protein 34	-1.10032	4.48059
222796_at	PTCD1	pentatricopeptide repeat domain 1	-1.10197	7.77427
210547_x_at	ICA1	islet cell autoantigen 1, 69kDa	-1.10222	12.147
228456_s_at	LOC149832	hypothetical protein LOC149832	-1.10307	6.73667
227833_s_at	MBD6	methyl-CpG binding domain protein 6	-1.10352	3.51049
235618_at	ZNF507	zinc finger protein 507	-1.10364	7.06132
1554890_a_at	TIA1	TIA1 cytotoxic granule-associated RNA binding protein	-1.10366	11.2042
228515_at	LOC90784	hypothetical protein LOC90784	-1.10388	5.92724
204572_s_at	PIN4	protein (peptidylprolyl cis/trans isomerase) NIMA-interacting, 4 (parvulin)	-1.10446	3.61063
212369_at	ZNF384	zinc finger protein 384	-1.10593	6.90307
1555062_s_at	GTPBP3	GTP binding protein 3 (mitochondrial)	-1.10677	4.21288
238721_at	MDH1B	malate dehydrogenase 1B, NAD (soluble)	-1.10718	10.5003
222398_s_at	EFTUD2	elongation factor Tu GTP binding domain containing 2	-1.10845	4.83659
235052_at	ZNF792	zinc finger protein 792	-1.10961	4.72512
226843_s_at	PAPD5	PAP associated domain containing 5	-1.11025	3.63453
222583_s_at	NUP50	nucleoporin 50kDa	-1.11201	4.65354
200773_x_at	PTMA	prothymosin, alpha (gene sequence 28)	-1.11246	3.42378
240608_at	SUMF1	sulfatase modifying factor 1	-1.11269	11.4346
218872_at	TESC	tescalcin	-1.11382	9.72069
225036_at	FBXO10	F-box protein 10	-1.11408	7.72375
1564383_s_at	FLJ35934	FLJ35934 protein	-1.11544	4.39129
221206_at	PMS2	PMS2 postmeiotic segregation increased 2 (S. cerevisiae)	-1.11599	6.29187
221221_s_at	KLHL3	kelch-like 3 (Drosophila)	-1.11695	5.38976
219328_at	DDX31	DEAD (Asp-Glu-Ala-Asp) box polypeptide 31	-1.11708	9.53309
213370_s_at	SFMBT1	Scm-like with four mbt domains 1	-1.11829	6.35098
226433_at	RNF157	ring finger protein 157	-1.11832	6.09032
240301_at	DPPA2	developmental pluripotency associated 2	-1.11879	7.50717
206233_at	B4GALT6	UDP-Gal:betaGlcNAc beta 1,4- galactosyltransferase, polypeptide 6	-1.12052	3.16739
211913_s_at	MERTK	c-mer proto-oncogene tyrosine kinase	-1.12054	3.22362
223907_s_at	PINX1	PIN2-interacting protein 1	-1.12078	8.51418
223424_s_at	ZSCAN21	zinc finger and SCAN domain containing 21	-1.12124	8.81123
235533_at	COX19	COX19 cytochrome c oxidase assembly homolog (S. cerevisiae)	-1.12139	6.18381
212957_s_at	LOC92249	hypothetical protein LOC92249	-1.12196	8.08429
229892_at	EP400NL	EP400 N-terminal like	-1.12247	3.82894
214545_s_at	PROSC	proline synthetase co-transcribed homolog (bacterial)	-1.12266	4.0492
230755_at	RHBDL3	rhomboid, veinlet-like 3 (Drosophila)	-1.12415	3.45491
225832_s_at	DAGLB	diacylglycerol lipase, beta	-1.12492	3.40835
233173_x_at	GTF3C5	general transcription factor IIIC, polypeptide 5, 63kDa	-1.12755	3.84437
232265_at	ATXN7L1	ataxin 7-like 1	-1.12856	6.73127
218816_at	LRRC1	leucine rich repeat containing 1	-1.12932	4.44468
227122_at	ZNF564	zinc finger protein 564	-1.12944	6.67966
226465_s_at	SON	SON DNA binding protein	-1.1298	5.88228
208580_x_at	HIST1H4J	histone cluster 1, H4j	-1.13014	3.59571
235694_at	TCFL5	transcription factor-like 5 (basic helix-loop-helix)	-1.13029	5.00003
227984_at	LOC650392	hypothetical protein LOC650392	-1.1316	9.04629
219154_at	RHOF	ras homolog gene family, member F (in filopodia)	-1.13242	7.18163
237317_at	FBXW8	F-box and WD repeat domain containing 8	-1.13388	4.1179
208200_at	IL1A	interleukin 1, alpha	-1.13621	3.69292
200943_at	HMGN1	high-mobility group nucleosome binding domain 1	-1.13718	4.84572
243624_at	PIAS2	protein inhibitor of activated STAT, 2	-1.1373	9.40775
46947_at	GNL3L	guanine nucleotide binding protein-like 3 (nucleolar)-like	-1.13802	11.9838
241410_at	C7orf44	chromosome 7 open reading frame 44	-1.13922	3.86215
218324_s_at	SPATS2	spermatogenesis associated, serine-rich 2	-1.1398	3.29923
217829_s_at	USP39	ubiquitin specific peptidase 39	-1.13986	6.0733
230164_at	ZNF621	zinc finger protein 621	-1.14017	4.41015
218902_at	NOTCH1	Notch homolog 1, translocation-associated (Drosophila)	-1.14129	9.75698
219520_s_at	WWC3	WWC family member 3	-1.14135	3.30308
230522_s_at	C9orf100	chromosome 9 open reading frame 100	-1.14208	5.28919
227005_at	RPP14	ribonuclease P/MRP 14kDa subunit	-1.14293	5.57263
203892_at	WFDC2	WAP four-disulfide core domain 2	-1.14477	8.46843
229596_at	AMDHD1	amidohydrolase domain containing 1	-1.14648	12.2455
228035_at	STK33	serine/threonine kinase 33	-1.1466	8.98909
1559881_s_at	ZNF12	zinc finger protein 12	-1.14751	6.16258
243502_at	GJA7	gap junction protein, alpha 7, 45kDa	-1.14785	3.25536
215067_x_at	PRDX2	peroxiredoxin 2	-1.14855	3.88497
203117_s_at	USP52	ubiquitin specific peptidase 52	-1.15095	4.5835
206818_s_at	CNNM2	cyclin M2	-1.1516	6.46874
219063_at	C1orf35	chromosome 1 open reading frame 35	-1.15283	11.5056
235997_at	ZNF74	zinc finger protein 74	-1.15367	3.75509
220291_at	GDPD2	glycerophosphodiester phosphodiesterase domain containing 2	-1.15374	8.55656
223128_at	FOXRED1	FAD-dependent oxidoreductase domain containing 1	-1.15382	3.058
203802_x_at	NSUN5	NOL1/NOP2/Sun domain family, member 5	-1.15452	6.4041
205244_s_at	SLC13A3	solute carrier family 13 (sodium-dependent dicarboxylate transporter), member 3	-1.15472	11.1556
201116_s_at	CPE	carboxypeptidase E	-1.15666	3.29858
225947_at	MYOHD1	myosin head domain containing 1	-1.1568	9.29273
205008_s_at	CIB2	calcium and integrin binding family member 2	-1.15743	6.38518
210366_at	SLCO1B1	solute carrier organic anion transporter family, member 1B1	-1.15743	8.56354
229385_s_at	PLAC2	placenta-specific 2	-1.15757	8.52697
210250_x_at	ADSL	adenylosuccinate lyase	-1.15767	3.77319
217053_x_at	ETV1	ets variant gene 1	-1.15772	5.0824
242824_at	NFIA	nuclear factor I/A	-1.15867	9.27384
229552_at	LOC283454	hypothetical protein LOC283454	-1.15982	11.9439
207571_x_at	C1orf38	chromosome 1 open reading frame 38	-1.16057	8.43877
228427_at	FBXO16	F-box protein 16	-1.16139	11.2964
1554154_at	GDAP2	ganglioside induced differentiation associated protein 2	-1.1633	6.19908
202788_at	MAPKAPK3	mitogen-activated protein kinase-activated protein kinase 3	-1.16366	4.57274
218283_at	SS18L2	synovial sarcoma translocation gene on chromosome 18-like 2	-1.16388	3.78012
1556432_at	NUP133	nucleoporin 133kDa	-1.16469	4.73889
237591_at	FLJ42957	FLJ42957 protein	-1.16511	10.897
213955_at	MYOZ3	myozenin 3	-1.16553	11.7074
226434_at	C7orf47	chromosome 7 open reading frame 47	-1.16555	4.23137
210012_s_at	EWSR1	Ewing sarcoma breakpoint region 1	-1.16591	9.0084
212910_at	THAP11	THAP domain containing 11	-1.16687	3.26433
218470_at	YARS2	tyrosyl-tRNA synthetase 2, mitochondrial	-1.16691	5.81876
232701_at	NRP2	neuropilin 2	-1.1677	4.55737
201499_s_at	USP7	ubiquitin specific peptidase 7 (herpes virus-associated)	-1.16811	4.8093
220143_x_at	LUC7L	LUC7-like (S. cerevisiae)	-1.16875	6.14515
228981_at	TMEM169	transmembrane protein 169	-1.1694	6.22185
221189_s_at	TARS2	threonyl-tRNA synthetase 2, mitochondrial (putative)	-1.16969	8.27808
210389_x_at	TUBD1	tubulin, delta 1	-1.16976	4.23237
223913_s_at	C19orf30	chromosome 19 open reading frame 30	-1.16992	3.39838
226624_at	TEX264	testis expressed 264	-1.17102	9.14136
1553640_at	XKR6	XK, Kell blood group complex subunit-related family, member 6	-1.17148	3.9624
220063_at	GSTCD	glutathione S-transferase, C-terminal domain containing	-1.17176	13.7309
226599_at	KIAA1727	KIAA1727 protein	-1.1724	5.25381
235316_at	NAT8L	N-acetyltransferase 8-like	-1.17335	9.90191
1553696_s_at	ZNF569	zinc finger protein 569	-1.17546	3.99185
242486_at	CSNK1G1	casein kinase 1, gamma 1	-1.17579	4.89347
213676_at	C6orf137	chromosome 6 open reading frame 137	-1.17594	9.24304
213460_x_at	NSUN5C	NOL1/NOP2/Sun domain family, member 5C	-1.17599	7.23945
202176_at	ERCC3	excision repair cross-complementing rodent repair deficiency, complementation group 3 (xeroderma pigmentosum group B complementing)	-1.17663	4.65478
1568627_at	SMEK2	SMEK homolog 2, suppressor of mek1 (Dictyostelium)	-1.17663	6.15769
226076_s_at	DCTN2	dynactin 2 (p50)	-1.17738	4.35109
218480_at	AGBL5	ATP/GTP binding protein-like 5	-1.17922	8.8538
217734_s_at	WDR6	WD repeat domain 6	-1.17923	6.58444
213900_at	C9orf61	chromosome 9 open reading frame 61	-1.1811	10.9658
217836_s_at	YY1AP1	YY1 associated protein 1	-1.18224	7.96769
235758_at	PNMA6A	paraneoplastic antigen like 6A	-1.1835	5.81219
220685_at	FAM120C	family with sequence similarity 120C	-1.1869	5.27391
219277_s_at	OGDHL	oxoglutarate dehydrogenase-like	-1.18753	9.36417
233899_x_at	ZBTB10	zinc finger and BTB domain containing 10	-1.18848	7.7343
210410_s_at	MSH5	mutS homolog 5 (E. coli)	-1.19019	9.82354
201678_s_at	C3orf37	chromosome 3 open reading frame 37	-1.19056	6.84358
237737_at	CASC4	cancer susceptibility candidate 4	-1.19197	7.92462
222052_at	C19orf54	chromosome 19 open reading frame 54	-1.19366	5.66663
237560_at	MRPS5	mitochondrial ribosomal protein S5	-1.19404	3.44057
204483_at	ENO3	enolase 3 (beta, muscle)	-1.1944	11.2596
230884_s_at	SPG7	spastic paraplegia 7 (pure and complicated autosomal recessive)	-1.19652	4.63666
228990_at	C1orf79	chromosome 1 open reading frame 79	-1.1966	6.21794
201706_s_at	PEX19	peroxisomal biogenesis factor 19	-1.19711	3.86295
206670_s_at	GAD1	glutamate decarboxylase 1 (brain, 67kDa)	-1.19761	6.9092
218947_s_at	PAPD1	PAP associated domain containing 1	-1.2002	3.4613
204742_s_at	PDS5B	PDS5, regulator of cohesion maintenance, homolog B (S. cerevisiae)	-1.20052	4.39907
203342_at	TIMM17B	translocase of inner mitochondrial membrane 17 homolog B (yeast)	-1.20126	3.39401
232611_at	LOC92497	hypothetical protein LOC92497	-1.20153	10.3016
236961_at	ATN1	atrophin 1	-1.20254	4.4429
204740_at	CNKSR1	connector enhancer of kinase suppressor of Ras 1	-1.20339	4.61639
230274_s_at	NUP88	nucleoporin 88kDa	-1.20368	11.206
225025_at	IGSF8	immunoglobulin superfamily, member 8	-1.20419	14.1082
218261_at	AP1M2	adaptor-related protein complex 1, mu 2 subunit	-1.20426	7.85842
226890_at	WDR35	WD repeat domain 35	-1.20436	6.84698
225300_at	C15orf23	chromosome 15 open reading frame 23	-1.2055	3.34771
202288_at	FRAP1	FK506 binding protein 12-rapamycin associated protein 1	-1.20696	13.0774
1569025_s_at	FAM13A1	family with sequence similarity 13, member A1	-1.20763	11.1725
212101_at	KPNA6	karyopherin alpha 6 (importin alpha 7)	-1.20768	5.92565
201457_x_at	BUB3	BUB3 budding uninhibited by benzimidazoles 3 homolog (yeast)	-1.20862	7.17596
214839_at	LOC157627	hypothetical protein LOC157627	-1.2104	9.69086
202390_s_at	HD	huntingtin (Huntington disease)	-1.21065	8.81778
243439_at	ZNF418	zinc finger protein 418	-1.21223	11.6564
200687_s_at	SF3B3	splicing factor 3b, subunit 3, 130kDa	-1.21275	3.69453
219007_at	NUP43	nucleoporin 43kDa	-1.21287	3.5216
201092_at	RBBP7	retinoblastoma binding protein 7	-1.2137	3.84184
207068_at	ZFP37	zinc finger protein 37 homolog (mouse)	-1.21411	5.72326
230696_at	ATP2A1	ATPase, Ca++ transporting, cardiac muscle, fast twitch 1	-1.21482	4.99868
228983_at	ITGAE	integrin, alpha E (antigen CD103, human mucosal lymphocyte antigen 1; alpha polypeptide)	-1.21606	11.6515
207620_s_at	CASK	calcium/calmodulin-dependent serine protein kinase (MAGUK family)	-1.2166	12.5375
239834_at	KCTD1	potassium channel tetramerisation domain containing 1	-1.21729	3.29458
208725_at	EIF2S2	eukaryotic translation initiation factor 2, subunit 2 beta, 38kDa	-1.21797	14.2213
223406_x_at	NIP30	NEFA-interacting nuclear protein NIP30	-1.21828	7.74009
235482_at	LOC400960	hypothetical gene supported by BC040598	-1.2183	4.4143
231976_at	LINS1	lines homolog 1 (Drosophila)	-1.21876	10.6996
237064_x_at	LOC127602	hypothetical protein LOC127602	-1.2199	3.40123
209273_s_at	ISCA1	iron-sulfur cluster assembly 1 homolog (S. cerevisiae)	-1.22063	3.61322
229353_s_at	NUCKS1	nuclear casein kinase and cyclin-dependent kinase substrate 1	-1.22071	4.27361
216836_s_at	ERBB2	v-erb-b2 erythroblastic leukemia viral oncogene homolog 2, neuro/glioblastoma derived oncogene homolog (avian)	-1.22083	4.72336
213671_s_at	MARS	methionyl-tRNA synthetase	-1.22084	9.01392
228696_at	SLC45A3	solute carrier family 45, member 3	-1.22125	6.36871
203082_at	BMS1	BMS1 homolog, ribosome assembly protein (yeast)	-1.22172	3.75012
219668_at	GDAP1L1	ganglioside-induced differentiation-associated protein 1-like 1	-1.22196	8.50215
1560258_a_at	LOC730087	similar to zinc finger protein 91	-1.22207	9.02971
241458_at	SETD2	SET domain containing 2	-1.22395	5.63036
223584_s_at	KBTBD2	kelch repeat and BTB (POZ) domain containing 2	-1.22402	5.92316
1563638_at	FAM18A	family with sequence similarity 18, member A	-1.2259	6.62675
231763_at	POLR3A	polymerase (RNA) III (DNA directed) polypeptide A, 155kDa	-1.22708	6.49242
225722_at	FAM78B	family with sequence similarity 78, member B	-1.22768	7.48886
226163_at	ZBTB9	zinc finger and BTB domain containing 9	-1.22789	4.56183
228819_at	TSPAN18	tetraspanin 18	-1.22894	5.00761
222641_s_at	C17orf63	chromosome 17 open reading frame 63	-1.22942	10.6507
219016_at	FASTKD5	FAST kinase domains 5	-1.22972	3.73756
222396_at	HN1	hematological and neurological expressed 1	-1.23006	6.22222
203985_at	ZNF212	zinc finger protein 212	-1.23051	8.33865
202871_at	TRAF4	TNF receptor-associated factor 4	-1.23059	4.85383
218950_at	CENTD3	centaurin, delta 3	-1.231	7.39808
201114_x_at	PSMA7	proteasome (prosome, macropain) subunit, alpha type, 7	-1.23163	8.78736
205953_at	LRIG2	leucine-rich repeats and immunoglobulin-like domains 2	-1.23196	12.0433
225306_s_at	SLC25A29	solute carrier family 25, member 29	-1.23286	9.80564
244349_at	SNX27	sorting nexin family member 27	-1.23363	14.4012
202852_s_at	FLJ11506	hypothetical protein FLJ11506	-1.23398	5.36885
227747_at	MPZL3	myelin protein zero-like 3	-1.23435	14.2386
237005_at	LOC442075	weakly similar to serine/threonine protein kinase Kp78	-1.23519	7.62069
212584_at	AQR	aquarius homolog (mouse)	-1.23537	4.69297
228386_s_at	DDX59	DEAD (Asp-Glu-Ala-Asp) box polypeptide 59	-1.23629	5.81174
213591_at	ALDH7A1	aldehyde dehydrogenase 7 family, member A1	-1.24085	6.24513
205169_at	RBBP5	retinoblastoma binding protein 5	-1.24097	5.72022
222132_s_at	AGK	acylglycerol kinase	-1.24281	4.21063
210369_at	SWAP70	SWAP-70 protein	-1.24345	9.17331
207232_s_at	DZIP3	zinc finger DAZ interacting protein 3	-1.24365	9.77796
218023_s_at	FAM53C	family with sequence similarity 53, member C	-1.24398	7.50247
205780_at	BIK	BCL2-interacting killer (apoptosis-inducing)	-1.24486	11.7569
210188_at	GABPA	GA binding protein transcription factor, alpha subunit 60kDa	-1.24514	11.9628
239083_at	ZNF786	zinc finger protein 786	-1.24518	6.90389
221940_at	RPUSD2	RNA pseudouridylate synthase domain containing 2	-1.24845	3.8256
213505_s_at	SFRS14	splicing factor, arginine/serine-rich 14	-1.2489	6.35726
1555351_s_at	PPHLN1	periphilin 1	-1.25149	4.72313
219521_at	B3GAT1	beta-1,3-glucuronyltransferase 1 (glucuronosyltransferase P)	-1.25165	12.6087
223361_at	C6orf115	chromosome 6 open reading frame 115	-1.25193	3.23015
222480_at	UBE2Q1	ubiquitin-conjugating enzyme E2Q (putative) 1	-1.25259	9.56359
1568868_at	CYP27C1	cytochrome P450, family 27, subfamily C, polypeptide 1	-1.25387	7.34531
207553_at	OPRK1	opioid receptor, kappa 1	-1.25394	15.5721
205963_s_at	DNAJA3	DnaJ (Hsp40) homolog, subfamily A, member 3	-1.25485	5.13123
228902_at	NUP214	nucleoporin 214kDa	-1.25802	10.8904
225354_s_at	SH3BGRL2	SH3 domain binding glutamic acid-rich protein like 2	-1.25886	12.1583
220223_at	ATAD5	ATPase family, AAA domain containing 5	-1.25976	11.6505
218900_at	CNNM4	cyclin M4	-1.26006	9.48844
235288_at	C4orf30	chromosome 4 open reading frame 30	-1.26082	4.41647
231931_at	PRDM15	PR domain containing 15	-1.26112	15.1734
201708_s_at	NIPSNAP1	nipsnap homolog 1 (C. elegans)	-1.2613	6.76381
235189_at	NARG2	NMDA receptor regulated 2	-1.26145	7.5485
216176_at	HCRP1	hepatocellular carcinoma-related HCRP1	-1.26176	7.12513
220408_x_at	FAM48A	family with sequence similarity 48, member A	-1.26242	4.9083
219296_at	ZDHHC13	zinc finger, DHHC-type containing 13	-1.26379	3.09666
205256_at	ZBTB39	zinc finger and BTB domain containing 39	-1.2638	11.8875
200045_at	ABCF1	ATP-binding cassette, sub-family F (GCN20), member 1	-1.26773	10.3352
225418_at	PVRL2	poliovirus receptor-related 2 (herpesvirus entry mediator B)	-1.26965	9.8065
220335_x_at	CES3	carboxylesterase 3 (brain)	-1.27095	5.02266
222904_s_at	TMC5	transmembrane channel-like 5	-1.27117	4.09484
201414_s_at	NAP1L4	nucleosome assembly protein 1-like 4	-1.2719	5.31826
43427_at	ACACB	acetyl-Coenzyme A carboxylase beta	-1.27332	3.09123
206062_at	GUCA1A	guanylate cyclase activator 1A (retina)	-1.27352	5.23438
235472_at	FUT10	fucosyltransferase 10 (alpha (1,3) fucosyltransferase)	-1.2752	4.34165
212422_at	PDCD11	programmed cell death 11	-1.27566	5.50089
204828_at	RAD9A	RAD9 homolog A (S. pombe)	-1.27567	8.99131
222666_s_at	RCL1	RNA terminal phosphate cyclase-like 1	-1.27581	5.94919
239038_at	C1orf52	chromosome 1 open reading frame 52	-1.276	4.40867
1568593_a_at	NUDT16P	nudix (nucleoside diphosphate linked moiety X)-type motif 16 pseudogene	-1.27637	9.14087
201411_s_at	PLEKHB2	pleckstrin homology domain containing, family B (evectins) member 2	-1.27638	8.02807
221705_s_at	SIKE	suppressor of IKK epsilon	-1.2765	3.49847
203235_at	THOP1	thimet oligopeptidase 1	-1.27696	4.57958
1553705_a_at	CHRM3	cholinergic receptor, muscarinic 3	-1.27715	6.38227
240529_at	C16orf63	chromosome 16 open reading frame 63	-1.27886	10.1245
222506_at	LMBR1	limb region 1 homolog (mouse)	-1.27946	6.85846
238654_at	LOC147645	hypothetical protein LOC147645	-1.28029	3.22335
1557684_at	ZNF286A	zinc finger protein 286A	-1.28052	9.80025
231932_at	TRAF3IP3	TRAF3 interacting protein 3	-1.28095	12.3653
218441_s_at	RPAP1	RNA polymerase II associated protein 1	-1.281	6.46564
209081_s_at	COL18A1	collagen, type XVIII, alpha 1	-1.28126	5.18195
243477_at	ATG10	ATG10 autophagy related 10 homolog (S. cerevisiae)	-1.28358	6.23477
236525_at	FBXO36	F-box protein 36	-1.28397	11.4121
200903_s_at	AHCY	S-adenosylhomocysteine hydrolase	-1.28431	4.37501
1555864_s_at	PDHA1	pyruvate dehydrogenase (lipoamide) alpha 1	-1.28504	5.839
209980_s_at	SHMT1	serine hydroxymethyltransferase 1 (soluble)	-1.28564	8.97501
227348_at	PARS2	prolyl-tRNA synthetase 2, mitochondrial (putative)	-1.28576	5.44862
228831_s_at	GNG7	guanine nucleotide binding protein (G protein), gamma 7	-1.28682	10.6044
218064_s_at	AKAP8L	A kinase (PRKA) anchor protein 8-like	-1.28708	6.11871
220214_at	ZNF215	zinc finger protein 215	-1.28769	8.46488
221692_s_at	MRPL34	mitochondrial ribosomal protein L34	-1.2892	4.27549
223138_s_at	DHX36	DEAH (Asp-Glu-Ala-His) box polypeptide 36	-1.28978	5.02874
241803_s_at	TTC7B	tetratricopeptide repeat domain 7B	-1.28986	3.07258
214686_at	ZNF266	zinc finger protein 266	-1.29017	3.13249
226121_at	DHRS13	dehydrogenase/reductase (SDR family) member 13	-1.291	4.41703
231844_at	MGC27345	hypothetical protein MGC27345	-1.2916	14.2323
202813_at	TARBP1	TAR (HIV-1) RNA binding protein 1	-1.29318	9.49354
236351_at	LOC389023	hypothetical gene supported by BC032913; BC048425	-1.2935	9.06011
236635_at	ZNF667	zinc finger protein 667	-1.29529	5.7634
222629_at	REV1	REV1 homolog (S. cerevisiae)	-1.29577	3.91241
200028_s_at	STARD7	StAR-related lipid transfer (START) domain containing 7	-1.29653	7.84408
238472_at	FBXO9	F-box protein 9	-1.29818	7.58713
217946_s_at	SAE1	SUMO1 activating enzyme subunit 1	-1.29871	4.14777
218949_s_at	QRSL1	glutaminyl-tRNA synthase (glutamine-hydrolyzing)-like 1	-1.2995	5.73414
1557433_at	GPSM2	G-protein signaling modulator 2 (AGS3-like, C. elegans)	-1.30014	3.10644
210530_s_at	NR2C1	nuclear receptor subfamily 2, group C, member 1	-1.30018	11.073
202374_s_at	RAB3GAP2	RAB3 GTPase activating protein subunit 2 (non-catalytic)	-1.30139	4.4831
217786_at	PRMT5	protein arginine methyltransferase 5	-1.30189	4.90473
203723_at	ITPKB	inositol 1,4,5-trisphosphate 3-kinase B	-1.30283	4.2689
210172_at	SF1	splicing factor 1	-1.30288	3.14684
237383_at	AFF1	AF4/FMR2 family, member 1	-1.30388	11.5584
205215_at	RNF2	ring finger protein 2	-1.30502	16.9817
213054_at	KIAA0841	KIAA0841	-1.30551	4.48705
232323_s_at	TTC17	tetratricopeptide repeat domain 17	-1.30682	5.61683
217866_at	FLJ12529	pre-mRNA cleavage factor I, 59 kDa subunit	-1.30683	3.42043
230245_s_at	LOC283663	hypothetical protein LOC283663	-1.30688	5.56941
232347_x_at	CBR4	carbonyl reductase 4	-1.30723	4.74882
234976_x_at	SLC4A5	solute carrier family 4, sodium bicarbonate cotransporter, member 5	-1.30808	12.6223
209380_s_at	ABCC5	ATP-binding cassette, sub-family C (CFTR/MRP), member 5	-1.30812	12.546
234297_at	LOC728613	programmed cell death protein 6-like	-1.30891	8.20898
213632_at	DHODH	dihydroorotate dehydrogenase	-1.30893	9.39072
217234_s_at	VIL2	villin 2 (ezrin)	-1.3093	4.04382
239148_at	MARVELD3	MARVEL domain containing 3	-1.31039	18.2234
227045_at	ZNF614	zinc finger protein 614	-1.31123	3.1701
205406_s_at	SPA17	sperm autoantigenic protein 17	-1.31258	3.55076
241754_at	C9orf126	chromosome 9 open reading frame 126	-1.31303	5.35359
239193_at	FUBP3	far upstream element (FUSE) binding protein 3	-1.31367	3.00485
204737_s_at	MYH7	myosin, heavy chain 7, cardiac muscle, beta	-1.31485	4.45745
232555_at	CREB5	cAMP responsive element binding protein 5	-1.31556	6.21994
217830_s_at	NSFL1C	NSFL1 (p97) cofactor (p47)	-1.31688	10.784
225259_at	RAB6B	RAB6B, member RAS oncogene family	-1.31712	7.94661
211271_x_at	PTBP1	polypyrimidine tract binding protein 1	-1.31753	5.82689
206096_at	ZNF35	zinc finger protein 35	-1.31926	18.2349
203244_at	PEX5	peroxisomal biogenesis factor 5	-1.31964	4.01726
212696_s_at	RNF4	ring finger protein 4	-1.31988	3.00093
235167_at	DKFZp547E087	hypothetical gene LOC283846	-1.3202	3.93137
218848_at	THOC6	THO complex 6 homolog (Drosophila)	-1.32196	4.61942
227453_at	UNC13A	unc-13 homolog A (C. elegans)	-1.32382	13.5277
200790_at	ODC1	ornithine decarboxylase 1	-1.32384	4.57612
207344_at	AKAP3	A kinase (PRKA) anchor protein 3	-1.32525	10.8529
201353_s_at	BAZ2A	bromodomain adjacent to zinc finger domain, 2A	-1.32538	17.7145
222158_s_at	C1orf121	chromosome 1 open reading frame 121	-1.327	7.72036
206495_s_at	MIZF	MBD2-interacting zinc finger	-1.32728	4.52265
200964_at	UBE1	ubiquitin-activating enzyme E1	-1.3274	4.99086
203359_s_at	MYCBP	c-myc binding protein	-1.32748	3.90183
225038_s_at	SURF6	surfeit 6	-1.32777	12.6765
204724_s_at	COL9A3	collagen, type IX, alpha 3	-1.32825	9.12468
204199_at	RALGPS1	Ral GEF with PH domain and SH3 binding motif 1	-1.32827	14.0328
218937_at	ZNF434	zinc finger protein 434	-1.32853	12.0873
214636_at	CALCB	calcitonin-related polypeptide, beta	-1.32931	5.72283
220081_x_at	HSD17B7	hydroxysteroid (17-beta) dehydrogenase 7	-1.3307	6.28922
219512_at	DSN1	DSN1, MIND kinetochore complex component, homolog (S. cerevisiae)	-1.33099	3.47764
220780_at	PLA2G3	phospholipase A2, group III	-1.33129	12.047
204993_at	GNAZ	guanine nucleotide binding protein (G protein), alpha z polypeptide	-1.33218	12.8048
203334_at	DHX8	DEAH (Asp-Glu-Ala-His) box polypeptide 8	-1.33395	7.96202
217972_at	CHCHD3	coiled-coil-helix-coiled-coil-helix domain containing 3	-1.33475	4.26358
212745_s_at	BBS4	Bardet-Biedl syndrome 4	-1.33648	5.56208
229882_at	RPS15A	ribosomal protein S15a	-1.33675	13.141
219365_s_at	CAMKV	CaM kinase-like vesicle-associated	-1.33793	9.56773
235781_at	CACNA1B	calcium channel, voltage-dependent, N type, alpha 1B subunit	-1.33939	9.41327
214358_at	ACACA	acetyl-Coenzyme A carboxylase alpha	-1.34071	4.07315
201161_s_at	CSDA	cold shock domain protein A	-1.34094	8.81487
225001_at	RAB3D	RAB3D, member RAS oncogene family	-1.34162	8.96502
243529_at	MARS2	methionyl-tRNA synthetase 2, mitochondrial	-1.34194	4.2916
238760_at	YARS	tyrosyl-tRNA synthetase	-1.34208	6.40393
221434_s_at	C14orf156	chromosome 14 open reading frame 156	-1.34225	4.65913
206182_at	ZNF134	zinc finger protein 134	-1.34241	9.85964
201391_at	TRAP1	TNF receptor-associated protein 1	-1.34279	12.4473
231878_at	MVP	major vault protein	-1.3428	3.82634
1552921_a_at	FIGNL1	fidgetin-like 1	-1.34285	10.3419
205257_s_at	AMPH	amphiphysin	-1.34309	5.88232
219635_at	ZNF606	zinc finger protein 606	-1.34389	9.59169
205233_s_at	PAFAH2	platelet-activating factor acetylhydrolase 2, 40kDa	-1.34398	14.3424
210317_s_at	YWHAE	tyrosine 3-monooxygenase/tryptophan 5-monooxygenase activation protein, epsilon polypeptide	-1.34475	5.81203
231170_at	CDKL5	cyclin-dependent kinase-like 5	-1.34493	8.01259
226734_at	EIF4E2	eukaryotic translation initiation factor 4E family member 2	-1.34511	4.98117
203941_at	INTS9	integrator complex subunit 9	-1.34558	7.87592
222921_s_at	HEY2	hairy/enhancer-of-split related with YRPW motif 2	-1.34618	6.80018
218161_s_at	CLN6	ceroid-lipofuscinosis, neuronal 6, late infantile, variant	-1.34764	6.31265
223908_at	HDAC8	histone deacetylase 8	-1.34825	4.54211
242766_at	C21orf126	chromosome 21 open reading frame 126	-1.35056	6.88842
201544_x_at	PABPN1	poly(A) binding protein, nuclear 1	-1.35065	8.95012
208886_at	H1F0	H1 histone family, member 0	-1.35114	3.38259
221051_s_at	ITGB1BP3	integrin beta 1 binding protein 3	-1.35139	11.3069
225301_s_at	ACAA2	acetyl-Coenzyme A acyltransferase 2 (mitochondrial 3-oxoacyl-Coenzyme A thiolase)	-1.35161	11.7033
235953_at	ZNF610	zinc finger protein 610	-1.35198	3.57309
223522_at	C9orf45	chromosome 9 open reading frame 45	-1.35228	14.8349
228944_at	ALX3	aristaless-like homeobox 3	-1.35276	5.20586
214463_x_at	HIST1H4K	histone cluster 1, H4k	-1.35306	6.42555
225882_at	SLC35B4	solute carrier family 35, member B4	-1.35374	8.47257
213182_x_at	CDKN1C	cyclin-dependent kinase inhibitor 1C (p57, Kip2)	-1.35388	5.86324
204652_s_at	NRF1	nuclear respiratory factor 1	-1.35395	10.8284
200812_at	CCT7	chaperonin containing TCP1, subunit 7 (eta)	-1.3545	5.11557
235634_at	PURG	purine-rich element binding protein G	-1.35474	12.0438
201600_at	PHB2	prohibitin 2	-1.35543	5.24606
209623_at	MCCC2	methylcrotonoyl-Coenzyme A carboxylase 2 (beta)	-1.35547	4.53974
226866_at	ESCO1	establishment of cohesion 1 homolog 1 (S. cerevisiae)	-1.35548	5.0389
203098_at	CDYL	chromodomain protein, Y-like	-1.35557	3.66451
217665_at	ZNF813	zinc finger protein 813	-1.35612	6.93426
227301_at	CCT6AP1	chaperonin containing TCP1, subunit 6A (zeta 1) pseudogene 1	-1.35691	3.01864
237703_at	RPS10	ribosomal protein S10	-1.3574	4.13436
209161_at	PRPF4	PRP4 pre-mRNA processing factor 4 homolog (yeast)	-1.35745	3.57096
206037_at	CCBL1	cysteine conjugate-beta lyase; cytoplasmic (glutamine transaminase K, kyneurenine aminotransferase)	-1.35767	6.15771
201030_x_at	LDHB	lactate dehydrogenase B	-1.3578	4.35218
235014_at	LOC147727	hypothetical protein LOC147727	-1.35793	5.07177
208680_at	PRDX1	peroxiredoxin 1	-1.35923	8.48062
203701_s_at	TRMT1	TRM1 tRNA methyltransferase 1 homolog (S. cerevisiae)	-1.35941	3.11917
204129_at	BCL9	B-cell CLL/lymphoma 9	-1.35974	19.3955
1552617_a_at	RFWD2	ring finger and WD repeat domain 2	-1.35998	14.2196
228433_at	LOC221442	hypothetical LOC221442	-1.36011	9.20887
221868_at	PAIP2B	poly(A) binding protein interacting protein 2B	-1.3607	13.8788
210222_s_at	RTN1	reticulon 1	-1.36086	10.4829
220115_s_at	CDH10	cadherin 10, type 2 (T2-cadherin)	-1.36132	8.19196
244078_at	TTL	tubulin tyrosine ligase	-1.3616	4.55489
209042_s_at	UBE2G2	ubiquitin-conjugating enzyme E2G 2 (UBC7 homolog, yeast)	-1.36424	12.7697
217772_s_at	MTCH2	mitochondrial carrier homolog 2 (C. elegans)	-1.36498	5.72439
201854_s_at	ASCIZ	ATM/ATR-Substrate Chk2-Interacting Zn2+-finger protein	-1.36544	6.21675
242887_at	KCMF1	potassium channel modulatory factor 1	-1.36593	5.7462
209755_at	NMNAT2	nicotinamide nucleotide adenylyltransferase 2	-1.3667	6.76287
225703_at	KIAA1545	KIAA1545 protein	-1.36686	7.73515
236214_at	FAM137A	family with sequence similarity 137, member A	-1.3673	6.60211
222806_s_at	C11orf30	chromosome 11 open reading frame 30	-1.369	8.02056
230376_at	GCNT3	glucosaminyl (N-acetyl) transferase 3, mucin type	-1.36903	8.76746
223589_at	ZNF416	zinc finger protein 416	-1.37006	9.23756
202365_at	UNC119B	unc-119 homolog B (C. elegans)	-1.37078	4.57397
224460_s_at	L2HGDH	L-2-hydroxyglutarate dehydrogenase	-1.37099	14.5185
222797_at	DPYSL5	dihydropyrimidinase-like 5	-1.37119	9.08539
223035_s_at	FARSB	phenylalanyl-tRNA synthetase, beta subunit	-1.37207	5.11029
232710_at	POM121	POM121 membrane glycoprotein (rat)	-1.37286	7.96454
214373_at	LOC728210	hypothetical protein LOC728210	-1.37329	11.5236
223433_at	C7orf36	chromosome 7 open reading frame 36	-1.37371	3.03471
209971_x_at	JTV1	JTV1 gene	-1.37454	7.93674
201680_x_at	ARS2	ARS2 protein	-1.37758	6.65019
211382_s_at	TACC2	transforming, acidic coiled-coil containing protein 2	-1.37835	4.91926
220157_x_at	PLEKHA9	pleckstrin homology domain containing, family A (phosphoinositide binding specific) member 9	-1.37838	13.1322
223605_at	SLC25A18	solute carrier family 25 (mitochondrial carrier), member 18	-1.37975	11.0054
232510_s_at	DPP3	dipeptidyl-peptidase 3	-1.38081	5.28686
223175_s_at	FEM1A	fem-1 homolog a (C. elegans)	-1.38148	7.21416
226299_at	PKN3	protein kinase N3	-1.38338	9.19892
205565_s_at	FXN	frataxin	-1.38429	9.273
202215_s_at	NFYC	nuclear transcription factor Y, gamma	-1.38501	8.05194
241820_at	RIF1	RAP1 interacting factor homolog (yeast)	-1.38556	9.61952
231110_at	FABP3	fatty acid binding protein 3, muscle and heart (mammary-derived growth inhibitor)	-1.38651	7.46921
218479_s_at	XPO4	exportin 4	-1.38661	3.43046
1557252_at	HSD17B12	hydroxysteroid (17-beta) dehydrogenase 12	-1.3867	9.34098
227633_at	RHEB	Ras homolog enriched in brain	-1.38698	16.3572
209265_s_at	METTL3	methyltransferase like 3	-1.38924	5.71717
202860_at	DENND4B	DENN/MADD domain containing 4B	-1.39098	8.3216
228017_s_at	C20orf58	chromosome 20 open reading frame 58	-1.39109	5.81591
200853_at	H2AFZ	H2A histone family, member Z	-1.39145	5.14461
226455_at	CREB3L4	cAMP responsive element binding protein 3-like 4	-1.3917	12.7259
222537_s_at	CDC42SE1	CDC42 small effector 1	-1.39219	3.71371
1561361_at	ZNF660	zinc finger protein 660	-1.39318	16.7518
206956_at	BGLAP	bone gamma-carboxyglutamate (gla) protein (osteocalcin)	-1.39589	7.86172
202726_at	LIG1	ligase I, DNA, ATP-dependent	-1.3959	10.4615
219901_at	FGD6	FYVE, RhoGEF and PH domain containing 6	-1.39601	6.48321
221004_s_at	ITM2C	integral membrane protein 2C	-1.39606	3.8415
204080_at	TOE1	target of EGR1, member 1 (nuclear)	-1.39732	6.26672
208895_s_at	DDX18	DEAD (Asp-Glu-Ala-Asp) box polypeptide 18	-1.3987	3.01815
240572_s_at	LOC374443	CLR pseudogene	-1.39954	7.78578
211501_s_at	EIF3B	eukaryotic translation initiation factor 3, subunit B	-1.39989	13.8319
212351_at	EIF2B5	eukaryotic translation initiation factor 2B, subunit 5 epsilon, 82kDa	-1.40059	9.94951
203737_s_at	PPRC1	peroxisome proliferator-activated receptor gamma, coactivator-related 1	-1.40094	7.39528
205489_at	CRYM	crystallin, mu	-1.40137	12.6455
204365_s_at	REEP1	receptor accessory protein 1	-1.40174	13.729
233750_s_at	C1orf25	chromosome 1 open reading frame 25	-1.40183	12.634
206516_at	AMH	anti-Mullerian hormone	-1.40213	11.717
234734_s_at	TNRC6A	trinucleotide repeat containing 6A	-1.40278	9.35966
235132_at	LOC254128	hypothetical protein LOC254128	-1.4029	3.25597
225747_at	COQ10A	coenzyme Q10 homolog A (S. cerevisiae)	-1.403	9.87062
228422_at	LHFPL4	lipoma HMGIC fusion partner-like 4	-1.4033	11.1428
235129_at	PPP1R1A	protein phosphatase 1, regulatory (inhibitor) subunit 1A	-1.4037	14.4468
210871_x_at	SSX2IP	synovial sarcoma, X breakpoint 2 interacting protein	-1.40506	7.58084
222305_at	HK2	hexokinase 2	-1.40545	7.04489
205606_at	LRP6	low density lipoprotein receptor-related protein 6	-1.40622	9.81328
200657_at	SLC25A5	solute carrier family 25 (mitochondrial carrier; adenine nucleotide translocator), member 5	-1.4066	4.56097
200882_s_at	PSMD4	proteasome (prosome, macropain) 26S subunit, non-ATPase, 4	-1.40696	10.0403
219814_at	MBNL3	muscleblind-like 3 (Drosophila)	-1.4088	6.95743
209792_s_at	KLK10	kallikrein-related peptidase 10	-1.40942	9.38237
219081_at	ANKHD1	ankyrin repeat and KH domain containing 1	-1.41051	3.82196
217221_x_at	RBM10	RNA binding motif protein 10	-1.41128	6.20263
227075_at	ELP3	elongation protein 3 homolog (S. cerevisiae)	-1.41165	4.48423
218685_s_at	SMUG1	single-strand-selective monofunctional uracil-DNA glycosylase 1	-1.41201	3.75876
214203_s_at	PRODH	proline dehydrogenase (oxidase) 1	-1.4126	9.61882
217957_at	C16orf80	chromosome 16 open reading frame 80	-1.41303	4.47959
228583_at	LIN52	lin-52 homolog (C. elegans)	-1.41345	3.53179
244398_x_at	ZNF684	zinc finger protein 684	-1.41352	6.00546
202233_s_at	UQCRH	ubiquinol-cytochrome c reductase hinge protein	-1.41358	10.9577
218873_at	GON4L	gon-4-like (C. elegans)	-1.4144	12.7335
232037_at	PUNC	putative neuronal cell adhesion molecule	-1.41488	13.4005
235721_at	DTX3	deltex 3 homolog (Drosophila)	-1.41515	10.5986
1552575_a_at	C6orf141	chromosome 6 open reading frame 141	-1.41576	13.2443
219170_at	FSD1	fibronectin type III and SPRY domain containing 1	-1.41661	3.36069
200617_at	KIAA0152	KIAA0152	-1.41797	6.38078
227181_at	LOC348801	hypothetical protein LOC348801	-1.41951	9.29254
219829_at	ITGB1BP2	integrin beta 1 binding protein (melusin) 2	-1.42029	5.70665
201906_s_at	CTDSPL	CTD (carboxy-terminal domain, RNA polymerase II, polypeptide A) small phosphatase-like	-1.42067	5.77672
220144_s_at	ANKRD5	ankyrin repeat domain 5	-1.42208	11.3205
215058_at	MGC24039	hypothetical protein MGC24039	-1.42486	6.86179
233487_s_at	LRRC8A	leucine rich repeat containing 8 family, member A	-1.42643	6.59587
205647_at	RAD52	RAD52 homolog (S. cerevisiae)	-1.4273	10.5216
213067_at	MYH10	myosin, heavy chain 10, non-muscle	-1.42733	6.01511
1569796_s_at	ATRNL1	attractin-like 1	-1.42769	14.9289
212719_at	PHLPP	PH domain and leucine rich repeat protein phosphatase	-1.4282	9.2541
213116_at	NEK3	NIMA (never in mitosis gene a)-related kinase 3	-1.42821	15.0968
239545_at	CASD1	CAS1 domain containing 1	-1.42844	3.23524
222479_s_at	DYNC1LI1	dynein, cytoplasmic 1, light intermediate chain 1	-1.42921	10.1964
204617_s_at	ACD	adrenocortical dysplasia homolog (mouse)	-1.43001	5.31489
201630_s_at	ACP1	acid phosphatase 1, soluble	-1.43047	5.83154
240789_at	WDR44	WD repeat domain 44	-1.43173	5.15208
206550_s_at	NUP155	nucleoporin 155kDa	-1.43233	3.05906
1553703_at	ZNF791	zinc finger protein 791	-1.43316	7.0168
202775_s_at	SFRS8	splicing factor, arginine/serine-rich 8 (suppressor-of-white-apricot homolog, Drosophila)	-1.43349	13.0694
231112_at	SNRPE	small nuclear ribonucleoprotein polypeptide E	-1.43369	13.6831
200750_s_at	RAN	RAN, member RAS oncogene family	-1.43482	6.38191
1552257_a_at	TTLL12	tubulin tyrosine ligase-like family, member 12	-1.43536	3.88279
235130_at	PANK2	pantothenate kinase 2 (Hallervorden-Spatz syndrome)	-1.43552	3.96061
225712_at	GEMIN5	gem (nuclear organelle) associated protein 5	-1.43555	4.66067
1553138_a_at	ANKRD41	ankyrin repeat domain 41	-1.43645	9.6415
200060_s_at	RNPS1	RNA binding protein S1, serine-rich domain	-1.43665	12.0752
216222_s_at	MYO10	myosin X	-1.43705	3.6435
220111_s_at	TMEM16B	transmembrane protein 16B	-1.43745	12.449
230592_at	NSL1	NSL1, MIND kinetochore complex component, homolog (S. cerevisiae)	-1.43855	12.4474
213124_at	ZNF473	zinc finger protein 473	-1.43898	7.76645
1554655_a_at	RPRML	reprimo-like	-1.43916	7.55362
242429_at	ZNF567	zinc finger protein 567	-1.43947	7.37358
212166_at	XPO7	exportin 7	-1.43973	9.83465
223988_x_at	METT11D1	methyltransferase 11 domain containing 1	-1.44002	4.24989
212057_at	KIAA0182	KIAA0182	-1.44137	6.10374
203204_s_at	JMJD2A	jumonji domain containing 2A	-1.44208	13.7334
226877_at	RPL32P3	ribosomal protein L32 pseudogene 3	-1.44209	3.38012
225100_at	FBXO45	F-box protein 45	-1.44248	3.84756
240449_at	ZNF341	zinc finger protein 341	-1.44333	3.54256
229870_at	LOC644656	hypothetical protein LOC644656	-1.44348	9.61438
201703_s_at	PPP1R10	protein phosphatase 1, regulatory (inhibitor) subunit 10	-1.44349	5.64928
232682_at	PECR	peroxisomal trans-2-enoyl-CoA reductase	-1.44351	8.30021
205310_at	FBXO46	F-box protein 46	-1.444	4.53157
221826_at	ANGEL2	angel homolog 2 (Drosophila)	-1.44444	4.7457
219409_at	SNIP1	Smad nuclear interacting protein 1	-1.44463	4.36226
64432_at	C12orf47	chromosome 12 open reading frame 47	-1.44475	7.93299
210056_at	RND1	Rho family GTPase 1	-1.44526	18.655
226270_at	EXOC2	exocyst complex component 2	-1.44551	6.28924
224902_at	PDPR	pyruvate dehydrogenase phosphatase regulatory subunit	-1.44578	3.89727
223786_at	CHST6	carbohydrate (N-acetylglucosamine 6-O) sulfotransferase 6	-1.44812	7.18465
208107_s_at	LOC81691	exonuclease NEF-sp	-1.44856	6.74863
227204_at	PARD6G	par-6 partitioning defective 6 homolog gamma (C. elegans)	-1.44875	5.26023
212729_at	DLG3	discs, large homolog 3 (neuroendocrine-dlg, Drosophila)	-1.44875	12.4899
219988_s_at	C1orf164	chromosome 1 open reading frame 164	-1.4496	7.34075
204492_at	ARHGAP11A	Rho GTPase activating protein 11A	-1.44983	4.02549
211947_s_at	BAT2D1	BAT2 domain containing 1	-1.45026	5.47343
218131_s_at	GATAD2A	GATA zinc finger domain containing 2A	-1.45042	6.52929
207856_s_at	SMPD4	sphingomyelin phosphodiesterase 4, neutral membrane (neutral sphingomyelinase-3)	-1.45106	6.71557
205356_at	USP13	ubiquitin specific peptidase 13 (isopeptidase T-3)	-1.4521	14.6329
204613_at	PLCG2	phospholipase C, gamma 2 (phosphatidylinositol-specific)	-1.45285	8.80389
225528_at	IPO8	importin 8	-1.45346	4.08216
226271_at	GDAP1	ganglioside-induced differentiation-associated protein 1	-1.45399	5.22047
239469_at	FNBP4	formin binding protein 4	-1.45433	4.40546
226639_at	SFT2D3	SFT2 domain containing 3	-1.45523	19.2431
209620_s_at	ABCB7	ATP-binding cassette, sub-family B (MDR/TAP), member 7	-1.45573	6.48074
218445_at	H2AFY2	H2A histone family, member Y2	-1.4559	5.35582
216026_s_at	POLE	polymerase (DNA directed), epsilon	-1.45644	14.8933
201015_s_at	JUP	junction plakoglobin	-1.45653	15.575
219041_s_at	REPIN1	replication initiator 1	-1.45654	6.86743
222713_s_at	FANCF	Fanconi anemia, complementation group F	-1.45829	5.31994
204519_s_at	PLLP	plasma membrane proteolipid (plasmolipin)	-1.45842	10.9827
226416_at	THEX1	three prime histone mRNA exonuclease 1	-1.45862	3.14412
206541_at	KLKB1	kallikrein B, plasma (Fletcher factor) 1	-1.45937	13.5027
224622_at	TBC1D14	TBC1 domain family, member 14	-1.45938	3.51925
235677_at	SRR	serine racemase	-1.45959	9.9937
215023_s_at	PEX1	peroxisome biogenesis factor 1	-1.46065	10.5293
226096_at	FNDC5	fibronectin type III domain containing 5	-1.46067	12.1068
209567_at	RRS1	RRS1 ribosome biogenesis regulator homolog (S. cerevisiae)	-1.46108	5.92533
230129_at	PSTK	phosphoseryl-tRNA kinase	-1.46247	8.39976
218733_at	MSL2L1	male-specific lethal 2-like 1 (Drosophila)	-1.46312	3.31412
223363_at	PSMG3	proteasome (prosome, macropain) assembly chaperone 3	-1.46426	8.91681
208723_at	USP11	ubiquitin specific peptidase 11	-1.46512	3.64396
232565_at	ERC1	ELKS/RAB6-interacting/CAST family member 1	-1.46532	9.14569
225597_at	SLC45A4	solute carrier family 45, member 4	-1.46559	13.7309
227445_at	ZNF689	zinc finger protein 689	-1.46603	4.51865
221820_s_at	MYST1	MYST histone acetyltransferase 1	-1.46645	8.08816
203707_at	ZNF263	zinc finger protein 263	-1.46651	11.0423
203537_at	PRPSAP2	phosphoribosyl pyrophosphate synthetase-associated protein 2	-1.46712	4.77826
228326_at	WDR27	WD repeat domain 27	-1.46728	6.42089
225657_at	LOC152217	hypothetical protein BC007882	-1.46787	7.31131
216266_s_at	ARFGEF1	ADP-ribosylation factor guanine nucleotide-exchange factor 1(brefeldin A-inhibited)	-1.46829	6.48583
218982_s_at	MRPS17	mitochondrial ribosomal protein S17	-1.46847	8.11459
212627_s_at	EXOSC7	exosome component 7	-1.46932	3.98821
230656_s_at	CIRH1A	cirrhosis, autosomal recessive 1A (cirhin)	-1.46946	4.09914
208190_s_at	LSR	lipolysis stimulated lipoprotein receptor	-1.47021	5.29162
229766_at	ZNF445	zinc finger protein 445	-1.47071	4.46128
215280_s_at	PPFIA3	protein tyrosine phosphatase, receptor type, f polypeptide (PTPRF), interacting protein (liprin), alpha 3	-1.47116	12.0713
230986_at	KLF8	Kruppel-like factor 8	-1.47143	6.48965
204121_at	GADD45G	growth arrest and DNA-damage-inducible, gamma	-1.47191	5.91989
209685_s_at	PRKCB1	protein kinase C, beta 1	-1.47338	9.45516
225739_at	RAB11FIP4	RAB11 family interacting protein 4 (class II)	-1.47345	14.7149
229876_at	PHKA1	phosphorylase kinase, alpha 1 (muscle)	-1.4736	5.87837
1557984_s_at	RPAP3	RNA polymerase II associated protein 3	-1.47377	7.58892
212611_at	DTX4	deltex 4 homolog (Drosophila)	-1.47453	10.0672
224713_at	MKI67IP	MKI67 (FHA domain) interacting nucleolar phosphoprotein	-1.47521	3.68683
240189_at	ACOXL	acyl-Coenzyme A oxidase-like	-1.47562	5.90636
214876_s_at	TUBGCP5	tubulin, gamma complex associated protein 5	-1.47604	9.50239
232576_at	LOC729436	hypothetical protein LOC729436	-1.47752	3.59342
213129_s_at	LOC730107	similar to Glycine cleavage system H protein, mitochondrial precursor	-1.4783	7.00279
206308_at	TRDMT1	tRNA aspartic acid methyltransferase 1	-1.4783	3.58533
1560156_at	CLEC2D	C-type lectin domain family 2, member D	-1.47863	4.79764
244362_at	YES1	v-yes-1 Yamaguchi sarcoma viral oncogene homolog 1	-1.47864	5.47114
209586_s_at	PRUNE	prune homolog (Drosophila)	-1.47874	8.89389
212547_at	FLJ35348	FLJ35348	-1.47884	6.57742
201786_s_at	ADAR	adenosine deaminase, RNA-specific	-1.47978	8.21888
239207_at	JARID1C	jumonji, AT rich interactive domain 1C	-1.4799	8.73762
203785_s_at	DDX28	DEAD (Asp-Glu-Ala-Asp) box polypeptide 28	-1.48017	3.85412
218670_at	PUS1	pseudouridylate synthase 1	-1.48029	9.96168
203120_at	TP53BP2	tumor protein p53 binding protein, 2	-1.482	3.07886
207605_x_at	ZNF117	zinc finger protein 117	-1.48253	11.8165
222468_at	KIAA0319L	KIAA0319-like	-1.48372	11.8849
222008_at	COL9A1	collagen, type IX, alpha 1	-1.48462	9.42714
235415_at	KIAA0460	KIAA0460	-1.48613	9.25382
40020_at	CELSR3	cadherin, EGF LAG seven-pass G-type receptor 3 (flamingo homolog, Drosophila)	-1.48661	9.90522
238759_at	CCDC88A	coiled-coil domain containing 88A	-1.48696	14.9456
240121_x_at	LOC642290	similar to Tricarboxylate transport protein, mitochondrial precursor (Citrate transport protein) (CTP) (Tricarboxylate carrier protein) (Solute carrier family 25 member 1)	-1.4882	9.61464
212448_at	NEDD4L	neural precursor cell expressed, developmentally down-regulated 4-like	-1.49018	14.947
223107_s_at	ZCCHC17	zinc finger, CCHC domain containing 17	-1.49027	15.6992
236976_at	FANCA	Fanconi anemia, complementation group A	-1.49073	10.7354
204717_s_at	SLC29A2	solute carrier family 29 (nucleoside transporters), member 2	-1.49118	12.7052
1558368_s_at	C1orf187	chromosome 1 open reading frame 187	-1.49234	17.9496
242361_at	IMMT	inner membrane protein, mitochondrial (mitofilin)	-1.49271	12.2412
218458_at	GMCL1	germ cell-less homolog 1 (Drosophila)	-1.49426	6.08492
227759_at	PCSK9	proprotein convertase subtilisin/kexin type 9	-1.49591	17.1502
201164_s_at	PUM1	pumilio homolog 1 (Drosophila)	-1.49671	8.66591
235441_at	ADCY3	adenylate cyclase 3	-1.49682	9.55236
238662_at	ATPBD4	ATP binding domain 4	-1.49881	3.50362
224910_at	CARHSP1	calcium regulated heat stable protein 1, 24kDa	-1.50028	6.74176
228008_at	C19orf6	chromosome 19 open reading frame 6	-1.50184	16.7934
227346_at	IKZF1	IKAROS family zinc finger 1 (Ikaros)	-1.50219	12.1935
227582_at	KLHDC9	kelch domain containing 9	-1.50239	3.97438
223761_at	FGF19	fibroblast growth factor 19	-1.50257	19.4439
230406_at	ASS1	argininosuccinate synthetase 1	-1.50332	6.02307
219867_at	CHODL	chondrolectin	-1.50614	12.0071
206042_x_at	SNURF	SNRPN upstream reading frame	-1.50621	8.05176
223457_at	COPG2	coatomer protein complex, subunit gamma 2	-1.50682	4.556
230209_at	ZXDC	ZXD family zinc finger C	-1.50694	12.0768
244563_at	QSER1	glutamine and serine rich 1	-1.50757	5.31259
224513_s_at	UBQLN4	ubiquilin 4	-1.50861	6.80168
230269_at	B3GALT5	UDP-Gal:betaGlcNAc beta 1,3-galactosyltransferase, polypeptide 5	-1.50881	12.8747
204134_at	PDE2A	phosphodiesterase 2A, cGMP-stimulated	-1.51	13.9952
204432_at	SOX12	SRY (sex determining region Y)-box 12	-1.51103	10.8954
219854_at	ZNF14	zinc finger protein 14	-1.51302	7.33456
203195_s_at	NUP98	nucleoporin 98kDa	-1.51433	11.2059
1556744_a_at	ZNF654	zinc finger protein 654	-1.51466	3.4866
201558_at	RAE1	RAE1 RNA export 1 homolog (S. pombe)	-1.51478	4.32435
238975_at	MMAB	methylmalonic aciduria (cobalamin deficiency) cblB type	-1.5153	17.6895
218399_s_at	CDCA4	cell division cycle associated 4	-1.51547	7.57025
1552362_a_at	LEAP2	liver expressed antimicrobial peptide 2	-1.51548	14.8965
242723_at	ARHGAP11B	Rho GTPase activating protein 11B	-1.51589	8.79205
1569607_s_at	LOC643187	similar to ankyrin repeat domain 20A	-1.51593	9.11957
211569_s_at	HADH	hydroxyacyl-Coenzyme A dehydrogenase	-1.51621	4.14067
205340_at	ZBTB24	zinc finger and BTB domain containing 24	-1.51725	6.9301
223480_s_at	MRPL47	mitochondrial ribosomal protein L47	-1.51741	8.77294
212009_s_at	STIP1	stress-induced-phosphoprotein 1 (Hsp70/Hsp90-organizing protein)	-1.51851	7.41416
200861_at	CNOT1	CCR4-NOT transcription complex, subunit 1	-1.5189	9.87295
200948_at	MLF2	myeloid leukemia factor 2	-1.52303	3.03004
207031_at	NKX3-2	NK3 homeobox 2	-1.5236	3.17786
225963_at	KLHDC5	kelch domain containing 5	-1.52524	8.79967
208770_s_at	EIF4EBP2	eukaryotic translation initiation factor 4E binding protein 2	-1.52594	10.134
238903_at	LOC137886	hypothetical protein LOC137886	-1.52642	5.81699
213329_at	SRGAP2	SLIT-ROBO Rho GTPase activating protein 2	-1.52685	15.7531
1560082_at	NOL10	nucleolar protein 10	-1.52773	6.22151
213643_s_at	INPP5B	inositol polyphosphate-5-phosphatase, 75kDa	-1.52808	11.8998
224504_s_at	BUD13	BUD13 homolog (S. cerevisiae)	-1.53156	10.9492
209840_s_at	LRRN3	leucine rich repeat neuronal 3	-1.53167	4.46573
218427_at	SDCCAG3	serologically defined colon cancer antigen 3	-1.53182	14.011
78495_at	ZNF783	zinc finger protein 783	-1.53244	15.6607
244180_at	ZNF793	zinc finger protein 793	-1.53565	14.7494
201710_at	MYBL2	v-myb myeloblastosis viral oncogene homolog (avian)-like 2	-1.53689	11.5072
204798_at	MYB	v-myb myeloblastosis viral oncogene homolog (avian)	-1.53696	17.0746
229848_at	ZNF10	zinc finger protein 10	-1.53697	11.1501
220159_at	ABCA11	ATP-binding cassette, sub-family A (ABC1), member 11 (pseudogene)	-1.53702	4.045
231297_at	DOT1L	DOT1-like, histone H3 methyltransferase (S. cerevisiae)	-1.53779	14.3133
229146_at	C7orf31	chromosome 7 open reading frame 31	-1.5386	7.79144
235810_at	ZNF182	zinc finger protein 182	-1.54088	10.6494
238448_at	MRPL19	mitochondrial ribosomal protein L19	-1.54187	9.57299
39966_at	CSPG5	chondroitin sulfate proteoglycan 5 (neuroglycan C)	-1.54189	12.3424
222809_x_at	C14orf65	chromosome 14 open reading frame 65	-1.54257	10.9259
227829_at	GYLTL1B	glycosyltransferase-like 1B	-1.54267	6.11858
223308_s_at	WDR5	WD repeat domain 5	-1.54432	13.5528
218027_at	MRPL15	mitochondrial ribosomal protein L15	-1.54433	8.92082
228298_at	FAM113B	family with sequence similarity 113, member B	-1.5446	9.63123
224768_at	IWS1	IWS1 homolog (S. cerevisiae)	-1.54471	5.42596
230889_at	LOC645321	hypothetical LOC645321	-1.54502	12.1977
204126_s_at	CDC45L	CDC45 cell division cycle 45-like (S. cerevisiae)	-1.5475	7.93367
244033_at	C14orf145	chromosome 14 open reading frame 145	-1.54897	5.975
207376_at	VENTX	VENT homeobox homolog (Xenopus laevis)	-1.54915	14.5589
230426_at	DLD	dihydrolipoamide dehydrogenase	-1.55024	5.2362
203026_at	ZBTB5	zinc finger and BTB domain containing 5	-1.55107	11.2138
216615_s_at	HTR3A	5-hydroxytryptamine (serotonin) receptor 3A	-1.55181	15.2675
1552283_s_at	ZDHHC11	zinc finger, DHHC-type containing 11	-1.55293	11.6579
219711_at	ZNF586	zinc finger protein 586	-1.55368	3.67926
212699_at	SCAMP5	secretory carrier membrane protein 5	-1.55371	10.448
203295_s_at	ATP1A2	ATPase, Na+/K+ transporting, alpha 2 (+) polypeptide	-1.5545	11.7426
216305_s_at	C2orf3	chromosome 2 open reading frame 3	-1.55472	3.78685
219670_at	C1orf165	chromosome 1 open reading frame 165	-1.55603	7.10339
223714_at	ZNF256	zinc finger protein 256	-1.55623	14.6424
203020_at	RABGAP1L	RAB GTPase activating protein 1-like	-1.55658	6.59816
231195_at	KLRG2	killer cell lectin-like receptor subfamily G, member 2	-1.55911	13.1209
232780_s_at	ZNF691	zinc finger protein 691	-1.55938	12.4086
242053_at	TSGA10	testis specific, 10	-1.55981	12.9082
227593_at	FLJ37453	hypothetical protein LOC645580	-1.56018	7.57501
236204_at	COPS8	COP9 constitutive photomorphogenic homolog subunit 8 (Arabidopsis)	-1.56046	4.41783
1553111_a_at	KBTBD6	kelch repeat and BTB (POZ) domain containing 6	-1.56051	3.88067
209715_at	CBX5	chromobox homolog 5 (HP1 alpha homolog, Drosophila)	-1.56055	7.7505
230351_at	LOC283481	hypothetical protein LOC283481	-1.56161	4.08148
38918_at	SOX13	SRY (sex determining region Y)-box 13	-1.56165	16.7311
219556_at	C16orf59	chromosome 16 open reading frame 59	-1.56203	10.2433
211715_s_at	BDH1	3-hydroxybutyrate dehydrogenase, type 1	-1.56212	7.87689
219347_at	NUDT15	nudix (nucleoside diphosphate linked moiety X)-type motif 15	-1.56249	3.48887
201440_at	DDX23	DEAD (Asp-Glu-Ala-Asp) box polypeptide 23	-1.56297	7.58033
206085_s_at	CTH	cystathionase (cystathionine gamma-lyase)	-1.56487	5.01023
230047_at	FLJ32810	hypothetical protein FLJ32810	-1.56511	8.30529
224200_s_at	RAD18	RAD18 homolog (S. cerevisiae)	-1.56596	4.51595
200910_at	CCT3	chaperonin containing TCP1, subunit 3 (gamma)	-1.56773	6.27404
222558_at	P15RS	hypothetical protein FLJ10656	-1.5689	3.89668
232219_x_at	USP21	ubiquitin specific peptidase 21	-1.57018	8.54243
222523_at	SENP2	SUMO1/sentrin/SMT3 specific peptidase 2	-1.57123	11.4211
226705_at	FGFR1	fibroblast growth factor receptor 1 (fms-related tyrosine kinase 2, Pfeiffer syndrome)	-1.57136	7.49668
212750_at	PPP1R16B	protein phosphatase 1, regulatory (inhibitor) subunit 16B	-1.57379	13.5295
35671_at	GTF3C1	general transcription factor IIIC, polypeptide 1, alpha 220kDa	-1.57443	9.28587
205865_at	ARID3A	AT rich interactive domain 3A (BRIGHT-like)	-1.57457	16.5743
213216_at	OTUD3	OTU domain containing 3	-1.57518	8.30896
227228_s_at	CCDC88C	coiled-coil domain containing 88C	-1.57548	12.5115
205107_s_at	EFNA4	ephrin-A4	-1.57638	9.90443
32137_at	JAG2	jagged 2	-1.5765	14.4645
205642_at	CEP110	centrosomal protein 110kDa	-1.57779	12.3865
221637_s_at	C11orf48	chromosome 11 open reading frame 48	-1.57915	14.068
204433_s_at	SPATA2	spermatogenesis associated 2	-1.57922	8.00498
205598_at	TRAIP	TRAF interacting protein	-1.57971	10.6176
221535_at	LSG1	large subunit GTPase 1 homolog (S. cerevisiae)	-1.57984	5.49981
206110_at	HIST1H3H	histone cluster 1, H3h	-1.58168	10.8505
213718_at	RBM4	RNA binding motif protein 4	-1.58199	5.01638
229064_s_at	RCAN3	RCAN family member 3	-1.58253	10.8411
219951_s_at	C20orf12	chromosome 20 open reading frame 12	-1.58292	7.18345
41037_at	TEAD4	TEA domain family member 4	-1.5832	7.04906
205571_at	LIPT1	lipoyltransferase 1	-1.5834	4.07438
217885_at	IPO9	importin 9	-1.5866	14.0923
226004_at	CABLES2	Cdk5 and Abl enzyme substrate 2	-1.59012	8.97699
204453_at	ZNF84	zinc finger protein 84	-1.59015	11.7843
209867_s_at	LPHN3	latrophilin 3	-1.59058	15.8684
236885_at	MEX3A	mex-3 homolog A (C. elegans)	-1.5911	11.5167
218579_s_at	DHX35	DEAH (Asp-Glu-Ala-His) box polypeptide 35	-1.59272	14.9175
1567014_s_at	NFE2L2	nuclear factor (erythroid-derived 2)-like 2	-1.59277	7.51471
208968_s_at	CIAPIN1	cytokine induced apoptosis inhibitor 1	-1.59282	6.99205
228575_at	IL20RB	interleukin 20 receptor beta	-1.59367	3.9936
1557830_at	FLJ34077	weakly similar to zinc finger protein 195	-1.59449	6.62504
201696_at	SFRS4	splicing factor, arginine/serine-rich 4	-1.5947	7.01408
209398_at	HIST1H1C	histone cluster 1, H1c	-1.59495	3.51308
221712_s_at	WDR74	WD repeat domain 74	-1.59519	6.02536
243170_at	LOC339745	hypothetical protein LOC339745	-1.59705	4.89659
223056_s_at	XPO5	exportin 5	-1.59805	16.7698
1558766_at	ARF3	ADP-ribosylation factor 3	-1.59855	13.852
218505_at	WDR59	WD repeat domain 59	-1.60027	11.6776
239794_at	IARS	isoleucyl-tRNA synthetase	-1.60076	6.27162
212871_at	MAPKAPK5	mitogen-activated protein kinase-activated protein kinase 5	-1.60366	18.4363
1559538_at	NDUFA9	NADH dehydrogenase (ubiquinone) 1 alpha subcomplex, 9, 39kDa	-1.60417	16.0358
201947_s_at	CCT2	chaperonin containing TCP1, subunit 2 (beta)	-1.60524	4.47305
203410_at	AP3M2	adaptor-related protein complex 3, mu 2 subunit	-1.60531	9.67128
203185_at	RASSF2	Ras association (RalGDS/AF-6) domain family 2	-1.60629	3.78867
227894_at	WDR90	WD repeat domain 90	-1.60634	9.27034
223811_s_at	C7orf20	chromosome 7 open reading frame 20	-1.60693	7.88681
1558045_a_at	LOC441528	hypothetical protein LOC441528	-1.60699	6.56751
200039_s_at	PSMB2	proteasome (prosome, macropain) subunit, beta type, 2	-1.61017	6.92931
218115_at	ASF1B	ASF1 anti-silencing function 1 homolog B (S. cerevisiae)	-1.61104	9.65545
219361_s_at	ISG20L1	interferon stimulated exonuclease gene 20kDa-like 1	-1.61148	9.51324
220022_at	ZNF334	zinc finger protein 334	-1.61176	6.0986
203405_at	DSCR2	Down syndrome critical region gene 2	-1.61333	5.67451
1553713_a_at	RHEBL1	Ras homolog enriched in brain like 1	-1.61424	15.3395
204905_s_at	EEF1E1	eukaryotic translation elongation factor 1 epsilon 1	-1.61596	6.78567
239345_at	SLC19A3	solute carrier family 19, member 3	-1.61618	9.68
215143_at	DPY19L2P2	dpy-19-like 2 pseudogene 2 (C. elegans)	-1.61653	3.82778
204853_at	ORC2L	origin recognition complex, subunit 2-like (yeast)	-1.61679	9.3395
212072_s_at	CSNK2A1	casein kinase 2, alpha 1 polypeptide	-1.61746	10.7071
225196_s_at	MRPS26	mitochondrial ribosomal protein S26	-1.61856	5.40814
214431_at	GMPS	guanine monphosphate synthetase	-1.61971	5.17116
220446_s_at	CHST4	carbohydrate (N-acetylglucosamine 6-O) sulfotransferase 4	-1.62063	10.578
203349_s_at	ETV5	ets variant gene 5 (ets-related molecule)	-1.62121	3.1523
208648_at	VCP	valosin-containing protein	-1.62125	9.90543
208744_x_at	HSPH1	heat shock 105kDa/110kDa protein 1	-1.62133	3.78069
232171_x_at	KLHDC4	kelch domain containing 4	-1.62155	14.1742
235597_s_at	RGPD1	RANBP2-like and GRIP domain containing 1	-1.62176	12.4444
213387_at	ATAD2B	ATPase family, AAA domain containing 2B	-1.62246	5.74666
202487_s_at	H2AFV	H2A histone family, member V	-1.62351	8.61338
223162_s_at	KIAA1147	KIAA1147	-1.62375	8.90588
226914_at	ARPC5L	actin related protein 2/3 complex, subunit 5-like	-1.62416	10.6309
224627_at	GBA2	glucosidase, beta (bile acid) 2	-1.62523	16.7863
203825_at	BRD3	bromodomain containing 3	-1.62542	10.3328
[truncated: 1,498 more rows]
