# Supplementary material for: Epigenetic Signatures Associated with Different Levels of Differentiation Potential in Human Stem Cells
Source: PLoS One. 2009 Nov 13;4(11):e7809. doi: 10.1371/journal.pone.0007809 (PMC2771914; doi:10.1371/journal.pone.0007809)
Supplement: Table S4 — Differential expression analysis between MSC-ADSC and MAPC using LIMMA. Differentially expressed genes with B value >3 and Fold Change (FC) >2 (positive for MSC and ADSC, and negative for MAPC, in log2) are shown. Genes marked in red were validated by Q-RT-PCR. (0.59 MB XLS) [file pone.0007809.s010.xls]

## Sheet: Table S4
Probe set	Gene Symbol	Gene Description	FC MSC-ADSC to MAPC (log2)	B MSC-ADSC to MAPC
213764_s_at	MFAP5	microfibrillar associated protein 5	8.02232	40.8268
201843_s_at	EFEMP1	EGF-containing fibulin-like extracellular matrix protein 1	7.20456	27.3614
209687_at	CXCL12	chemokine (C-X-C motif) ligand 12 (stromal cell-derived factor 1)	6.88087	28.9946
1554741_s_at	KGFLP1	keratinocyte growth factor-like protein 1	6.37113	26.4319
212942_s_at	KIAA1199	KIAA1199	6.36835	24.6702
226930_at	FNDC1	fibronectin type III domain containing 1	6.35755	31.0626
212353_at	SULF1	sulfatase 1	6.12662	22.0759
235944_at	HMCN1	hemicentin 1	5.98611	23.8621
204932_at	TNFRSF11B	tumor necrosis factor receptor superfamily, member 11b (osteoprotegerin)	5.85759	19.959
226189_at	ITGB8	integrin, beta 8	5.8363	21.8603
205782_at	FGF7	fibroblast growth factor 7 (keratinocyte growth factor)	5.51799	32.157
206101_at	ECM2	extracellular matrix protein 2, female organ and adipocyte specific	5.50759	19.6625
1555778_a_at	POSTN	periostin, osteoblast specific factor	5.45126	11.1374
225895_at	SYNPO2	synaptopodin 2	5.43405	22.5173
208747_s_at	C1S	complement component 1, s subcomponent	5.29069	27.4098
225664_at	COL12A1	collagen, type XII, alpha 1	5.20234	17.3098
236179_at	NA	NA	5.19041	27.8797
37892_at	COL11A1	collagen, type XI, alpha 1	5.15456	9.44106
208131_s_at	PTGIS	prostaglandin I2 (prostacyclin) synthase	5.12924	22.3915
204719_at	ABCA8	ATP-binding cassette, sub-family A (ABC1), member 8	5.07109	22.6397
211959_at	IGFBP5	insulin-like growth factor binding protein 5	5.05649	6.70526
204619_s_at	VCAN	versican	4.90131	12.8751
230319_at	C4orf31	chromosome 4 open reading frame 31	4.8727	26.3529
212977_at	CXCR7	chemokine (C-X-C motif) receptor 7	4.84001	19.9137
210002_at	GATA6	GATA binding protein 6	4.82579	21.2627
209596_at	MXRA5	matrix-remodelling associated 5	4.7262	22.2589
226158_at	KLHL24	kelch-like 24 (Drosophila)	4.66728	30.561
201150_s_at	TIMP3	TIMP metallopeptidase inhibitor 3 (Sorsby fundus dystrophy, pseudoinflammatory)	4.65114	14.5835
209395_at	CHI3L1	chitinase 3-like 1 (cartilage glycoprotein-39)	4.64061	8.85865
203854_at	CFI	complement factor I	4.57087	15.222
218858_at	DEPDC6	DEP domain containing 6	4.52889	22.8892
201744_s_at	LUM	lumican	4.52874	14.7677
214022_s_at	IFITM2	interferon induced transmembrane protein 2 (1-8D)	4.52464	20.3244
239218_at	PDE1C	phosphodiesterase 1C, calmodulin-dependent 70kDa	4.51486	22.0122
206115_at	EGR3	early growth response 3	4.4593	8.75915
228416_at	ACVR2A	activin A receptor, type IIA	4.44498	32.239
212865_s_at	COL14A1	collagen, type XIV, alpha 1 (undulin)	4.42359	14.6298
235318_at	FBN1	fibrillin 1	4.41128	14.9425
241981_at	FAM20A	family with sequence similarity 20, member A	4.40937	17.0407
203083_at	THBS2	thrombospondin 2	4.40763	14.4067
209583_s_at	CD200	CD200 molecule	4.39513	13.8923
205407_at	RECK	reversion-inducing-cysteine-rich protein with kazal motifs	4.38587	14.6327
219935_at	ADAMTS5	ADAM metallopeptidase with thrombospondin type 1 motif, 5 (aggrecanase-2)	4.37817	11.4155
205529_s_at	RUNX1T1	runt-related transcription factor 1; translocated to, 1 (cyclin D-related)	4.35854	29.7195
212067_s_at	C1R	complement component 1, r subcomponent	4.35024	23.924
209348_s_at	MAF	v-maf musculoaponeurotic fibrosarcoma oncogene homolog (avian)	4.34269	10.5609
219179_at	DACT1	dapper, antagonist of beta-catenin, homolog 1 (Xenopus laevis)	4.3177	13.0775
224793_s_at	TGFBR1	transforming growth factor, beta receptor I (activin A receptor type II-like kinase, 53kDa)	4.31004	20.8954
207173_x_at	CDH11	cadherin 11, type 2, OB-cadherin (osteoblast)	4.27173	9.43205
226352_at	JMY	junction-mediating and regulatory protein	4.26332	19.0894
234994_at	KIAA1913	KIAA1913	4.22799	7.03753
226677_at	ZNF521	zinc finger protein 521	4.22614	10.5509
202995_s_at	FBLN1	fibulin 1	4.2245	28.0137
201852_x_at	COL3A1	collagen, type III, alpha 1 (Ehlers-Danlos syndrome type IV, autosomal dominant)	4.20678	10.2773
213348_at	CDKN1C	cyclin-dependent kinase inhibitor 1C (p57, Kip2)	4.15929	19.9755
201117_s_at	CPE	carboxypeptidase E	4.15354	17.0018
203131_at	PDGFRA	platelet-derived growth factor receptor, alpha polypeptide	4.11973	11.5219
220327_at	VGLL3	vestigial like 3 (Drosophila)	4.10474	18.0667
226932_at	SSPN	sarcospan (Kras oncogene-associated gene)	4.09796	27.4638
223044_at	SLC40A1	solute carrier family 40 (iron-regulated transporter), member 1	4.06794	13.4119
227088_at	PDE5A	phosphodiesterase 5A, cGMP-specific	4.06524	16.7292
227478_at	SETBP1	SET binding protein 1	4.0536	22.9495
227059_at	GPC6	glypican 6	4.05092	18.9926
228128_x_at	PAPPA	pregnancy-associated plasma protein A, pappalysin 1	4.03755	13.0591
201417_at	SOX4	SRY (sex determining region Y)-box 4	4.03021	12.5541
203505_at	ABCA1	ATP-binding cassette, sub-family A (ABC1), member 1	4.02377	34.0489
224724_at	SULF2	sulfatase 2	4.02143	10.518
219304_s_at	PDGFD	platelet derived growth factor D	4.01303	6.85917
232914_s_at	SYTL2	synaptotagmin-like 2	4.0054	20.7223
227911_at	ARHGAP28	Rho GTPase activating protein 28	4.0031	20.809
222722_at	OGN	osteoglycin	3.99682	6.83838
225768_at	NR1D2	nuclear receptor subfamily 1, group D, member 2	3.94396	12.8911
232183_at	SERAC1	serine active site containing 1	3.92966	17.3894
226682_at	LOC283666	hypothetical protein LOC283666	3.91231	16.7625
225845_at	ZBTB44	zinc finger and BTB domain containing 44	3.90643	19.1254
204051_s_at	SFRP4	secreted frizzled-related protein 4	3.89789	14.5877
222156_x_at	CCPG1	cell cycle progression 1	3.89077	14.9283
203789_s_at	SEMA3C	sema domain, immunoglobulin domain (Ig), short basic domain, secreted, (semaphorin) 3C	3.88855	9.46536
208096_s_at	COL21A1	collagen, type XXI, alpha 1	3.87715	3.34018
219087_at	ASPN	asporin	3.86243	8.78083
235086_at	THBS1	thrombospondin 1	3.85507	13.107
201010_s_at	TXNIP	thioredoxin interacting protein	3.82817	20.6572
238447_at	RBMS3	RNA binding motif, single stranded interacting protein	3.8175	20.7505
221748_s_at	TNS1	tensin 1	3.80759	7.70852
212386_at	TCF4	transcription factor 4	3.79229	23.979
204457_s_at	GAS1	growth arrest-specific 1	3.78117	8.02422
212328_at	LIMCH1	LIM and calponin homology domains 1	3.77738	9.4471
206481_s_at	LDB2	LIM domain binding 2	3.77349	11.9918
228367_at	ALPK2	alpha-kinase 2	3.77316	25.9989
218128_at	NFYB	nuclear transcription factor Y, beta	3.76452	20.6444
218901_at	PLSCR4	phospholipid scramblase 4	3.75347	14.7394
225688_s_at	PHLDB2	pleckstrin homology-like domain, family B, member 2	3.74976	20.7669
221019_s_at	COLEC12	collectin sub-family member 12	3.72016	3.28088
218162_at	OLFML3	olfactomedin-like 3	3.70704	13.461
201617_x_at	CALD1	caldesmon 1	3.68155	18.6773
203232_s_at	ATXN1	ataxin 1	3.6607	18.2554
231842_at	KIAA1462	KIAA1462	3.65063	20.7989
218326_s_at	LGR4	leucine-rich repeat-containing G protein-coupled receptor 4	3.62339	14.2569
209955_s_at	FAP	fibroblast activation protein, alpha	3.61273	16.693
203706_s_at	FZD7	frizzled homolog 7 (Drosophila)	3.58656	9.09696
221900_at	COL8A2	collagen, type VIII, alpha 2	3.58257	14.4636
202363_at	SPOCK1	sparc/osteonectin, cwcv and kazal-like domains proteoglycan (testican) 1	3.57545	20.6482
203903_s_at	HEPH	hephaestin	3.57414	8.96197
229831_at	CNTN3	contactin 3 (plasmacytoma associated)	3.57179	10.6322
201278_at	DAB2	disabled homolog 2, mitogen-responsive phosphoprotein (Drosophila)	3.56766	18.174
236862_at	GOPC	golgi associated PDZ and coiled-coil motif containing	3.55634	11.8279
207191_s_at	ISLR	immunoglobulin superfamily containing leucine-rich repeat	3.54676	20.969
212179_at	SFRS18	splicing factor, arginine/serine-rich 18	3.53729	17.375
227070_at	GLT8D2	glycosyltransferase 8 domain containing 2	3.5327	16.4718
205027_s_at	MAP3K8	mitogen-activated protein kinase kinase kinase 8	3.53186	9.60265
222453_at	CYBRD1	cytochrome b reductase 1	3.52944	20.7303
217967_s_at	FAM129A	family with sequence similarity 129, member A	3.52587	9.795
228328_at	KLHL28	kelch-like 28 (Drosophila)	3.52247	22.2937
213790_at	ADAM12	ADAM metallopeptidase domain 12 (meltrin alpha)	3.51916	13.5433
221428_s_at	TBL1XR1	transducin (beta)-like 1X-linked receptor 1	3.51907	17.5284
202770_s_at	CCNG2	cyclin G2	3.51785	21.2566
203543_s_at	KLF9	Kruppel-like factor 9	3.51595	6.09947
222043_at	CLU	clusterin	3.51391	6.72423
213375_s_at	CG018	hypothetical gene CG018	3.50521	18.9921
226119_at	PCMTD1	protein-L-isoaspartate (D-aspartate) O-methyltransferase domain containing 1	3.49938	15.5924
202342_s_at	TRIM2	tripartite motif-containing 2	3.47972	10.6276
227688_at	LRCH2	leucine-rich repeats and calponin homology (CH) domain containing 2	3.47457	30.1763
228438_at	TRPA1	transient receptor potential cation channel, subfamily A, member 1	3.467	17.8872
221950_at	EMX2	empty spiracles homeobox 2	3.45695	12.6041
214012_at	ARTS-1	type 1 tumor necrosis factor receptor shedding aminopeptidase regulator	3.45597	14.086
213994_s_at	SPON1	spondin 1, extracellular matrix protein	3.4523	7.53332
205330_at	MN1	meningioma (disrupted in balanced translocation) 1	3.44784	24.474
204359_at	FLRT2	fibronectin leucine rich transmembrane protein 2	3.43863	13.3133
210839_s_at	ENPP2	ectonucleotide pyrophosphatase/phosphodiesterase 2 (autotaxin)	3.43683	10.9777
217936_at	ARHGAP5	Rho GTPase activating protein 5	3.43503	26.6777
218974_at	SOBP	sine oculis binding protein homolog (Drosophila)	3.42929	14.7589
231817_at	USP53	ubiquitin specific peptidase 53	3.42219	6.63855
232090_at	DNM3	dynamin 3	3.41227	14.3796
203799_at	CD302	CD302 molecule	3.41008	17.6408
215388_s_at	CFHR1	complement factor H-related 1	3.40793	9.56089
222457_s_at	LIMA1	LIM domain and actin binding 1	3.40783	17.2636
212572_at	STK38L	serine/threonine kinase 38 like	3.39403	12.9375
225956_at	LOC153222	adult retina protein	3.39298	12.837
209822_s_at	VLDLR	very low density lipoprotein receptor	3.38237	20.1937
216060_s_at	DAAM1	dishevelled associated activator of morphogenesis 1	3.37683	20.8988
215017_s_at	FNBP1L	formin binding protein 1-like	3.36688	18.9099
226098_at	IFT80	intraflagellar transport 80 homolog (Chlamydomonas)	3.36621	12.1541
208798_x_at	GOLGA8A	golgi autoantigen, golgin subfamily a, 8A	3.3623	8.29166
228772_at	HNMT	histamine N-methyltransferase	3.35644	12.7452
213069_at	HEG1	HEG homolog 1 (zebrafish)	3.35224	12.4254
205518_s_at	CMAH	cytidine monophosphate-N-acetylneuraminic acid hydroxylase (CMP-N-acetylneuraminate monooxygenase)	3.33696	11.7336
215146_s_at	TTC28	tetratricopeptide repeat domain 28	3.3286	11.5068
227040_at	RP11-50D16.3	similar to RIKEN cDNA 8030451K01	3.32803	26.1457
228617_at	XAF1	XIAP associated factor-1	3.31707	20.5827
215446_s_at	LOX	lysyl oxidase	3.31658	8.27443
204830_x_at	PSG5	pregnancy specific beta-1-glycoprotein 5	3.30828	4.59383
207103_at	KCND2	potassium voltage-gated channel, Shal-related subfamily, member 2	3.30795	12.4785
220952_s_at	PLEKHA5	pleckstrin homology domain containing, family A member 5	3.30441	18.4413
225975_at	PCDH18	protocadherin 18	3.30189	12.0558
223444_at	SENP7	SUMO1/sentrin specific peptidase 7	3.28933	16.832
200986_at	SERPING1	serpin peptidase inhibitor, clade G (C1 inhibitor), member 1, (angioedema, hereditary)	3.27141	17.3664
223204_at	C4orf18	chromosome 4 open reading frame 18	3.26316	6.62651
212614_at	ARID5B	AT rich interactive domain 5B (MRF1-like)	3.25494	7.77613
203477_at	COL15A1	collagen, type XV, alpha 1	3.24446	8.35527
204646_at	DPYD	dihydropyrimidine dehydrogenase	3.23592	12.0383
225912_at	TP53INP1	tumor protein p53 inducible nuclear protein 1	3.23267	16.5883
209894_at	LEPR	leptin receptor	3.21989	4.12634
218692_at	GOLSYN	Golgi-localized protein	3.21106	5.63888
228149_at	FLJ31818	hypothetical protein FLJ31818	3.20823	11.9158
241745_at	FBXO30	F-box protein 30	3.20538	25.5676
224937_at	PTGFRN	prostaglandin F2 receptor negative regulator	3.1884	15.0205
218501_at	ARHGEF3	Rho guanine nucleotide exchange factor (GEF) 3	3.18722	12.2288
203813_s_at	SLIT3	slit homolog 3 (Drosophila)	3.18121	23.5124
208070_s_at	REV3L	REV3-like, catalytic subunit of DNA polymerase zeta (yeast)	3.1799	6.25815
235764_at	PRDM5	PR domain containing 5	3.16092	19.7852
203908_at	SLC4A4	solute carrier family 4, sodium bicarbonate cotransporter, member 4	3.1591	20.0297
218574_s_at	LMCD1	LIM and cysteine-rich domains 1	3.14601	17.8172
221213_s_at	SUHW4	suppressor of hairy wing homolog 4 (Drosophila)	3.1386	23.1967
209307_at	SWAP70	SWAP-70 protein	3.13158	13.5572
203987_at	FZD6	frizzled homolog 6 (Drosophila)	3.12347	10.7632
203493_s_at	CEP57	centrosomal protein 57kDa	3.12171	12.7393
201645_at	TNC	tenascin C (hexabrachion)	3.12009	3.47871
235766_x_at	RAB27A	RAB27A, member RAS oncogene family	3.11856	13.6753
212366_at	ZNF292	zinc finger protein 292	3.11053	17.9291
238478_at	BNC2	basonuclin 2	3.10376	11.7102
209337_at	PSIP1	PC4 and SFRS1 interacting protein 1	3.10273	8.13351
209335_at	DCN	decorin	3.10102	12.2544
230109_at	PDE7B	phosphodiesterase 7B	3.08181	20.4711
226279_at	PRSS23	protease, serine, 23	3.08131	6.85103
226797_at	NME1	non-metastatic cells 1, protein (NM23A) expressed in	3.06767	14.7662
226402_at	CYP2U1	cytochrome P450, family 2, subfamily U, polypeptide 1	3.06568	10.1394
203640_at	MBNL2	muscleblind-like 2 (Drosophila)	3.06245	22.0702
212650_at	EHBP1	EH domain binding protein 1	3.06184	17.6959
203688_at	PKD2	polycystic kidney disease 2 (autosomal dominant)	3.05612	9.71553
202283_at	SERPINF1	serpin peptidase inhibitor, clade F (alpha-2 antiplasmin, pigment epithelium derived factor), member 1	3.05271	10.1268
218986_s_at	FLJ20035	hypothetical protein FLJ20035	3.05088	10.2409
227300_at	TMEM119	transmembrane protein 119	3.04617	11.1105
203159_at	GLS	glutaminase	3.04502	11.5555
232231_at	RUNX2	runt-related transcription factor 2	3.03857	11.5639
227900_at	CBLB	Cas-Br-M (murine) ecotropic retroviral transforming sequence b	3.03514	11.7435
212779_at	KIAA1109	KIAA1109	3.03501	8.9184
212406_s_at	MYT1	myelin transcription factor 1	3.03417	17.2815
225524_at	ANTXR2	anthrax toxin receptor 2	3.0307	12.0435
1553678_a_at	ITGB1	integrin, beta 1 (fibronectin receptor, beta polypeptide, antigen CD29 includes MDF2, MSK12)	3.03028	3.25432
235408_x_at	ZNF117	zinc finger protein 117	3.02991	11.7458
226431_at	ALS2CR13	amyotrophic lateral sclerosis 2 (juvenile) chromosome region, candidate 13	3.02284	21.6401
203989_x_at	F2R	coagulation factor II (thrombin) receptor	3.01806	6.00755
223690_at	LTBP2	latent transforming growth factor beta binding protein 2	3.01736	9.84103
203881_s_at	DMD	dystrophin (muscular dystrophy, Duchenne and Becker types)	3.01648	6.26167
226785_at	ATP11C	ATPase, Class VI, type 11C	3.01298	12.2053
209355_s_at	PPAP2B	phosphatidic acid phosphatase type 2B	3.01211	3.27755
223218_s_at	NFKBIZ	nuclear factor of kappa light polypeptide gene enhancer in B-cells inhibitor, zeta	3.01025	4.78215
212762_s_at	TCF7L2	transcription factor 7-like 2 (T-cell specific, HMG-box)	3.00389	13.6812
212599_at	AUTS2	autism susceptibility candidate 2	3.00377	20.4633
239043_at	ZNF404	zinc finger protein 404	2.99742	20.8043
206702_at	TEK	TEK tyrosine kinase, endothelial (venous malformations, multiple cutaneous and mucosal)	2.98681	13.8268
218401_s_at	ZNF281	zinc finger protein 281	2.98669	16.2119
227930_at	EIF2C4	eukaryotic translation initiation factor 2C, 4	2.98442	16.4298
212148_at	PBX1	pre-B-cell leukemia homeobox 1	2.98391	16.8276
204557_s_at	DZIP1	DAZ interacting protein 1	2.97249	11.5672
210261_at	KCNK2	potassium channel, subfamily K, member 2	2.97238	15.8598
216321_s_at	NR3C1	nuclear receptor subfamily 3, group C, member 1 (glucocorticoid receptor)	2.9699	12.785
206710_s_at	EPB41L3	erythrocyte membrane protein band 4.1-like 3	2.96904	4.68648
219372_at	IFT81	intraflagellar transport 81 homolog (Chlamydomonas)	2.96755	9.07014
242277_at	PHACTR2	phosphatase and actin regulator 2	2.96611	16.5771
217954_s_at	PHF3	PHD finger protein 3	2.96547	13.0581
212143_s_at	IGFBP3	insulin-like growth factor binding protein 3	2.96539	10.8829
205251_at	PER2	period homolog 2 (Drosophila)	2.96089	16.1013
222791_at	RSBN1	round spermatid basic protein 1	2.95938	26.4743
225144_at	BMPR2	bone morphogenetic protein receptor, type II (serine/threonine kinase)	2.95816	16.6474
213761_at	MDM1	Mdm4, transformed 3T3 cell double minute 1, p53 binding protein (mouse)	2.95679	9.3854
235432_at	NPHP3	nephronophthisis 3 (adolescent)	2.95557	12.287
213212_x_at	LOC440295	hypothetical protein LOC440295	2.95366	10.6273
221045_s_at	PER3	period homolog 3 (Drosophila)	2.95189	22.1385
204072_s_at	FRY	furry homolog (Drosophila)	2.95148	16.8328
216840_s_at	LAMA2	laminin, alpha 2 (merosin, congenital muscular dystrophy)	2.94888	13.0697
238937_at	ZNF420	zinc finger protein 420	2.94415	21.8836
228174_at	GOLGA1	golgi autoantigen, golgin subfamily a, 1	2.94218	20.6178
236313_at	CDKN2B	cyclin-dependent kinase inhibitor 2B (p15, inhibits CDK4)	2.93684	6.41083
226366_at	SHPRH	SNF2 histone linker PHD RING helicase	2.93017	11.7756
203153_at	IFIT1	interferon-induced protein with tetratricopeptide repeats 1	2.92799	17.4931
212488_at	COL5A1	collagen, type V, alpha 1	2.91377	14.4598
228446_at	KIAA2026	KIAA2026	2.91087	17.8385
203739_at	ZNF217	zinc finger protein 217	2.91052	17.2277
1552733_at	KLHDC1	kelch domain containing 1	2.9102	20.0802
240509_s_at	GREM2	gremlin 2, cysteine knot superfamily, homolog (Xenopus laevis)	2.90463	8.55983
243864_at	CCDC80	coiled-coil domain containing 80	2.90459	11.5853
218706_s_at	GRAMD3	GRAM domain containing 3	2.90348	13.1519
203886_s_at	FBLN2	fibulin 2	2.90256	9.85105
215294_s_at	SMARCA1	SWI/SNF related, matrix associated, actin dependent regulator of chromatin, subfamily a, member 1	2.90206	19.0379
209656_s_at	TMEM47	transmembrane protein 47	2.89448	7.41131
204589_at	NUAK1	NUAK family, SNF1-like kinase, 1	2.88826	10.0387
224694_at	ANTXR1	anthrax toxin receptor 1	2.88671	18.3903
212847_at	FUBP1	far upstream element (FUSE) binding protein 1	2.88621	7.54668
227850_x_at	CDC42EP5	CDC42 effector protein (Rho GTPase binding) 5	2.88603	8.23177
219778_at	ZFPM2	zinc finger protein, multitype 2	2.88381	3.9028
202311_s_at	COL1A1	collagen, type I, alpha 1	2.88033	7.67998
225526_at	MKLN1	muskelin 1, intracellular mediator containing kelch motifs	2.87917	11.1764
226641_at	ANKRD44	ankyrin repeat domain 44	2.87686	15.4299
1554062_at	XG	Xg blood group	2.87538	12.1133
221230_s_at	ARID4B	AT rich interactive domain 4B (RBP1-like)	2.87463	7.77323
224901_at	SCD5	stearoyl-CoA desaturase 5	2.87002	7.1966
227162_at	ZBTB26	zinc finger and BTB domain containing 26	2.86992	14.9636
218983_at	C1RL	complement component 1, r subcomponent-like	2.8695	12.7091
223122_s_at	SFRP2	secreted frizzled-related protein 2	2.86912	7.39781
225048_at	PHF10	PHD finger protein 10	2.8676	20.2856
204451_at	FZD1	frizzled homolog 1 (Drosophila)	2.86636	14.2218
214247_s_at	DKK3	dickkopf homolog 3 (Xenopus laevis)	2.86634	10.1985
202149_at	NEDD9	neural precursor cell expressed, developmentally down-regulated 9	2.86586	4.84976
202158_s_at	CUGBP2	CUG triplet repeat, RNA binding protein 2	2.86304	7.54113
226015_at	ZNF12	zinc finger protein 12	2.85978	16.218
205713_s_at	COMP	cartilage oligomeric matrix protein	2.85572	7.65478
213510_x_at	LOC220594	TL132 protein	2.85094	7.51686
205422_s_at	ITGBL1	integrin, beta-like 1 (with EGF-like repeat domains)	2.84033	12.1238
225945_at	ZNF655	zinc finger protein 655	2.83835	10.1908
241808_at	C8orf70	chromosome 8 open reading frame 70	2.83548	12.217
203080_s_at	BAZ2B	bromodomain adjacent to zinc finger domain, 2B	2.82723	21.2555
225913_at	SGK269	NKF3 kinase family member	2.82546	19.127
235489_at	RHOJ	ras homolog gene family, member J	2.82329	15.3814
202976_s_at	RHOBTB3	Rho-related BTB domain containing 3	2.82233	22.1571
221645_s_at	ZNF83	zinc finger protein 83	2.82051	9.05769
230679_at	WDR32	WD repeat domain 32	2.81827	15.6072
226164_x_at	FAM80B	family with sequence similarity 80, member B	2.81823	16.9612
226225_at	MCC	mutated in colorectal cancers	2.8114	3.66556
242907_at	GBP2	guanylate binding protein 2, interferon-inducible	2.80381	11.0743
217886_at	EPS15	epidermal growth factor receptor pathway substrate 15	2.80067	9.79005
205880_at	PRKD1	protein kinase D1	2.79864	19.4362
210299_s_at	FHL1	four and a half LIM domains 1	2.78883	11.0014
204352_at	TRAF5	TNF receptor-associated factor 5	2.78863	14.7179
215719_x_at	FAS	Fas (TNF receptor superfamily, member 6)	2.78642	13.1029
224838_at	FOXP1	forkhead box P1	2.78575	9.90629
202350_s_at	MATN2	matrilin 2	2.78556	8.11491
218242_s_at	SUV420H1	suppressor of variegation 4-20 homolog 1 (Drosophila)	2.78458	21.419
224566_at	TncRNA	trophoblast-derived noncoding RNA	2.78197	4.7755
1558700_s_at	ZNF260	zinc finger protein 260	2.78053	14.3
201431_s_at	DPYSL3	dihydropyrimidinase-like 3	2.77901	15.5039
229222_at	FLJ21963	FLJ21963 protein	2.77856	9.09629
212163_at	KIDINS220	kinase D-interacting substrate of 220 kDa	2.77595	8.21059
34031_i_at	KRIT1	KRIT1, ankyrin repeat containing	2.77058	17.5001
231175_at	C6orf65	chromosome 6 open reading frame 65	2.77034	6.67831
227312_at	SNTB2	syntrophin, beta 2 (dystrophin-associated protein A1, 59kDa, basic component 2)	2.76864	13.56
225572_at	FAM119A	family with sequence similarity 119, member A	2.76769	15.3676
224646_x_at	H19	H19, imprinted maternally expressed untranslated mRNA	2.76525	3.59529
235648_at	ZNF567	zinc finger protein 567	2.76464	14.0003
235151_at	LOC283357	hypothetical protein LOC283357	2.7644	20.9751
212899_at	CDC2L6	cell division cycle 2-like 6 (CDK8-like)	2.75996	15.4277
224560_at	TIMP2	TIMP metallopeptidase inhibitor 2	2.75827	17.9286
202206_at	ARL4C	ADP-ribosylation factor-like 4C	2.75392	11.3041
205475_at	SCRG1	scrapie responsive protein 1	2.75153	11.7821
223681_s_at	INADL	InaD-like (Drosophila)	2.74986	18.5901
229067_at	SRGAP2P1	SLIT-ROBO Rho GTPase activating protein 2 pseudogene 1	2.74961	7.62976
236270_at	NFATC4	nuclear factor of activated T-cells, cytoplasmic, calcineurin-dependent 4	2.74364	24.637
223940_x_at	MALAT1	metastasis associated lung adenocarcinoma transcript 1 (non-coding RNA)	2.7427	7.40053
226721_at	DPY19L4	dpy-19-like 4 (C. elegans)	2.74241	7.73255
235620_x_at	ZMYM5	zinc finger, MYM-type 5	2.73791	18.5564
201448_at	TIA1	TIA1 cytotoxic granule-associated RNA binding protein	2.73577	9.75283
201069_at	MMP2	matrix metallopeptidase 2 (gelatinase A, 72kDa gelatinase, 72kDa type IV collagenase)	2.73565	21.887
218093_s_at	ANKRD10	ankyrin repeat domain 10	2.73465	11.5794
235698_at	CDH3	cadherin 3, type 1, P-cadherin (placental)	2.73026	19.387
213786_at	TAX1BP1	Tax1 (human T-cell leukemia virus type I) binding protein 1	2.72785	9.21997
232020_at	SMURF2	SMAD specific E3 ubiquitin protein ligase 2	2.72619	15.0195
212606_at	WDFY3	WD repeat and FYVE domain containing 3	2.72569	13.7582
229431_at	RFXAP	regulatory factor X-associated protein	2.72536	10.4241
213802_at	PRSS12	protease, serine, 12 (neurotrypsin, motopsin)	2.72401	5.22456
223268_at	C11orf54	chromosome 11 open reading frame 54	2.7155	15.4187
203563_at	AFAP1	actin filament associated protein 1	2.7152	9.58126
221729_at	COL5A2	collagen, type V, alpha 2	2.71506	4.75822
213469_at	PGAP1	GPI deacylase	2.71425	16.1221
218627_at	DRAM	damage-regulated autophagy modulator	2.71151	25.2685
228185_at	ZNF25	zinc finger protein 25	2.71139	11.4505
212805_at	PRUNE2	prune homolog 2 (Drosophila)	2.70919	3.8495
225021_at	ZNF532	zinc finger protein 532	2.70605	15.1455
205207_at	IL6	interleukin 6 (interferon, beta 2)	2.70566	5.24656
209112_at	CDKN1B	cyclin-dependent kinase inhibitor 1B (p27, Kip1)	2.70298	6.6809
224827_at	UBTD2	ubiquitin domain containing 2	2.70289	23.0552
218490_s_at	ZNF302	zinc finger protein 302	2.7027	12.7156
219312_s_at	ZBTB10	zinc finger and BTB domain containing 10	2.70102	26.2514
209285_s_at	C3orf63	chromosome 3 open reading frame 63	2.70095	11.3522
239650_at	NAP5	Nck-associated protein 5	2.69596	3.41953
202630_at	APPBP2	amyloid beta precursor protein (cytoplasmic tail) binding protein 2	2.68638	10.8909
227542_at	SOCS6	suppressor of cytokine signaling 6	2.68376	22.169
218854_at	DSE	dermatan sulfate epimerase	2.68299	8.28663
227798_at	SMAD1	SMAD family member 1	2.67987	5.43494
204748_at	PTGS2	prostaglandin-endoperoxide synthase 2 (prostaglandin G/H synthase and cyclooxygenase)	2.67944	4.27425
226925_at	ACPL2	acid phosphatase-like 2	2.67855	8.3205
209106_at	NCOA1	nuclear receptor coactivator 1	2.67698	15.1969
233898_s_at	FGFR1OP2	FGFR1 oncogene partner 2	2.67077	12.0559
203675_at	NUCB2	nucleobindin 2	2.6703	12.4279
204194_at	BACH1	BTB and CNC homology 1, basic leucine zipper transcription factor 1	2.66951	7.96681
228098_s_at	MYLIP	myosin regulatory light chain interacting protein	2.6692	7.20001
209447_at	SYNE1	spectrin repeat containing, nuclear envelope 1	2.66792	18.4604
239024_at	ZNF148	zinc finger protein 148	2.66496	19.7054
222899_at	ITGA11	integrin, alpha 11	2.66433	13.5442
203884_s_at	RAB11FIP2	RAB11 family interacting protein 2 (class I)	2.66265	13.0012
223167_s_at	USP25	ubiquitin specific peptidase 25	2.66092	12.2501
212982_at	ZDHHC17	zinc finger, DHHC-type containing 17	2.65825	7.17817
202238_s_at	NNMT	nicotinamide N-methyltransferase	2.65803	20.3886
229674_at	SERTAD4	SERTA domain containing 4	2.65721	3.19362
203651_at	ZFYVE16	zinc finger, FYVE domain containing 16	2.65479	11.2056
226962_at	ZBTB41	zinc finger and BTB domain containing 41	2.65395	13.2523
213243_at	VPS13B	vacuolar protein sorting 13 homolog B (yeast)	2.65071	10.4189
205715_at	BST1	bone marrow stromal cell antigen 1	2.64526	13.5804
1558828_s_at	DKFZp586C0721	hypothetical protein DKFZp586C0721	2.64509	15.0112
218885_s_at	GALNT12	UDP-N-acetyl-alpha-D-galactosamine:polypeptide N-acetylgalactosaminyltransferase 12 (GalNAc-T12)	2.64325	4.64371
228501_at	GALNTL2	UDP-N-acetyl-alpha-D-galactosamine:polypeptide N-acetylgalactosaminyltransferase-like 2	2.64293	6.10309
229007_at	LOC283788	hypothetical protein LOC283788	2.64226	10.8018
204291_at	ZNF518	zinc finger protein 518	2.64185	13.2948
214043_at	PTPRD	protein tyrosine phosphatase, receptor type, D	2.64053	4.50128
205807_s_at	TUFT1	tuftelin 1	2.64039	12.0025
213001_at	ANGPTL2	angiopoietin-like 2	2.63852	12.2244
225764_at	ETV6	ets variant gene 6 (TEL oncogene)	2.63613	28.665
225295_at	SLC39A10	solute carrier family 39 (zinc transporter), member 10	2.63449	4.98884
209360_s_at	RUNX1	runt-related transcription factor 1 (acute myeloid leukemia 1; aml1 oncogene)	2.63272	18.8851
225381_at	LOC399959	hypothetical gene supported by BX647608	2.62816	8.29266
210479_s_at	RORA	RAR-related orphan receptor A	2.62765	15.779
226157_at	TFDP2	transcription factor Dp-2 (E2F dimerization partner 2)	2.62497	19.4073
230265_at	SEL1L	sel-1 suppressor of lin-12-like (C. elegans)	2.62474	10.3749
235103_at	MAN2A1	mannosidase, alpha, class 2A, member 1	2.6247	12.5348
209459_s_at	ABAT	4-aminobutyrate aminotransferase	2.623	8.34534
208127_s_at	SOCS5	suppressor of cytokine signaling 5	2.62168	13.5834
203865_s_at	ADARB1	adenosine deaminase, RNA-specific, B1 (RED1 homolog rat)	2.61856	18.1052
213364_s_at	SNX1	sorting nexin 1	2.61613	11.4359
223085_at	RNF19A	ring finger protein 19A	2.61606	10.4147
232087_at	CXorf23	chromosome X open reading frame 23	2.61557	20.8919
202709_at	FMOD	fibromodulin	2.61394	5.55002
218528_s_at	RNF38	ring finger protein 38	2.60999	9.73578
218031_s_at	FOXN3	forkhead box N3	2.60632	20.2506
226472_at	PPIL4	peptidylprolyl isomerase (cyclophilin)-like 4	2.60521	8.0436
241986_at	BMPER	BMP binding endothelial regulator	2.60275	8.47363
230071_at	2011-09-01	septin 11	2.59951	10.6324
213304_at	KIAA0423	KIAA0423	2.5957	10.0822
205803_s_at	TRPC1	transient receptor potential cation channel, subfamily C, member 1	2.59558	9.51763
228640_at	PCDH7	protocadherin 7	2.59275	3.00581
225336_at	SFRS2IP	splicing factor, arginine/serine-rich 2, interacting protein	2.58977	17.5466
227526_at	CDON	Cdon homolog (mouse)	2.58673	5.64247
207606_s_at	ARHGAP12	Rho GTPase activating protein 12	2.5858	6.84608
226867_at	DENND4C	DENN/MADD domain containing 4C	2.58511	4.92538
212530_at	NEK7	NIMA (never in mitosis gene a)-related kinase 7	2.58011	7.96334
226297_at	HIPK3	homeodomain interacting protein kinase 3	2.57982	9.54521
226505_x_at	USP32	ubiquitin specific peptidase 32	2.57348	7.94383
244503_at	BDNFOS	brain-derived neurotrophic factor opposite strand	2.5669	8.28173
230779_at	TNRC6B	trinucleotide repeat containing 6B	2.56538	11.6502
210561_s_at	WSB1	WD repeat and SOCS box-containing 1	2.56505	10.8942
225162_at	SH3D19	SH3 domain protein D19	2.56461	11.2895
223854_at	PCDHB10	protocadherin beta 10	2.56431	9.65559
222553_x_at	OXR1	oxidation resistance 1	2.56412	13.1521
206026_s_at	TNFAIP6	tumor necrosis factor, alpha-induced protein 6	2.56254	6.31245
218311_at	MAP4K3	mitogen-activated protein kinase kinase kinase kinase 3	2.56207	4.44911
213293_s_at	TRIM22	tripartite motif-containing 22	2.56167	8.28285
201579_at	FAT	FAT tumor suppressor homolog 1 (Drosophila)	2.56059	7.85073
228220_at	FCHO2	FCH domain only 2	2.55941	9.38141
226016_at	CD47	CD47 molecule	2.55897	9.78703
204790_at	SMAD7	SMAD family member 7	2.55734	10.1115
204004_at	PAWR	PRKC, apoptosis, WT1, regulator	2.5567	5.68634
228933_at	NHS	Nance-Horan syndrome (congenital cataracts and dental anomalies)	2.55552	7.91129
225262_at	FOSL2	FOS-like antigen 2	2.55338	6.64817
221898_at	PDPN	podoplanin	2.55028	10.1164
226109_at	C21orf91	chromosome 21 open reading frame 91	2.54723	11.8186
209748_at	SPAST	spastin	2.54566	10.3261
208782_at	FSTL1	follistatin-like 1	2.54459	12.0495
212636_at	QKI	quaking homolog, KH domain RNA binding (mouse)	2.54427	8.26147
227471_at	HACE1	HECT domain and ankyrin repeat containing, E3 ubiquitin protein ligase 1	2.54272	14.5761
213922_at	TTBK2	tau tubulin kinase 2	2.5395	18.8537
1569472_s_at	TTC3	tetratricopeptide repeat domain 3	2.53698	9.26279
225745_at	LRP6	low density lipoprotein receptor-related protein 6	2.53585	9.06469
222668_at	KCTD15	potassium channel tetramerisation domain containing 15	2.53315	11.8987
230141_at	ARID4A	AT rich interactive domain 4A (RBP1-like)	2.53108	22.0107
226249_at	SNX30	sorting nexin family member 30	2.53031	17.0034
227685_at	TMF1	TATA element modulatory factor 1	2.52693	5.79951
213800_at	CFH	complement factor H	2.52646	7.77453
241698_at	RFTN2	raftlin family member 2	2.52598	15.3934
203501_at	PGCP	plasma glutamate carboxypeptidase	2.52412	8.90607
218236_s_at	PRKD3	protein kinase D3	2.52099	6.10554
220046_s_at	CCNL1	cyclin L1	2.51876	4.38967
1555193_a_at	ZNF277P	zinc finger protein 277 pseudogene	2.51866	13.4556
203038_at	PTPRK	protein tyrosine phosphatase, receptor type, K	2.51801	5.70492
238992_at	POLI	polymerase (DNA directed) iota	2.51512	12.1653
218923_at	CTBS	chitobiase, di-N-acetyl-	2.51435	5.42913
212725_s_at	TUG1	taurine upregulated gene 1	2.51274	10.7669
213227_at	PGRMC2	progesterone receptor membrane component 2	2.51273	7.24786
203791_at	DMXL1	Dmx-like 1	2.5117	8.74381
239468_at	MKX	mohawk homeobox	2.51146	6.35546
227767_at	CSNK1G3	casein kinase 1, gamma 3	2.51121	14.7897
227701_at	C10orf118	chromosome 10 open reading frame 118	2.50853	6.97705
217100_s_at	UBXD7	UBX domain containing 7	2.50842	20.2773
213397_x_at	ANG	angiogenin, ribonuclease, RNase A family, 5	2.50512	12.7896
201505_at	LAMB1	laminin, beta 1	2.50227	4.00827
212677_s_at	CEP68	centrosomal protein 68kDa	2.50218	12.143
209717_at	EVI5	ecotropic viral integration site 5	2.50143	9.75702
226326_at	PCGF5	polycomb group ring finger 5	2.50116	8.94851
229953_x_at	LCA5	Leber congenital amaurosis 5	2.49923	17.3416
230192_at	TRIM13	tripartite motif-containing 13	2.49792	9.7299
212984_at	ATF2	activating transcription factor 2	2.49642	12.7229
226181_at	TUBE1	tubulin, epsilon 1	2.49614	15.4259
228531_at	SAMD9	sterile alpha motif domain containing 9	2.49529	3.09441
222498_at	AZI2	5-azacytidine induced 2	2.49457	12.8416
203786_s_at	TPD52L1	tumor protein D52-like 1	2.4905	9.20086
213000_at	MORC3	MORC family CW-type zinc finger 3	2.48857	6.37367
225820_at	PHF17	PHD finger protein 17	2.48833	10.5184
209290_s_at	NFIB	nuclear factor I/B	2.48762	5.10416
227889_at	AYTL1	acyltransferase like 1	2.48629	9.54019
212915_at	PDZRN3	PDZ domain containing RING finger 3	2.48483	12.0998
225060_at	LRP11	low density lipoprotein receptor-related protein 11	2.48479	8.58537
202800_at	SLC1A3	solute carrier family 1 (glial high affinity glutamate transporter), member 3	2.48404	9.32114
203758_at	CTSO	cathepsin O	2.48391	16.6385
225411_at	TMEM87B	transmembrane protein 87B	2.48389	7.53564
223063_at	C1orf198	chromosome 1 open reading frame 198	2.48339	18.3984
202364_at	MXI1	MAX interactor 1	2.48296	17.5274
200974_at	ACTA2	actin, alpha 2, smooth muscle, aorta	2.48058	9.68291
229287_at	PCNX	pecanex homolog (Drosophila)	2.48028	7.67184
221011_s_at	LBH	limb bud and heart development homolog (mouse)	2.47542	15.7226
201975_at	CLIP1	CAP-GLY domain containing linker protein 1	2.47346	7.14814
222851_at	ZNF654	zinc finger protein 654	2.47311	10.6036
243278_at	FOXP2	forkhead box P2	2.46938	10.4726
238174_at	FBXL17	F-box and leucine-rich repeat protein 17	2.46823	15.9021
218674_at	FLJ13611	hypothetical protein FLJ13611	2.46797	10.9307
213388_at	LOC727942	similar to phosphodiesterase 4D interacting protein isoform 2	2.46764	8.12461
221899_at	PFAAP5	phosphonoformate immuno-associated protein 5	2.46699	4.02384
213313_at	RABGAP1	RAB GTPase activating protein 1	2.46677	16.951
225910_at	HELZ	helicase with zinc finger	2.46279	17.7497
225180_at	TTC14	tetratricopeptide repeat domain 14	2.4626	5.68962
226335_at	RPS6KA3	ribosomal protein S6 kinase, 90kDa, polypeptide 3	2.46178	8.26634
223492_s_at	LRRFIP1	leucine rich repeat (in FLII) interacting protein 1	2.46174	13.7921
209422_at	PHF20	PHD finger protein 20	2.46158	9.30593
223089_at	VEZT	vezatin, adherens junctions transmembrane protein	2.45941	7.34128
208986_at	TCF12	transcription factor 12 (HTF4, helix-loop-helix transcription factors 4)	2.45937	8.73672
223614_at	C8orf57	chromosome 8 open reading frame 57	2.45581	12.3633
203803_at	PCYOX1	prenylcysteine oxidase 1	2.45579	4.01111
212483_at	NIPBL	Nipped-B homolog (Drosophila)	2.45528	18.0604
206332_s_at	IFI16	interferon, gamma-inducible protein 16	2.45438	5.81206
225885_at	EEA1	early endosome antigen 1	2.45366	6.48282
200816_s_at	PAFAH1B1	platelet-activating factor acetylhydrolase, isoform Ib, alpha subunit 45kDa	2.45292	11.7273
227663_at	LOC728555	hypothetical protein LOC728555	2.44995	5.51417
202034_x_at	RB1CC1	RB1-inducible coiled-coil 1	2.44948	9.99988
210220_at	FZD2	frizzled homolog 2 (Drosophila)	2.44782	14.8464
226683_at	SNAG1	sorting nexin associated golgi protein 1	2.44778	11.1325
212579_at	SMCHD1	structural maintenance of chromosomes flexible hinge domain containing 1	2.44612	6.81019
223282_at	TSHZ1	teashirt zinc finger homeobox 1	2.44584	6.21543
238852_at	PRRX1	paired related homeobox 1	2.44387	7.12898
227988_s_at	VPS13A	vacuolar protein sorting 13 homolog A (S. cerevisiae)	2.44327	5.80452
224973_at	FAM46A	family with sequence similarity 46, member A	2.44268	7.42078
226069_at	PRICKLE1	prickle homolog 1 (Drosophila)	2.44196	6.71299
238430_x_at	SLFN5	schlafen family member 5	2.44091	13.2203
217767_at	C3	complement component 3	2.44055	5.2632
202731_at	PDCD4	programmed cell death 4 (neoplastic transformation inhibitor)	2.43891	10.5784
212689_s_at	JMJD1A	jumonji domain containing 1A	2.43799	12.0184
228282_at	MFSD8	major facilitator superfamily domain containing 8	2.43636	16.264
201212_at	LGMN	legumain	2.43515	12.0103
223497_at	FAM135A	family with sequence similarity 135, member A	2.43343	16.621
225509_at	LOC56757	hypothetical protein LOC56757	2.43326	14.0089
204201_s_at	PTPN13	protein tyrosine phosphatase, non-receptor type 13 (APO-1/CD95 (Fas)-associated phosphatase)	2.4279	15.0137
222533_at	CRBN	cereblon	2.42498	8.23106
202409_at	IGF2	insulin-like growth factor 2 (somatomedin A)	2.42386	3.86568
217894_at	KCTD3	potassium channel tetramerisation domain containing 3	2.42289	7.27474
218878_s_at	SIRT1	sirtuin (silent mating type information regulation 2 homolog) 1 (S. cerevisiae)	2.4212	8.60615
214464_at	CDC42BPA	CDC42 binding protein kinase alpha (DMPK-like)	2.42002	8.73514
224648_at	GPBP1	GC-rich promoter binding protein 1	2.4186	6.14773
218379_at	RBM7	RNA binding motif protein 7	2.41818	7.02926
228026_at	SIKE	suppressor of IKK epsilon	2.41616	13.7121
226169_at	SBF2	SET binding factor 2	2.41587	8.35437
201964_at	SETX	senataxin	2.41535	17.0416
235371_at	PPP4R2	protein phosphatase 4, regulatory subunit 2	2.41467	12.3009
232038_at	C6orf170	chromosome 6 open reading frame 170	2.41455	12.8404
232424_at	PRDM16	PR domain containing 16	2.41382	6.58056
223734_at	OSAP	ovary-specific acidic protein	2.41345	6.89168
202887_s_at	DDIT4	DNA-damage-inducible transcript 4	2.41332	5.413
216550_x_at	ANKRD12	ankyrin repeat domain 12	2.4121	5.35842
218437_s_at	LZTFL1	leucine zipper transcription factor-like 1	2.40608	16.123
205158_at	RNASE4	ribonuclease, RNase A family, 4	2.40436	15.9359
226660_at	RPS6KB1	ribosomal protein S6 kinase, 70kDa, polypeptide 1	2.4036	8.20449
202599_s_at	NRIP1	nuclear receptor interacting protein 1	2.40246	7.27919
222662_at	LOC286044	hypothetical protein LOC286044	2.39918	24.5158
213578_at	BMPR1A	bone morphogenetic protein receptor, type IA	2.39879	8.04733
230730_at	SGCD	sarcoglycan, delta (35kDa dystrophin-associated glycoprotein)	2.39798	10.8356
223261_at	POLK	polymerase (DNA directed) kappa	2.39501	9.59932
205479_s_at	PLAU	plasminogen activator, urokinase	2.39459	12.4348
213438_at	NFASC	neurofascin homolog (chicken)	2.3938	15.8062
225477_s_at	NR2C2	nuclear receptor subfamily 2, group C, member 2	2.39287	10.4244
208859_s_at	ATRX	alpha thalassemia/mental retardation syndrome X-linked (RAD54 homolog, S. cerevisiae)	2.3917	6.62597
213882_at	TM2D1	TM2 domain containing 1	2.39139	15.8123
200636_s_at	PTPRF	protein tyrosine phosphatase, receptor type, F	2.38966	13.3929
238868_at	UACA	uveal autoantigen with coiled-coil domains and ankyrin repeats	2.38928	6.12927
212651_at	RHOBTB1	Rho-related BTB domain containing 1	2.3891	14.4256
201667_at	GJA1	gap junction protein, alpha 1, 43kDa	2.38886	6.31459
225724_at	FLJ31306	hypothetical protein FLJ31306	2.38818	10.3984
214683_s_at	CLK1	CDC-like kinase 1	2.38764	5.90332
201916_s_at	SEC63	SEC63 homolog (S. cerevisiae)	2.38491	7.14241
209022_at	STAG2	stromal antigen 2	2.38109	4.1519
1552790_a_at	TLOC1	translocation protein 1	2.38039	16.1078
227099_s_at	LOC387763	hypothetical LOC387763	2.38015	7.71509
244455_at	KCNT2	potassium channel, subfamily T, member 2	2.37705	11.151
228280_at	ZC3HAV1L	zinc finger CCCH-type, antiviral 1-like	2.37556	7.17709
227239_at	FAM126A	family with sequence similarity 126, member A	2.37365	5.90165
204671_s_at	ANKRD6	ankyrin repeat domain 6	2.37235	12.711
1552309_a_at	NEXN	nexilin (F actin binding protein)	2.37221	4.61464
204569_at	ICK	intestinal cell (MAK-like) kinase	2.37093	11.3278
206091_at	MATN3	matrilin 3	2.36707	4.82953
209102_s_at	HBP1	HMG-box transcription factor 1	2.36602	14.8903
218502_s_at	TRPS1	trichorhinophalangeal syndrome I	2.36443	10.7108
212667_at	SPARC	secreted protein, acidic, cysteine-rich (osteonectin)	2.36403	14.1653
218166_s_at	RSF1	remodeling and spacing factor 1	2.36266	9.03311
213125_at	OLFML2B	olfactomedin-like 2B	2.3613	11.8357
225475_at	MIER1	mesoderm induction early response 1 homolog (Xenopus laevis)	2.36017	13.1104
204688_at	SGCE	sarcoglycan, epsilon	2.35997	12.2171
212810_s_at	SLC1A4	solute carrier family 1 (glutamate/neutral amino acid transporter), member 4	2.35992	11.4385
226113_at	ZNF436	zinc finger protein 436	2.35779	9.51041
212609_s_at	AKT3	v-akt murine thymoma viral oncogene homolog 3 (protein kinase B, gamma)	2.35659	17.444
228618_at	PEAR1	platelet endothelial aggregation receptor 1	2.35638	18.3368
223176_at	KCTD20	potassium channel tetramerisation domain containing 20	2.35526	11.5515
228905_at	PCM1	pericentriolar material 1	2.35411	19.046
203434_s_at	MME	membrane metallo-endopeptidase	2.35262	5.02614
231807_at	KIAA1217	KIAA1217	2.35202	6.46827
213247_at	SVEP1	sushi, von Willebrand factor type A, EGF and pentraxin domain containing 1	2.34971	12.0845
204333_s_at	AGA	aspartylglucosaminidase	2.34811	10.6055
206542_s_at	SMARCA2	SWI/SNF related, matrix associated, actin dependent regulator of chromatin, subfamily a, member 2	2.34616	8.74678
209541_at	IGF1	insulin-like growth factor 1 (somatomedin C)	2.34605	4.25261
220244_at	LOH3CR2A	loss of heterozygosity, 3, chromosomal region 2, gene A	2.3458	11.5038
225922_at	KIAA1450	KIAA1450 protein	2.34388	10.4074
201845_s_at	RYBP	RING1 and YY1 binding protein	2.34369	13.2376
238067_at	TBC1D8B	TBC1 domain family, member 8B (with GRAM domain)	2.34247	4.675
205092_x_at	ZBTB1	zinc finger and BTB domain containing 1	2.34158	10.5209
225796_at	PXK	PX domain containing serine/threonine kinase	2.34129	8.77789
209272_at	NAB1	NGFI-A binding protein 1 (EGR1 binding protein 1)	2.34024	7.9083
226510_at	HEATR5A	HEAT repeat containing 5A	2.3384	7.70839
212158_at	SDC2	syndecan 2	2.33836	4.78508
225814_at	XRN1	5'-3' exoribonuclease 1	2.33833	8.69869
209259_s_at	SMC3	structural maintenance of chromosomes 3	2.33805	7.14542
210621_s_at	RASA1	RAS p21 protein activator (GTPase activating protein) 1	2.33754	5.0922
201549_x_at	JARID1B	jumonji, AT rich interactive domain 1B	2.33435	7.41529
218769_s_at	ANKRA2	ankyrin repeat, family A (RFXANK-like), 2	2.33231	8.61622
207543_s_at	P4HA1	procollagen-proline, 2-oxoglutarate 4-dioxygenase (proline 4-hydroxylase), alpha polypeptide I	2.33172	10.202
201792_at	AEBP1	AE binding protein 1	2.33032	21.3758
230056_at	BPTF	bromodomain PHD finger transcription factor	2.32991	15.0555
206188_at	ZNF623	zinc finger protein 623	2.32985	14.3831
224984_at	NFAT5	nuclear factor of activated T-cells 5, tonicity-responsive	2.32843	10.6974
229127_at	ATP5J	ATP synthase, H+ transporting, mitochondrial F0 complex, subunit F6	2.32659	10.7966
228751_at	CLK4	CDC-like kinase 4	2.32658	5.97217
203566_s_at	AGL	amylo-1, 6-glucosidase, 4-alpha-glucanotransferase (glycogen debranching enzyme, glycogen storage disease type III)	2.3264	7.26572
206853_s_at	MAP3K7	mitogen-activated protein kinase kinase kinase 7	2.32589	6.43954
226508_at	PHC3	polyhomeotic homolog 3 (Drosophila)	2.32578	4.40035
229419_at	FBXW7	F-box and WD repeat domain containing 7	2.3236	7.99842
217863_at	PIAS1	protein inhibitor of activated STAT, 1	2.32355	11.6942
227370_at	KIAA1946	KIAA1946	2.3235	9.41205
230624_at	SLC25A27	solute carrier family 25, member 27	2.32347	3.62023
205249_at	EGR2	early growth response 2 (Krox-20 homolog, Drosophila)	2.32183	7.68744
37512_at	HSD17B6	hydroxysteroid (17-beta) dehydrogenase 6 homolog (mouse)	2.31994	10.0529
222201_s_at	CASP8AP2	CASP8 associated protein 2	2.31784	11.1941
229296_at	TG	thyroglobulin	2.31766	17.6448
235308_at	ZBTB20	zinc finger and BTB domain containing 20	2.31642	15.7521
227014_at	ASPHD2	aspartate beta-hydroxylase domain containing 2	2.3158	12.0974
203991_s_at	UTX	ubiquitously transcribed tetratricopeptide repeat, X chromosome	2.3154	10.6959
225017_at	CCDC14	coiled-coil domain containing 14	2.31399	6.75345
227639_at	PIGK	phosphatidylinositol glycan anchor biosynthesis, class K	2.3132	9.60152
218370_s_at	S100PBP	S100P binding protein	2.31265	11.8989
219961_s_at	C20orf19	chromosome 20 open reading frame 19	2.31234	15.1743
212554_at	CAP2	CAP, adenylate cyclase-associated protein, 2 (yeast)	2.31039	8.44034
222472_at	AFTPH	aftiphilin	2.30953	8.36069
203988_s_at	FUT8	fucosyltransferase 8 (alpha (1,6) fucosyltransferase)	2.30947	14.7635
202202_s_at	LAMA4	laminin, alpha 4	2.30913	3.72679
201670_s_at	MARCKS	myristoylated alanine-rich protein kinase C substrate	2.30885	12.2945
226847_at	FST	follistatin	2.30877	3.87408
238493_at	ZNF506	zinc finger protein 506	2.30859	15.1089
210764_s_at	CYR61	cysteine-rich, angiogenic inducer, 61	2.30764	7.19867
205372_at	PLAG1	pleiomorphic adenoma gene 1	2.3055	13.9618
201919_at	SLC25A36	solute carrier family 25, member 36	2.3055	4.99243
226899_at	UNC5B	unc-5 homolog B (C. elegans)	2.30541	7.96238
221478_at	BNIP3L	BCL2/adenovirus E1B 19kDa interacting protein 3-like	2.30315	7.07624
243134_at	CHD2	chromodomain helicase DNA binding protein 2	2.30221	8.79715
202351_at	ITGAV	integrin, alpha V (vitronectin receptor, alpha polypeptide, antigen CD51)	2.30204	4.75939
204739_at	CENPC1	centromere protein C 1	2.3019	9.86869
229285_at	RNASEL	ribonuclease L (2',5'-oligoisoadenylate synthetase-dependent)	2.30174	8.78724
221477_s_at	MGC5618	hypothetical protein MGC5618	2.30124	3.90998
212209_at	MED13L	mediator complex subunit 13-like	2.30093	12.1087
212905_at	CSTF2T	cleavage stimulation factor, 3' pre-RNA, subunit 2, 64kDa, tau variant	2.29956	6.22854
226000_at	CTTNBP2NL	CTTNBP2 N-terminal like	2.29941	6.88289
231773_at	ANGPTL1	angiopoietin-like 1	2.29928	7.00141
227568_at	HECTD2	HECT domain containing 2	2.29828	14.589
201099_at	USP9X	ubiquitin specific peptidase 9, X-linked	2.29578	9.46977
215704_at	FLG	filaggrin	2.29406	3.11206
227454_at	TAOK1	TAO kinase 1	2.29362	8.29779
225338_at	ZYG11B	zyg-11 homolog B (C. elegans)	2.29213	8.77688
223378_at	GLIS2	GLIS family zinc finger 2	2.29196	17.498
212536_at	ATP11B	ATPase, Class VI, type 11B	2.28986	14.0475
204726_at	CDH13	cadherin 13, H-cadherin (heart)	2.28869	5.03381
213186_at	DZIP3	zinc finger DAZ interacting protein 3	2.28791	13.296
220917_s_at	WDR19	WD repeat domain 19	2.28749	12.5833
219628_at	ZMAT3	zinc finger, matrin type 3	2.28698	20.1119
222738_at	WWC2	WW and C2 domain containing 2	2.28673	9.05084
214670_at	ZKSCAN1	zinc finger with KRAB and SCAN domains 1	2.28653	9.86638
228937_at	C13orf31	chromosome 13 open reading frame 31	2.28545	3.02894
213737_x_at	GOLGA8G	golgi autoantigen, golgin subfamily a, 8G	2.28368	10.3268
222605_at	RCOR3	REST corepressor 3	2.283	15.0872
202981_x_at	SIAH1	seven in absentia homolog 1 (Drosophila)	2.28272	7.86166
226100_at	MLL5	myeloid/lymphoid or mixed-lineage leukemia 5 (trithorax homolog, Drosophila)	2.28153	10.4672
226327_at	ZNF507	zinc finger protein 507	2.28146	13.3637
201941_at	CPD	carboxypeptidase D	2.28079	6.72408
225332_at	KRTAP4-7	keratin associated protein 4-7	2.28035	9.11505
228941_at	ALG10B	asparagine-linked glycosylation 10 homolog B (yeast, alpha-1,2-glucosyltransferase)	2.27921	14.4048
226381_at	PS1TP4	HBV preS1-transactivated protein 4	2.27851	3.03839
201151_s_at	MBNL1	muscleblind-like (Drosophila)	2.27802	3.9843
221768_at	SFPQ	splicing factor proline/glutamine-rich (polypyrimidine tract binding protein associated)	2.27793	3.96551
225055_at	AMZ2	archaemetzincins-2	2.27762	14.9052
220553_s_at	PRPF39	PRP39 pre-mRNA processing factor 39 homolog (S. cerevisiae)	2.2766	5.59284
207785_s_at	RBPJ	recombination signal binding protein for immunoglobulin kappa J region	2.27645	10.1099
205934_at	PLCL1	phospholipase C-like 1	2.2764	3.73846
218006_s_at	ZNF22	zinc finger protein 22 (KOX 15)	2.27631	11.9629
226722_at	FAM20C	family with sequence similarity 20, member C	2.27615	12.9075
225026_at	CHD6	chromodomain helicase DNA binding protein 6	2.27364	20.2733
236600_at	SPG20	spastic paraplegia 20 (Troyer syndrome)	2.27341	10.666
201887_at	IL13RA1	interleukin 13 receptor, alpha 1	2.27147	13.0762
231111_at	C1orf112	chromosome 1 open reading frame 112	2.2696	14.3131
235473_at	MED6	mediator complex subunit 6	2.26881	17.9162
200771_at	LAMC1	laminin, gamma 1 (formerly LAMB2)	2.26848	7.15153
212331_at	RBL2	retinoblastoma-like 2 (p130)	2.26826	10.0373
213518_at	PRKCI	protein kinase C, iota	2.26707	9.78042
222450_at	TMEPAI	transmembrane, prostate androgen induced RNA	2.26652	6.17934
202674_s_at	LMO7	LIM domain 7	2.26345	18.1848
217627_at	ZNF573	zinc finger protein 573	2.26328	10.3899
212372_at	MYH10	myosin, heavy chain 10, non-muscle	2.26255	6.68718
227073_at	MAP3K2	mitogen-activated protein kinase kinase kinase 2	2.26246	7.71479
215440_s_at	BEXL1	brain expressed X-linked-like 1	2.26182	5.01135
201146_at	NFE2L2	nuclear factor (erythroid-derived 2)-like 2	2.26094	3.55172
213074_at	IRAK1BP1	interleukin-1 receptor-associated kinase 1 binding protein 1	2.26062	8.87077
229850_at	FVT1	follicular lymphoma variant translocation 1	2.25914	4.42778
215009_s_at	SEC31A	SEC31 homolog A (S. cerevisiae)	2.25715	4.53859
231726_at	PCDHB14	protocadherin beta 14	2.25463	11.3741
202778_s_at	ZMYM2	zinc finger, MYM-type 2	2.25334	7.81924
232224_at	MASP1	mannan-binding lectin serine peptidase 1 (C4/C2 activating component of Ra-reactive factor)	2.25291	7.04674
227822_at	ZNF605	zinc finger protein 605	2.25121	13.3169
216598_s_at	CCL2	chemokine (C-C motif) ligand 2	2.25097	8.86871
230561_s_at	RPE	ribulose-5-phosphate-3-epimerase	2.25091	14.5032
243747_at	ZNF599	zinc finger protein 599	2.24862	13.0665
225224_at	C20orf112	chromosome 20 open reading frame 112	2.24841	16.953
212538_at	DOCK9	dedicator of cytokinesis 9	2.24612	10.1437
203355_s_at	PSD3	pleckstrin and Sec7 domain containing 3	2.24604	4.79475
224955_at	TEAD1	TEA domain family member 1 (SV40 transcriptional enhancer factor)	2.2451	9.01235
203288_at	KIAA0355	KIAA0355	2.24498	22.6489
235078_at	NBEAL1	neurobeachin-like 1	2.24465	7.68268
232071_at	C2orf3	chromosome 2 open reading frame 3	2.24461	9.69608
212184_s_at	MAP3K7IP2	mitogen-activated protein kinase kinase kinase 7 interacting protein 2	2.24453	15.1139
225278_at	PRKAB2	protein kinase, AMP-activated, beta 2 non-catalytic subunit	2.24276	12.6172
223168_at	RHOU	ras homolog gene family, member U	2.24252	9.0004
234984_at	NEDD1	neural precursor cell expressed, developmentally down-regulated 1	2.24211	8.04438
231001_at	FIBIN	fin bud initiation factor	2.24166	10.9301
218820_at	C14orf132	chromosome 14 open reading frame 132	2.24155	14.7564
219342_at	CASD1	CAS1 domain containing 1	2.2414	4.65532
202664_at	WIPF1	WAS/WASL interacting protein family, member 1	2.2395	8.55753
219451_at	MSRB2	methionine sulfoxide reductase B2	2.2373	21.856
226894_at	SLC35A3	solute carrier family 35 (UDP-N-acetylglucosamine (UDP-GlcNAc) transporter), member A3	2.23691	4.88448
228152_s_at	FLJ31033	hypothetical protein FLJ31033	2.23671	3.98577
212842_x_at	RGPD5	RANBP2-like and GRIP domain containing 5	2.23592	8.16559
209006_s_at	C1orf63	chromosome 1 open reading frame 63	2.23369	8.91686
202291_s_at	MGP	matrix Gla protein	2.23303	4.74971
212542_s_at	PHIP	pleckstrin homology domain interacting protein	2.23295	8.21917
227870_at	NOPE	neighbor of Punc E11	2.23215	8.95618
238458_at	EFHA2	EF-hand domain family, member A2	2.23194	3.70878
223027_at	SNX9	sorting nexin 9	2.23189	7.0418
225318_at	DDHD2	DDHD domain containing 2	2.2299	12.8247
213068_at	DPT	dermatopontin	2.22949	6.59269
228141_at	LOC493869	similar to RIKEN cDNA 2310016C16	2.22854	8.50056
235521_at	HOXA3	homeobox A3	2.22799	6.1667
222421_at	UBE2H	ubiquitin-conjugating enzyme E2H (UBC8 homolog, yeast)	2.22747	17.3542
210260_s_at	TNFAIP8	tumor necrosis factor, alpha-induced protein 8	2.22725	4.86123
200644_at	MARCKSL1	MARCKS-like 1	2.22662	6.91871
212533_at	WEE1	WEE1 homolog (S. pombe)	2.22596	6.05161
217833_at	SYNCRIP	synaptotagmin binding, cytoplasmic RNA interacting protein	2.22564	8.68329
213775_x_at	ZNF638	zinc finger protein 638	2.22465	7.45283
221014_s_at	RAB33B	RAB33B, member RAS oncogene family	2.22445	9.83176
222877_at	NRP2	neuropilin 2	2.22279	5.6673
204314_s_at	CREB1	cAMP responsive element binding protein 1	2.22234	6.71109
226312_at	RICTOR	rapamycin-insensitive companion of mTOR	2.22179	6.3834
205583_s_at	CXorf45	chromosome X open reading frame 45	2.21862	5.95586
38892_at	KIAA0240	KIAA0240	2.21811	13.9774
236831_at	CCDC50	coiled-coil domain containing 50	2.21752	7.13473
204135_at	FILIP1L	filamin A interacting protein 1-like	2.21751	11.2409
243463_s_at	RIT1	Ras-like without CAAX 1	2.21728	7.38982
227866_at	LOC729436	hypothetical protein LOC729436	2.21629	12.3415
212672_at	ATM	ataxia telangiectasia mutated	2.21545	8.08281
226337_at	SCYL1BP1	SCY1-like 1 binding protein 1	2.21538	7.89838
205609_at	ANGPT1	angiopoietin 1	2.21524	3.87427
212515_s_at	DDX3X	DEAD (Asp-Glu-Ala-Asp) box polypeptide 3, X-linked	2.21358	5.51661
226529_at	TMEM106B	transmembrane protein 106B	2.21324	9.59214
218432_at	FBXO3	F-box protein 3	2.21243	7.34367
226621_at	FGG	fibrinogen gamma chain	2.21241	4.82688
213358_at	KIAA0802	KIAA0802	2.21223	11.8695
241342_at	TMEM65	transmembrane protein 65	2.2116	13.2595
225302_at	TXNDC10	thioredoxin domain containing 10	2.21152	3.61543
227004_at	CDKL5	cyclin-dependent kinase-like 5	2.2107	11.3524
201215_at	PLS3	plastin 3 (T isoform)	2.20902	10.3595
209723_at	SERPINB9	serpin peptidase inhibitor, clade B (ovalbumin), member 9	2.20848	9.88025
203574_at	NFIL3	nuclear factor, interleukin 3 regulated	2.20794	6.7072
225045_at	CCDC88A	coiled-coil domain containing 88A	2.20752	8.40847
221858_at	TBC1D12	TBC1 domain family, member 12	2.20401	13.6612
229787_s_at	OGT	O-linked N-acetylglucosamine (GlcNAc) transferase (UDP-N-acetylglucosamine:polypeptide-N-acetylglucosaminyl transferase)	2.20393	6.9957
226496_at	ZCCHC7	zinc finger, CCHC domain containing 7	2.20242	10.8599
224823_at	MYLK	myosin, light chain kinase	2.20203	4.19601
235518_at	SLC8A1	solute carrier family 8 (sodium/calcium exchanger), member 1	2.20087	4.68474
202357_s_at	CFB	complement factor B	2.19859	4.88979
201693_s_at	EGR1	early growth response 1	2.1957	6.28072
218545_at	CCDC91	coiled-coil domain containing 91	2.19504	7.62626
202657_s_at	SERTAD2	SERTA domain containing 2	2.19467	11.1537
202983_at	HLTF	helicase-like transcription factor	2.1937	7.36893
225128_at	KDELC2	KDEL (Lys-Asp-Glu-Leu) containing 2	2.19341	9.0333
209481_at	SNRK	SNF related kinase	2.19179	13.444
218303_x_at	KRCC1	lysine-rich coiled-coil 1	2.18699	11.5613
241484_x_at	C20orf80	chromosome 20 open reading frame 80	2.1868	14.047
212364_at	MYO1B	myosin IB	2.18642	10.8961
225658_at	LOC339745	hypothetical protein LOC339745	2.18639	7.34717
205792_at	WISP2	WNT1 inducible signaling pathway protein 2	2.18569	3.41249
227112_at	TMCC1	transmembrane and coiled-coil domain family 1	2.18482	19.8981
225093_at	UTRN	utrophin	2.18444	8.03429
209798_at	NPAT	nuclear protein, ataxia-telangiectasia locus	2.18413	9.44909
225950_at	SAMD8	sterile alpha motif domain containing 8	2.18282	10.1385
204042_at	WASF3	WAS protein family, member 3	2.18009	10.793
226041_at	NAPE-PLD	N-acyl-phosphatidylethanolamine-hydrolyzing phospholipase D	2.17809	7.76156
201986_at	MED13	mediator complex subunit 13	2.17768	7.39641
217762_s_at	RAB31	RAB31, member RAS oncogene family	2.1754	12.6549
225644_at	CCDC117	coiled-coil domain containing 117	2.1744	10.6668
225181_at	ARID1B	AT rich interactive domain 1B (SWI1-like)	2.17407	6.07092
229804_x_at	CBWD1	COBW domain containing 1	2.17399	5.91364
222391_at	TMEM30A	transmembrane protein 30A	2.17296	7.37844
221207_s_at	NBEA	neurobeachin	2.17269	12.7604
225176_at	LNPEP	leucyl/cystinyl aminopeptidase	2.17184	6.40085
213413_at	STON1	stonin 1	2.17108	11.848
201601_x_at	IFITM1	interferon induced transmembrane protein 1 (9-27)	2.17098	8.6011
227038_at	SGMS2	sphingomyelin synthase 2	2.17093	3.42167
229618_at	SNX16	sorting nexin 16	2.17086	16.9292
226521_s_at	CCDC98	coiled-coil domain containing 98	2.17041	6.79718
203513_at	SPG11	spastic paraplegia 11 (autosomal recessive)	2.17033	7.75052
202173_s_at	VEZF1	vascular endothelial zinc finger 1	2.16604	7.44027
209884_s_at	SLC4A7	solute carrier family 4, sodium bicarbonate cotransporter, member 7	2.16599	3.20518
219487_at	BBS10	Bardet-Biedl syndrome 10	2.16545	6.7455
226657_at	TMEM11	transmembrane protein 11	2.16506	11.3793
228968_at	ZNF449	zinc finger protein 449	2.16475	13.8525
227156_at	TNRC8	trinucleotide repeat containing 8	2.16406	8.29471
242153_at	LARP2	La ribonucleoprotein domain family, member 2	2.16348	10.3726
212580_at	CAST	calpastatin	2.15948	14.4828
213111_at	PIP5K3	phosphatidylinositol-3-phosphate/phosphatidylinositol 5-kinase, type III	2.15945	4.83635
222478_at	VPS36	vacuolar protein sorting 36 homolog (S. cerevisiae)	2.15928	12.2816
228106_at	C4orf30	chromosome 4 open reading frame 30	2.15913	4.24214
226875_at	DOCK11	dedicator of cytokinesis 11	2.15893	6.51603
221935_s_at	C3orf64	chromosome 3 open reading frame 64	2.15884	5.89644
226753_at	FAM76B	family with sequence similarity 76, member B	2.15771	6.15467
228571_at	RBAK	RB-associated KRAB zinc finger	2.15641	10.2591
212205_at	H2AFV	H2A histone family, member V	2.15596	7.26428
222119_s_at	FBXO11	F-box protein 11	2.15479	8.16695
201877_s_at	PPP2R5C	protein phosphatase 2, regulatory subunit B', gamma isoform	2.15457	10.3847
202512_s_at	ATG5	ATG5 autophagy related 5 homolog (S. cerevisiae)	2.15396	9.863
203593_at	CD2AP	CD2-associated protein	2.15243	8.57872
202336_s_at	PAM	peptidylglycine alpha-amidating monooxygenase	2.14948	3.22735
228608_at	NALCN	sodium leak channel, non-selective	2.14944	6.00684
228046_at	LOC152485	hypothetical protein LOC152485	2.14887	13.8147
235450_at	FBXL4	F-box and leucine-rich repeat protein 4	2.14786	14.1028
224391_s_at	SIAE	sialic acid acetylesterase	2.14563	13.0126
204791_at	NR2C1	nuclear receptor subfamily 2, group C, member 1	2.14437	8.39103
223324_s_at	TRPM7	transient receptor potential cation channel, subfamily M, member 7	2.14381	12.172
225717_at	KIAA1715	KIAA1715	2.14113	8.94698
228813_at	HDAC4	histone deacetylase 4	2.13989	11.6814
213306_at	MPDZ	multiple PDZ domain protein	2.13988	13.8941
225539_at	ZNF295	zinc finger protein 295	2.1368	9.34367
208882_s_at	UBR5	ubiquitin protein ligase E3 component n-recognin 5	2.13632	8.17749
208965_s_at	PYHIN1	pyrin and HIN domain family, member 1	2.13619	6.5059
1558293_at	KIAA1107	KIAA1107	2.1348	17.9807
202481_at	DHRS3	dehydrogenase/reductase (SDR family) member 3	2.13467	15.134
202762_at	ROCK2	Rho-associated, coiled-coil containing protein kinase 2	2.13219	8.10777
228551_at	MGC24039	hypothetical protein MGC24039	2.13091	26.1028
221556_at	CDC14B	CDC14 cell division cycle 14 homolog B (S. cerevisiae)	2.13069	4.93501
222538_s_at	APPL1	adaptor protein, phosphotyrosine interaction, PH domain and leucine zipper containing 1	2.12915	10.7552
221024_s_at	SLC2A10	solute carrier family 2 (facilitated glucose transporter), member 10	2.12842	3.16491
235252_at	KSR1	kinase suppressor of ras 1	2.12812	9.36934
231202_at	ALDH1L2	aldehyde dehydrogenase 1 family, member L2	2.12583	5.51386
238436_s_at	ZNF805	zinc finger protein 805	2.12565	22.156
220926_s_at	EDEM3	ER degradation enhancer, mannosidase alpha-like 3	2.12436	5.10486
222151_s_at	CEP63	centrosomal protein 63kDa	2.12425	9.88381
227261_at	KLF12	Kruppel-like factor 12	2.12352	5.33935
203156_at	AKAP11	A kinase (PRKA) anchor protein 11	2.12188	7.72729
235457_at	MAML2	mastermind-like 2 (Drosophila)	2.12133	9.06669
226493_at	KCTD18	potassium channel tetramerisation domain containing 18	2.12091	7.4513
219174_at	IFT74	intraflagellar transport 74 homolog (Chlamydomonas)	2.12069	4.21372
243405_at	TXNDC5	thioredoxin domain containing 5	2.12011	11.9087
232395_x_at	AGBL3	ATP/GTP binding protein-like 3	2.1199	3.35812
220817_at	TRPC4	transient receptor potential cation channel, subfamily C, member 4	2.11971	5.83807
236649_at	DTWD1	DTW domain containing 1	2.11968	3.70539
227020_at	YPEL2	yippee-like 2 (Drosophila)	2.11941	15.006
226449_at	CCDC100	coiled-coil domain containing 100	2.11904	14.2216
218486_at	KLF11	Kruppel-like factor 11	2.11876	14.2033
222415_at	MLL3	myeloid/lymphoid or mixed-lineage leukemia 3	2.11734	7.471
235142_at	ZBTB8	zinc finger and BTB domain containing 8	2.11717	13.0522
202561_at	TNKS	tankyrase, TRF1-interacting ankyrin-related ADP-ribose polymerase	2.11655	12.7772
224698_at	FAM62B	family with sequence similarity 62 (C2 domain containing) member B	2.11641	18.5918
209630_s_at	FBXW2	F-box and WD repeat domain containing 2	2.11557	9.41013
229027_at	PPM1A	protein phosphatase 1A (formerly 2C), magnesium-dependent, alpha isoform	2.11417	17.1408
212310_at	MIA3	melanoma inhibitory activity family, member 3	2.11342	13.2
219696_at	C1orf218	chromosome 1 open reading frame 218	2.11262	12.6075
223886_s_at	RNF146	ring finger protein 146	2.11255	9.44646
229427_at	SEMA5A	sema domain, seven thrombospondin repeats (type 1 and type 1-like), transmembrane domain (TM) and short cytoplasmic domain, (semaphorin) 5A	2.11203	7.81309
212450_at	KIAA0256	KIAA0256 gene product	2.11141	8.71504
202164_s_at	CNOT8	CCR4-NOT transcription complex, subunit 8	2.11087	6.41004
219631_at	LRP12	low density lipoprotein-related protein 12	2.11044	10.3293
235347_at	LRCH3	leucine-rich repeats and calponin homology (CH) domain containing 3	2.11025	10.814
217783_s_at	YPEL5	yippee-like 5 (Drosophila)	2.10952	13.355
210540_s_at	B4GALT4	UDP-Gal:betaGlcNAc beta 1,4- galactosyltransferase, polypeptide 4	2.10902	12.6166
213025_at	THUMPD1	THUMP domain containing 1	2.10773	8.1463
210017_at	MALT1	mucosa associated lymphoid tissue lymphoma translocation gene 1	2.10763	18.3788
213530_at	RAB3GAP1	RAB3 GTPase activating protein subunit 1 (catalytic)	2.10705	13.9735
200742_s_at	TPP1	tripeptidyl peptidase I	2.10669	11.4277
202081_at	IER2	immediate early response 2	2.10567	11.8783
208703_s_at	APLP2	amyloid beta (A4) precursor-like protein 2	2.10506	2.99599
228497_at	SLC22A15	solute carrier family 22 (organic cation transporter), member 15	2.10338	11.56
218319_at	PELI1	pellino homolog 1 (Drosophila)	2.10289	17.9966
228790_at	FAM110B	family with sequence similarity 110, member B	2.1022	7.92264
236948_x_at	SFRS11	splicing factor, arginine/serine-rich 11	2.10102	13.4406
223118_s_at	USP47	ubiquitin specific peptidase 47	2.10098	15.7451
227428_at	GABPA	GA binding protein transcription factor, alpha subunit 60kDa	2.10048	10.375
226126_at	MGC16169	hypothetical protein MGC16169	2.09663	10.1408
225731_at	ANKRD50	ankyrin repeat domain 50	2.09566	5.08745
217989_at	HSD17B11	hydroxysteroid (17-beta) dehydrogenase 11	2.09282	8.04705
203766_s_at	LMOD1	leiomodin 1 (smooth muscle)	2.0916	11.389
224895_at	YAP1	Yes-associated protein 1, 65kDa	2.08921	3.2899
226025_at	ANKRD28	ankyrin repeat domain 28	2.08868	5.34523
238081_at	C4orf12	chromosome 4 open reading frame 12	2.08807	5.00245
225813_at	RC3H2	ring finger and CCCH-type zinc finger domains 2	2.08671	9.78037
204071_s_at	TOPORS	topoisomerase I binding, arginine/serine-rich	2.08631	6.30361
227990_at	SLU7	SLU7 splicing factor homolog (S. cerevisiae)	2.08611	9.44762
202745_at	USP8	ubiquitin specific peptidase 8	2.08577	4.71294
1558028_x_at	LOC647979	hypothetical protein LOC647979	2.08523	14.6399
213939_s_at	RUFY3	RUN and FYVE domain containing 3	2.08478	3.30062
213452_at	ZNF184	zinc finger protein 184	2.0844	16.2689
223125_s_at	C1orf21	chromosome 1 open reading frame 21	2.08439	10.4974
212511_at	PICALM	phosphatidylinositol binding clathrin assembly protein	2.08404	9.4722
201637_s_at	FXR1	fragile X mental retardation, autosomal homolog 1	2.08388	5.23727
212006_at	UBXD2	UBX domain containing 2	2.08355	6.31845
224571_at	IRF2BP2	interferon regulatory factor 2 binding protein 2	2.08348	14.7063
225666_at	TMTC4	transmembrane and tetratricopeptide repeat containing 4	2.08302	10.4441
209101_at	CTGF	connective tissue growth factor	2.08131	3.16501
204496_at	STRN3	striatin, calmodulin binding protein 3	2.07991	3.17541
227810_at	ZNF558	zinc finger protein 558	2.07936	13.3703
224764_at	ARHGAP21	Rho GTPase activating protein 21	2.07729	5.82102
200050_at	ZNF146	zinc finger protein 146	2.07724	6.53567
213463_s_at	KIAA0974	KIAA0974	2.07545	13.8157
225342_at	AK3L1	adenylate kinase 3-like 1	2.075	4.78755
236277_at	PAK3	p21 (CDKN1A)-activated kinase 3	2.07468	6.91879
218396_at	VPS13C	vacuolar protein sorting 13 homolog C (S. cerevisiae)	2.07463	4.105
225363_at	PTEN	phosphatase and tensin homolog (mutated in multiple advanced cancers 1)	2.07317	9.27013
229435_at	GLIS3	GLIS family zinc finger 3	2.07206	3.43186
209566_at	INSIG2	insulin induced gene 2	2.07064	13.3406
201656_at	ITGA6	integrin, alpha 6	2.07063	12.9428
228293_at	DEPDC7	DEP domain containing 7	2.07028	11.7753
225889_at	AEBP2	AE binding protein 2	2.0698	3.98808
202843_at	DNAJB9	DnaJ (Hsp40) homolog, subfamily B, member 9	2.06902	3.81461
1558801_at	LOC730846	similar to S-adenosylmethionine decarboxylase proenzyme 2 (AdoMetDC 2) (SamDC 2)	2.06863	10.8205
232194_at	METTL4	methyltransferase like 4	2.0686	7.92841
223463_at	RAB23	RAB23, member RAS oncogene family	2.06521	8.16602
224961_at	SCYL2	SCY1-like 2 (S. cerevisiae)	2.0649	5.29314
223588_at	THAP2	THAP domain containing, apoptosis associated protein 2	2.06451	12.9672
235762_at	PRR4	proline rich 4 (lacrimal)	2.06451	6.85219
231940_at	ZNF529	zinc finger protein 529	2.06169	9.75557
212774_at	ZNF238	zinc finger protein 238	2.06153	10.2648
208869_s_at	GABARAPL1	GABA(A) receptor-associated protein like 1	2.06001	17.331
225219_at	SMAD5	SMAD family member 5	2.0594	8.8218
236535_at	SMC6	structural maintenance of chromosomes 6	2.05925	8.94758
221751_at	SLC2A3P1	solute carrier family 2 (facilitated glucose transporter), member 3 pseudogene 1	2.05887	5.56485
205729_at	OSMR	oncostatin M receptor	2.05851	12.7839
213005_s_at	ANKRD15	ankyrin repeat domain 15	2.057	4.32427
202386_s_at	KIAA0430	KIAA0430	2.05654	15.6656
223650_s_at	NRBF2	nuclear receptor binding factor 2	2.05604	13.9667
225782_at	MSRB3	methionine sulfoxide reductase B3	2.0553	10.8087
227692_at	GNAI1	guanine nucleotide binding protein (G protein), alpha inhibiting activity polypeptide 1	2.05463	7.51208
209318_x_at	PLAGL1	pleiomorphic adenoma gene-like 1	2.05177	7.25499
211676_s_at	IFNGR1	interferon gamma receptor 1	2.05148	4.80959
218518_at	C5orf5	chromosome 5 open reading frame 5	2.05056	4.75784
202998_s_at	LOXL2	lysyl oxidase-like 2	2.05021	10.711
218637_at	IMPACT	Impact homolog (mouse)	2.04715	13.9896
212361_s_at	ATP2A2	ATPase, Ca++ transporting, cardiac muscle, slow twitch 2	2.04708	7.76898
204369_at	PIK3CA	phosphoinositide-3-kinase, catalytic, alpha polypeptide	2.04597	8.017
212061_at	SR140	U2-associated SR140 protein	2.04591	13.986
213459_at	RPL37A	ribosomal protein L37a	2.04538	8.25229
204645_at	CCNT2	cyclin T2	2.04519	12.0144
208839_s_at	CAND1	cullin-associated and neddylation-dissociated 1	2.04517	10.498
201370_s_at	CUL3	cullin 3	2.04492	5.88933
201737_s_at	MARCH6	membrane-associated ring finger (C3HC4) 6	2.04145	6.74213
226951_at	C2orf49	chromosome 2 open reading frame 49	2.04006	15.4687
225442_at	DDR2	discoidin domain receptor family, member 2	2.03986	3.87982
242794_at	MAML3	mastermind-like 3 (Drosophila)	2.0393	9.86698
223982_s_at	PNPLA8	patatin-like phospholipase domain containing 8	2.03913	3.77915
226155_at	KIAA1600	KIAA1600	2.03887	3.51699
202583_s_at	RANBP9	RAN binding protein 9	2.03634	21.7933
204512_at	HIVEP1	human immunodeficiency virus type I enhancer binding protein 1	2.03628	23.4305
202221_s_at	EP300	E1A binding protein p300	2.03604	3.85687
228961_at	MIER3	mesoderm induction early response 1, family member 3	2.03599	15.8656
202611_s_at	MED14	mediator complex subunit 14	2.03593	10.1248
222839_s_at	PAPOLG	poly(A) polymerase gamma	2.0325	7.81527
225595_at	CREBZF	CREB/ATF bZIP transcription factor	2.03106	14.2022
223764_x_at	NIPSNAP3B	nipsnap homolog 3B (C. elegans)	2.03098	9.42462
225339_at	SPAG9	sperm associated antigen 9	2.02973	5.30621
204062_s_at	ULK2	unc-51-like kinase 2 (C. elegans)	2.0297	20.0802
202557_at	STCH	stress 70 protein chaperone, microsome-associated, 60kDa	2.0291	5.25296
209379_s_at	KIAA1128	KIAA1128	2.02558	12.1578
206059_at	ZNF91	zinc finger protein 91	2.02523	9.42419
229588_at	DNAJC10	DnaJ (Hsp40) homolog, subfamily C, member 10	2.02508	9.52048
227689_at	ZNF227	zinc finger protein 227	2.02432	9.21792
224897_at	WDR26	WD repeat domain 26	2.02386	5.95018
223068_at	EML4	echinoderm microtubule associated protein like 4	2.02353	3.1539
226395_at	LOC286170	hypothetical protein LOC286170	2.02302	5.0212
201908_at	DVL3	dishevelled, dsh homolog 3 (Drosophila)	2.0225	8.48786
227111_at	ZBTB34	zinc finger and BTB domain containing 34	2.02198	16.9593
222924_at	SLMAP	sarcolemma associated protein	2.02191	9.22477
226021_at	RDH10	retinol dehydrogenase 10 (all-trans)	2.02157	4.39812
204009_s_at	KRAS	v-Ki-ras2 Kirsten rat sarcoma viral oncogene homolog	2.01925	7.18577
222580_at	ZNF644	zinc finger protein 644	2.01883	6.01027
226002_at	GAB1	GRB2-associated binding protein 1	2.01743	14.255
222630_at	RFXDC2	regulatory factor X domain containing 2	2.01708	11.4132
222761_at	BIVM	basic, immunoglobulin-like variable motif containing	2.01702	8.27073
225436_at	FAM108C1	family with sequence similarity 108, member C1	2.01582	16.1009
235286_at	CKLF	chemokine-like factor	2.01271	12.2865
225474_at	MAGI1	membrane associated guanylate kinase, WW and PDZ domain containing 1	2.01193	16.2911
204566_at	PPM1D	protein phosphatase 1D magnesium-dependent, delta isoform	2.01176	8.79191
226568_at	FAM102B	family with sequence similarity 102, member B	2.01165	5.86772
209425_at	AMACR	alpha-methylacyl-CoA racemase	2.01106	9.11702
224861_at	GNAQ	guanine nucleotide binding protein (G protein), q polypeptide	2.01028	7.06934
201312_s_at	SH3BGRL	SH3 domain binding glutamic acid-rich protein like	2.01006	7.65252
226561_at	LOC285086	hypothetical protein LOC285086	2.00943	3.35687
202160_at	CREBBP	CREB binding protein (Rubinstein-Taybi syndrome)	2.00927	3.41338
227801_at	TRIM59	tripartite motif-containing 59	2.00863	3.93938
212503_s_at	DIP2C	DIP2 disco-interacting protein 2 homolog C (Drosophila)	2.0081	10.5496
208925_at	CLDND1	claudin domain containing 1	2.00666	3.40222
1555878_at	RPS24	ribosomal protein S24	2.00451	3.70491
209298_s_at	ITSN1	intersectin 1 (SH3 domain protein)	2.00374	11.7569
218967_s_at	PTER	phosphotriesterase related	2.00353	3.77733
223374_s_at	B3GALNT1	beta-1,3-N-acetylgalactosaminyltransferase 1 (globoside blood group)	2.00308	4.18345
218411_s_at	MBIP	MAP3K12 binding inhibitory protein 1	2.00269	6.74361
219913_s_at	CRNKL1	crooked neck pre-mRNA splicing factor-like 1 (Drosophila)	2.00201	4.35261
218603_at	HECA	headcase homolog (Drosophila)	2.00126	10.1742
222667_s_at	ASH1L	ash1 (absent, small, or homeotic)-like (Drosophila)	1.99953	4.38856
227247_at	PLEKHA8	pleckstrin homology domain containing, family A (phosphoinositide binding specific) member 8	1.99933	10.8462
209033_s_at	DYRK1A	dual-specificity tyrosine-(Y)-phosphorylation regulated kinase 1A	1.99897	5.03125
242546_at	LOC440157	hypothetical gene supported by BC066547	1.99875	9.37773
218228_s_at	TNKS2	tankyrase, TRF1-interacting ankyrin-related ADP-ribose polymerase 2	1.99865	8.83761
202319_at	SENP6	SUMO1/sentrin specific peptidase 6	1.99827	17.4257
223257_at	KIAA1333	KIAA1333	1.99819	9.17285
212888_at	DICER1	Dicer1, Dcr-1 homolog (Drosophila)	1.99732	10.4463
227373_at	ATXN1L	ataxin 1-like	1.99689	3.22991
211998_at	H3F3B	H3 histone, family 3B (H3.3B)	1.99558	5.59485
212454_x_at	HNRPDL	heterogeneous nuclear ribonucleoprotein D-like	1.99541	6.45323
201646_at	SCARB2	scavenger receptor class B, member 2	1.99469	13.0883
202660_at	ITPR2	inositol 1,4,5-triphosphate receptor, type 2	1.99391	8.88132
202606_s_at	TLK1	tousled-like kinase 1	1.99245	3.7467
235675_at	DHFRL1	dihydrofolate reductase-like 1	1.99036	8.42695
226503_at	RIF1	RAP1 interacting factor homolog (yeast)	1.99021	8.00618
229497_at	ANKDD1A	ankyrin repeat and death domain containing 1A	1.99016	11.6913
201534_s_at	UBL3	ubiquitin-like 3	1.98989	8.41099
225946_at	RASSF8	Ras association (RalGDS/AF-6) domain family 8	1.98958	4.57728
219922_s_at	LTBP3	latent transforming growth factor beta binding protein 3	1.98789	12.3827
212919_at	DCP2	DCP2 decapping enzyme homolog (S. cerevisiae)	1.98721	7.5192
227963_at	C17orf45	chromosome 17 open reading frame 45	1.98614	12.4138
212458_at	SPRED2	sprouty-related, EVH1 domain containing 2	1.98553	4.85715
210425_x_at	GOLGA8B	golgi autoantigen, golgin subfamily a, 8B	1.98431	11.7143
219972_s_at	C14orf135	chromosome 14 open reading frame 135	1.98368	3.67865
242033_at	RNF180	ring finger protein 180	1.98362	6.64884
227407_at	TAPT1	transmembrane anterior posterior transformation 1	1.98303	11.0804
225939_at	EIF4E3	eukaryotic translation initiation factor 4E family member 3	1.98295	13.5937
238122_at	RBM12B	RNA binding motif protein 12B	1.98243	6.12599
235009_at	FAM44A	family with sequence similarity 44, member A	1.98146	8.81891
213249_at	FBXL7	F-box and leucine-rich repeat protein 7	1.98128	21.4781
223220_s_at	PARP9	poly (ADP-ribose) polymerase family, member 9	1.98088	7.59125
208927_at	SPOP	speckle-type POZ protein	1.98064	12.379
242245_at	SYDE2	synapse defective 1, Rho GTPase, homolog 2 (C. elegans)	1.98023	6.40019
222708_s_at	STX17	syntaxin 17	1.98022	9.82714
224974_at	SUDS3	suppressor of defective silencing 3 homolog (S. cerevisiae)	1.97993	8.09959
227058_at	C13orf33	chromosome 13 open reading frame 33	1.97983	10.6326
226800_at	KIAA1799	KIAA1799 protein	1.97409	10.0946
228423_at	MAP9	microtubule-associated protein 9	1.97287	3.24071
225728_at	SORBS2	sorbin and SH3 domain containing 2	1.97235	4.27601
212979_s_at	FAM115A	family with sequence similarity 115, member A	1.97222	6.44335
225859_at	BIRC4	baculoviral IAP repeat-containing 4	1.97207	6.62315
208988_at	FBXL11	F-box and leucine-rich repeat protein 11	1.97124	8.79593
242750_at	MMAA	methylmalonic aciduria (cobalamin deficiency) cblA type	1.96928	15.9906
226680_at	IKZF5	IKAROS family zinc finger 5 (Pegasus)	1.96808	13.5509
214724_at	DIXDC1	DIX domain containing 1	1.96807	14.9274
225635_s_at	LOC401504	hypothetical gene supported by AK091718	1.96608	8.35074
201133_s_at	PJA2	praja 2, RING-H2 motif containing	1.96568	3.84387
202073_at	OPTN	optineurin	1.96518	6.49082
236235_at	ITCH	itchy homolog E3 ubiquitin protein ligase (mouse)	1.96471	6.82527
217738_at	PBEF1	pre-B-cell colony enhancing factor 1	1.96266	3.73431
228012_at	MATR3	matrin 3	1.96241	13.3287
226528_at	MTX3	metaxin 3	1.96221	12.8225
225303_at	KIRREL	kin of IRRE like (Drosophila)	1.9619	3.27132
203403_s_at	RNF6	ring finger protein (C3H2C3 type) 6	1.96101	4.51596
213168_at	SP3	Sp3 transcription factor	1.96082	5.63411
222455_s_at	PARVA	parvin, alpha	1.96075	9.61082
225517_at	ZNF770	zinc finger protein 770	1.95849	7.19131
225527_at	CEBPG	CCAAT/enhancer binding protein (C/EBP), gamma	1.9581	17.0724
226047_at	MRVI1	murine retrovirus integration site 1 homolog	1.95793	10.1779
201603_at	PPP1R12A	protein phosphatase 1, regulatory (inhibitor) subunit 12A	1.95748	6.34873
227148_at	PLEKHH2	pleckstrin homology domain containing, family H (with MyTH4 domain) member 2	1.957	5.95611
213225_at	PPM1B	protein phosphatase 1B (formerly 2C), magnesium-dependent, beta isoform	1.9552	6.14796
218218_at	APPL2	adaptor protein, phosphotyrosine interaction, PH domain and leucine zipper containing 2	1.95473	7.51462
212256_at	GALNT10	UDP-N-acetyl-alpha-D-galactosamine:polypeptide N-acetylgalactosaminyltransferase 10 (GalNAc-T10)	1.95368	8.86596
229130_at	LOC285535	hypothetical protein LOC285535	1.95294	12.0484
225662_at	ZAK	sterile alpha motif and leucine zipper containing kinase AZK	1.95292	4.97458
204019_s_at	SH3YL1	SH3 domain containing, Ysc84-like 1 (S. cerevisiae)	1.95249	8.14455
203552_at	MAP4K5	mitogen-activated protein kinase kinase kinase kinase 5	1.95176	3.4328
226547_at	MYST3	MYST histone acetyltransferase (monocytic leukemia) 3	1.95154	5.75467
207753_at	ZNF304	zinc finger protein 304	1.95124	10.3612
202741_at	PRKACB	protein kinase, cAMP-dependent, catalytic, beta	1.95112	8.93543
212943_at	KIAA0528	KIAA0528	1.9507	5.54593
217731_s_at	ITM2B	integral membrane protein 2B	1.95046	6.14101
209754_s_at	TMPO	thymopoietin	1.95045	6.47868
209034_at	PNRC1	proline-rich nuclear receptor coactivator 1	1.94875	9.75437
212870_at	RASSF3	Ras association (RalGDS/AF-6) domain family 3	1.94872	12.1407
229649_at	NRXN3	neurexin 3	1.9486	4.18287
214709_s_at	KTN1	kinectin 1 (kinesin receptor)	1.9472	5.05181
225308_s_at	TANC1	tetratricopeptide repeat, ankyrin repeat and coiled-coil containing 1	1.9451	6.01579
1553719_s_at	ZNF548	zinc finger protein 548	1.9446	11.4138
229393_at	L3MBTL3	l(3)mbt-like 3 (Drosophila)	1.94456	10.5972
218521_s_at	UBE2W	ubiquitin-conjugating enzyme E2W (putative)	1.94402	13.3829
221763_at	JMJD1C	jumonji domain containing 1C	1.94395	3.94621
209815_at	PTCH1	patched homolog 1 (Drosophila)	1.94273	6.34176
213677_s_at	PMS1	PMS1 postmeiotic segregation increased 1 (S. cerevisiae)	1.94246	4.63738
222473_s_at	ERBB2IP	erbb2 interacting protein	1.9422	5.62877
222237_s_at	ZNF228	zinc finger protein 228	1.94194	8.89988
218247_s_at	MEX3C	mex-3 homolog C (C. elegans)	1.94066	6.76534
236028_at	IBSP	integrin-binding sialoprotein (bone sialoprotein, bone sialoprotein II)	1.94044	4.97285
227839_at	MBD5	methyl-CpG binding domain protein 5	1.93983	12.8286
227408_s_at	SNX25	sorting nexin 25	1.93905	11.3909
204742_s_at	PDS5B	PDS5, regulator of cohesion maintenance, homolog B (S. cerevisiae)	1.93663	19.4687
218149_s_at	ZNF395	zinc finger protein 395	1.9364	10.1778
227013_at	LATS2	LATS, large tumor suppressor, homolog 2 (Drosophila)	1.9362	4.14955
225606_at	BCL2L11	BCL2-like 11 (apoptosis facilitator)	1.93609	8.76024
201162_at	IGFBP7	insulin-like growth factor binding protein 7	1.93574	6.94169
225121_at	TBC1D23	TBC1 domain family, member 23	1.93262	8.32131
202817_s_at	SS18	synovial sarcoma translocation, chromosome 18	1.93201	11.5681
212927_at	SMC5	structural maintenance of chromosomes 5	1.93083	6.22318
225228_at	TMEM77	transmembrane protein 77	1.92996	10.4751
219164_s_at	ATG2B	ATG2 autophagy related 2 homolog B (S. cerevisiae)	1.92957	7.66015
203449_s_at	TERF1	telomeric repeat binding factor (NIMA-interacting) 1	1.92932	5.42743
227636_at	THAP5	THAP domain containing 5	1.92878	6.19191
203333_at	KIFAP3	kinesin-associated protein 3	1.92823	10.954
222495_at	C1orf119	chromosome 1 open reading frame 119	1.92804	11.3448
202654_x_at	MARCH7	membrane-associated ring finger (C3HC4) 7	1.92712	4.49356
229614_at	ZNF320	zinc finger protein 320	1.92694	7.88168
229256_at	PGM2L1	phosphoglucomutase 2-like 1	1.92506	7.48011
223238_s_at	PBRM1	polybromo 1	1.9249	5.36187
228334_x_at	KIAA1712	KIAA1712	1.92477	4.97825
212493_s_at	SETD2	SET domain containing 2	1.92469	6.66717
213027_at	TROVE2	TROVE domain family, member 2	1.92134	3.48591
202951_at	STK38	serine/threonine kinase 38	1.92001	13.924
222209_s_at	TMEM135	transmembrane protein 135	1.91969	6.34776
202971_s_at	DYRK2	dual-specificity tyrosine-(Y)-phosphorylation regulated kinase 2	1.91924	15.0593
203822_s_at	ELF2	E74-like factor 2 (ets domain transcription factor)	1.91763	15.0818
208671_at	SERINC1	serine incorporator 1	1.91603	3.71826
202527_s_at	SMAD4	SMAD family member 4	1.91495	3.83285
212486_s_at	FYN	FYN oncogene related to SRC, FGR, YES	1.91476	5.14818
221727_at	SUB1	SUB1 homolog (S. cerevisiae)	1.91405	5.01641
226045_at	FRS2	fibroblast growth factor receptor substrate 2	1.91401	10.1897
230793_at	LRRC16	leucine rich repeat containing 16	1.91382	8.80298
226380_at	PTPN21	protein tyrosine phosphatase, non-receptor type 21	1.9136	11.1483
212417_at	SCAMP1	secretory carrier membrane protein 1	1.9133	7.91891
209741_x_at	SCAPER	S phase cyclin A-associated protein in the ER	1.90766	15.5021
226275_at	MXD1	MAX dimerization protein 1	1.90639	10.2753
225330_at	IGF1R	insulin-like growth factor 1 receptor	1.90599	9.12649
209868_s_at	RBMS1	RNA binding motif, single stranded interacting protein 1	1.90571	9.13533
226392_at	RASA2	RAS p21 protein activator 2	1.90494	6.12945
202429_s_at	PPP3CA	protein phosphatase 3 (formerly 2B), catalytic subunit, alpha isoform	1.90471	5.12844
226513_at	LOC145758	hypothetical protein LOC145758	1.9043	10.7193
222390_at	WAC	WW domain containing adaptor with coiled-coil	1.90384	4.35352
223301_s_at	CCDC82	coiled-coil domain containing 82	1.90351	4.70153
226820_at	FLJ25476	FLJ25476 protein	1.90333	13.5056
203614_at	UTP14C	UTP14, U3 small nucleolar ribonucleoprotein, homolog C (yeast)	1.90326	8.02327
223504_at	RBJ	rab and DnaJ domain containing	1.90293	11.1742
212244_at	GRINL1A	glutamate receptor, ionotropic, N-methyl D-aspartate-like 1A	1.90279	10.9121
228630_at	ZNF84	zinc finger protein 84	1.90259	10.3475
225732_at	KLHDC5	kelch domain containing 5	1.90207	10.7519
201581_at	TXNDC13	thioredoxin domain containing 13	1.90183	4.3181
230098_at	PHF20L1	PHD finger protein 20-like 1	1.90098	10.1402
203531_at	CUL5	cullin 5	1.90062	4.95922
226186_at	TMOD2	tropomodulin 2 (neuronal)	1.90037	10.5018
222394_at	PDCD6IP	programmed cell death 6 interacting protein	1.90029	9.4638
204732_s_at	TRIM23	tripartite motif-containing 23	1.89967	15.1627
226425_at	CLIP4	CAP-GLY domain containing linker protein family, member 4	1.89895	3.93892
227255_at	PDIK1L	PDLIM1 interacting kinase 1 like	1.89889	15.3874
213094_at	GPR126	G protein-coupled receptor 126	1.8984	3.93613
202973_x_at	FAM13A1	family with sequence similarity 13, member A1	1.89808	4.3247
227997_at	IL17RD	interleukin 17 receptor D	1.89684	4.37615
213331_s_at	NEK1	NIMA (never in mitosis gene a)-related kinase 1	1.89651	9.96359
207941_s_at	RBM39	RNA binding motif protein 39	1.89603	5.31659
209369_at	ANXA3	annexin A3	1.89411	7.41848
221589_s_at	ALDH6A1	aldehyde dehydrogenase 6 family, member A1	1.89378	3.46525
201780_s_at	RNF13	ring finger protein 13	1.89346	3.44277
228783_at	BVES	blood vessel epicardial substance	1.8927	13.8494
232197_x_at	ARSB	arylsulfatase B	1.89169	3.74297
224826_at	RP5-1022P6.2	hypothetical protein KIAA1434	1.8901	7.52476
229603_at	BBS12	Bardet-Biedl syndrome 12	1.89003	12.3701
212678_at	NF1	neurofibromin 1 (neurofibromatosis, von Recklinghausen disease, Watson disease)	1.88917	10.6152
206648_at	ZNF571	zinc finger protein 571	1.88852	12.954
213387_at	ATAD2B	ATPase family, AAA domain containing 2B	1.8875	14.2135
226747_at	TXNDC16	thioredoxin domain containing 16	1.88704	9.37961
224599_at	CGGBP1	CGG triplet repeat binding protein 1	1.88701	5.96352
233607_at	BICC1	bicaudal C homolog 1 (Drosophila)	1.88615	4.21133
212476_at	CENTB2	centaurin, beta 2	1.88534	5.55743
218310_at	RABGEF1	RAB guanine nucleotide exchange factor (GEF) 1	1.88521	8.69547
232794_at	LOC153682	hypothetical protein LOC153682	1.88486	18.4238
213934_s_at	ZNF23	zinc finger protein 23 (KOX 16)	1.88421	6.91552
226230_at	SMEK2	SMEK homolog 2, suppressor of mek1 (Dictyostelium)	1.88409	10.3896
210275_s_at	ZFAND5	zinc finger, AN1-type domain 5	1.88336	8.91382
202254_at	SIPA1L1	signal-induced proliferation-associated 1 like 1	1.8833	13.3265
226688_at	C3orf23	chromosome 3 open reading frame 23	1.88326	9.1704
38241_at	BTN3A3	butyrophilin, subfamily 3, member A3	1.88301	4.54089
235159_at	TMEM140	transmembrane protein 140	1.8829	6.94141
236170_x_at	HERPUD2	HERPUD family member 2	1.88226	10.3692
213239_at	C13orf24	chromosome 13 open reading frame 24	1.88111	4.30533
205514_at	ZNF415	zinc finger protein 415	1.87986	3.71637
205871_at	PLGLB2	plasminogen-like B2	1.87971	14.7086
212781_at	RBBP6	retinoblastoma binding protein 6	1.87908	4.74664
AFFX-HUMISGF3A/M97935_MB_at	STAT1	signal transducer and activator of transcription 1, 91kDa	1.87706	10.2721
230893_at	DNAJA5	DnaJ homology subfamily A member 5	1.87704	6.55215
238520_at	TRERF1	transcriptional regulating factor 1	1.87662	3.87041
215992_s_at	RAPGEF2	Rap guanine nucleotide exchange factor (GEF) 2	1.87635	9.04413
212713_at	MFAP4	microfibrillar-associated protein 4	1.87584	13.1333
218191_s_at	LMBRD1	LMBR1 domain containing 1	1.87559	4.10098
219132_at	PELI2	pellino homolog 2 (Drosophila)	1.87505	14.9953
206858_s_at	HOXC6	homeobox C6	1.87504	11.3227
221276_s_at	SYNC1	syncoilin, intermediate filament 1	1.87503	9.18506
218276_s_at	SAV1	salvador homolog 1 (Drosophila)	1.87462	15.5959
213905_x_at	BGN	biglycan	1.8746	7.14181
228084_at	PLA2G12A	phospholipase A2, group XIIA	1.87425	7.23637
203642_s_at	COBLL1	COBL-like 1	1.87411	6.53994
226502_at	ELMOD2	ELMO/CED-12 domain containing 2	1.87106	12.2343
203275_at	IRF2	interferon regulatory factor 2	1.87051	6.25961
225551_at	C1orf71	chromosome 1 open reading frame 71	1.86991	8.32558
207480_s_at	MEIS2	Meis homeobox 2	1.86894	3.5208
243790_at	ZNF585A	zinc finger protein 585A	1.86841	20.0334
205594_at	ZNF652	zinc finger protein 652	1.86811	16.5552
228095_at	PHF14	PHD finger protein 14	1.86776	6.78614
206314_at	ZNF167	zinc finger protein 167	1.86678	10.4193
203620_s_at	FCHSD2	FCH and double SH3 domains 2	1.86555	7.74083
230320_at	TBRG1	transforming growth factor beta regulator 1	1.86551	13.2259
208848_at	ADH5	alcohol dehydrogenase 5 (class III), chi polypeptide	1.86527	7.64117
203253_s_at	HISPPD1	histidine acid phosphatase domain containing 1	1.86043	4.73273
200599_s_at	HSP90B1	heat shock protein 90kDa beta (Grp94), member 1	1.85948	3.82226
212628_at	PKN2	protein kinase N2	1.85849	4.75785
227242_s_at	EBF3	early B-cell factor 3	1.85796	7.26276
212936_at	C5orf21	chromosome 5 open reading frame 21	1.85749	14.7027
202478_at	TRIB2	tribbles homolog 2 (Drosophila)	1.85669	11.2135
226628_at	THOC2	THO complex 2	1.85556	6.571
201811_x_at	SH3BP5	SH3-domain binding protein 5 (BTK-associated)	1.85507	8.87973
241364_at	TMEM57	transmembrane protein 57	1.85431	13.376
222103_at	ATF1	activating transcription factor 1	1.8525	6.00216
226452_at	PDK1	pyruvate dehydrogenase kinase, isozyme 1	1.85224	4.46486
226807_at	ZFP1	zinc finger protein 1 homolog (mouse)	1.85047	9.18118
219757_s_at	C14orf101	chromosome 14 open reading frame 101	1.85017	11.093
211458_s_at	GABARAPL3	GABA(A) receptors associated protein like 3	1.85	14.6298
211929_at	HNRPA3	heterogeneous nuclear ribonucleoprotein A3	1.84901	5.09951
220939_s_at	DPP8	dipeptidyl-peptidase 8	1.84804	6.10456
235348_at	ABHD13	abhydrolase domain containing 13	1.84632	11.4492
209084_s_at	RFC1	replication factor C (activator 1) 1, 145kDa	1.84513	7.4617
223046_at	EGLN1	egl nine homolog 1 (C. elegans)	1.84498	5.27435
238057_at	USP45	ubiquitin specific peptidase 45	1.84495	5.43595
202651_at	LPGAT1	lysophosphatidylglycerol acyltransferase 1	1.84436	10.4434
219433_at	BCOR	BCL6 co-repressor	1.8441	7.78035
225997_at	MOBKL1A	MOB1, Mps One Binder kinase activator-like 1A (yeast)	1.84366	5.06399
229331_at	SPATA18	spermatogenesis associated 18 homolog (rat)	1.8433	3.60182
220079_s_at	USP48	ubiquitin specific peptidase 48	1.84325	7.63959
205917_at	ZNF264	zinc finger protein 264	1.84309	18.674
224917_at	TMEM49	transmembrane protein 49	1.84149	3.17146
205841_at	JAK2	Janus kinase 2 (a protein tyrosine kinase)	1.84081	10.914
202822_at	LPP	LIM domain containing preferred translocation partner in lipoma	1.84079	8.582
208370_s_at	RCAN1	regulator of calcineurin 1	1.84073	3.09238
227917_at	LOC157278	hypothetical protein LOC157278	1.84059	4.07512
241700_at	ZFHX4	zinc finger homeobox 4	1.83993	9.67416
226520_at	LCOR	ligand dependent nuclear receptor corepressor	1.83984	4.68603
221778_at	JHDM1D	jumonji C domain-containing histone demethylase 1 homolog D (S. cerevisiae)	1.83939	17.6429
203182_s_at	SRPK2	SFRS protein kinase 2	1.83839	7.22239
225032_at	FNDC3B	fibronectin type III domain containing 3B	1.83808	3.54595
242366_at	KIAA0701	KIAA0701 protein	1.83804	11.8089
228310_at	ENAH	enabled homolog (Drosophila)	1.83773	8.52236
228584_at	SGCB	sarcoglycan, beta (43kDa dystrophin-associated glycoprotein)	1.83772	8.89706
1555579_s_at	PTPRM	protein tyrosine phosphatase, receptor type, M	1.83705	4.68048
213251_at	SMARCA5	SWI/SNF related, matrix associated, actin dependent regulator of chromatin, subfamily a, member 5	1.83571	8.49538
228711_at	ZNF37A	zinc finger protein 37A	1.83475	7.37622
244521_at	TSHZ2	teashirt zinc finger homeobox 2	1.83302	3.69357
212632_at	STX7	syntaxin 7	1.83135	11.6425
209737_at	MAGI2	membrane associated guanylate kinase, WW and PDZ domain containing 2	1.8303	14.1773
209989_at	ZNF268	zinc finger protein 268	1.82982	12.245
230218_at	HIC1	hypermethylated in cancer 1	1.8283	13.2661
231973_s_at	ANAPC1	anaphase promoting complex subunit 1	1.82658	10.7298
204759_at	RCBTB2	regulator of chromosome condensation (RCC1) and BTB (POZ) domain containing protein 2	1.82632	3.97116
225351_at	FAM45A	family with sequence similarity 45, member A	1.82451	7.32378
228201_at	ARL13B	ADP-ribosylation factor-like 13B	1.8235	5.46857
235603_at	HNRNPU	heterogeneous nuclear ribonucleoprotein U (scaffold attachment factor A)	1.82046	5.44509
227337_at	ANKRD37	ankyrin repeat domain 37	1.82001	6.8555
215936_s_at	KIAA1033	KIAA1033	1.81989	6.08228
235349_at	FAM82A	family with sequence similarity 82, member A	1.81976	11.3017
209649_at	STAM2	signal transducing adaptor molecule (SH3 domain and ITAM motif) 2	1.81914	5.89535
225270_at	NEO1	neogenin homolog 1 (chicken)	1.81814	9.54753
223250_at	KLHL7	kelch-like 7 (Drosophila)	1.81784	6.31958
229145_at	C10orf104	chromosome 10 open reading frame 104	1.81625	6.6186
234340_at	EIF6	eukaryotic translation initiation factor 6	1.81604	14.8614
209156_s_at	COL6A2	collagen, type VI, alpha 2	1.81574	10.666
222266_at	C19orf2	chromosome 19 open reading frame 2	1.81517	10.7794
223008_s_at	C9orf5	chromosome 9 open reading frame 5	1.81344	5.28877
204236_at	FLI1	Friend leukemia virus integration 1	1.81279	8.5707
221788_at	PGM3	phosphoglucomutase 3	1.81216	9.28054
204165_at	WASF1	WAS protein family, member 1	1.81204	8.63166
227227_at	LOC728871	hypothetical protein LOC728871	1.81181	6.08659
236321_at	LOC285550	hypothetical protein LOC285550	1.81088	11.9342
225159_s_at	MED28	mediator complex subunit 28	1.81069	10.7747
231919_at	DBT	dihydrolipoamide branched chain transacylase E2	1.809	10.673
225285_at	BCAT1	branched chain aminotransferase 1, cytosolic	1.80829	5.76818
203445_s_at	CTDSP2	CTD (carboxy-terminal domain, RNA polymerase II, polypeptide A) small phosphatase 2	1.80751	15.3884
224720_at	MIB1	mindbomb homolog 1 (Drosophila)	1.80749	5.85673
219334_s_at	OBFC2A	oligonucleotide/oligosaccharide-binding fold containing 2A	1.80679	3.22886
218478_s_at	ZCCHC8	zinc finger, CCHC domain containing 8	1.80669	4.14546
218929_at	CDKN2AIP	CDKN2A interacting protein	1.8053	6.6233
227375_at	ANKRD13C	ankyrin repeat domain 13C	1.80527	3.76688
209688_s_at	CCDC93	coiled-coil domain containing 93	1.80501	13.1036
202636_at	RNF103	ring finger protein 103	1.80155	10.0645
225585_at	RAP2A	RAP2A, member of RAS oncogene family	1.7979	4.8847
211675_s_at	MDFIC	MyoD family inhibitor domain containing	1.79773	5.36271
218909_at	RPS6KC1	ribosomal protein S6 kinase, 52kDa, polypeptide 1	1.79638	5.2653
216221_s_at	PUM2	pumilio homolog 2 (Drosophila)	1.79592	4.80138
209732_at	CLEC2B	C-type lectin domain family 2, member B	1.79574	8.01938
218713_at	NARG2	NMDA receptor regulated 2	1.79551	5.9015
212371_at	C1orf121	chromosome 1 open reading frame 121	1.79433	9.16381
206006_s_at	KIAA1009	KIAA1009	1.79415	11.2252
223213_s_at	ZHX1	zinc fingers and homeoboxes 1	1.79379	5.95518
233461_x_at	ZNF226	zinc finger protein 226	1.7931	13.7376
204243_at	RLF	rearranged L-myc fusion	1.79273	9.79865
213473_at	BRAP	BRCA1 associated protein	1.7927	6.7015
208991_at	STAT3	signal transducer and activator of transcription 3 (acute-phase response factor)	1.79168	12.6025
218179_s_at	FLJ12716	FLJ12716 protein	1.79054	5.81636
204793_at	GPRASP1	G protein-coupled receptor associated sorting protein 1	1.79002	14.5548
225163_at	FRMD4A	FERM domain containing 4A	1.78928	6.54073
207405_s_at	RAD17	RAD17 homolog (S. pombe)	1.78916	5.46181
221139_s_at	CSAD	cysteine sulfinic acid decarboxylase	1.78889	7.34563
214587_at	COL8A1	collagen, type VIII, alpha 1	1.78852	5.7344
226251_at	ASXL2	additional sex combs like 2 (Drosophila)	1.78837	10.1342
214660_at	ITGA1	integrin, alpha 1	1.78822	6.64568
1554479_a_at	CARD8	caspase recruitment domain family, member 8	1.78749	9.00055
208634_s_at	MACF1	microtubule-actin crosslinking factor 1	1.78746	9.54843
213049_at	GARNL1	GTPase activating Rap/RanGAP domain-like 1	1.7874	3.04806
229022_at	ZFX	zinc finger protein, X-linked	1.78659	3.42348
209090_s_at	SH3GLB1	SH3-domain GRB2-like endophilin B1	1.78627	3.40511
235300_x_at	RCHY1	ring finger and CHY zinc finger domain containing 1	1.78609	6.19931
227624_at	KIAA1546	KIAA1546	1.78567	7.82995
224649_x_at	CCNY	cyclin Y	1.78455	7.53753
214221_at	ALMS1	Alstrom syndrome 1	1.78391	7.5049
204859_s_at	APAF1	apoptotic peptidase activating factor 1	1.78378	6.45803
213161_at	C9orf97	chromosome 9 open reading frame 97	1.78315	9.99921
220235_s_at	C1orf103	chromosome 1 open reading frame 103	1.7826	4.05218
204345_at	COL16A1	collagen, type XVI, alpha 1	1.78216	10.5876
231166_at	GPR155	G protein-coupled receptor 155	1.78161	6.49782
214719_at	SLC46A3	solute carrier family 46, member 3	1.77963	16.4297
225838_at	EPC2	enhancer of polycomb homolog 2 (Drosophila)	1.7795	11.4759
235315_at	TSC22D1	TSC22 domain family, member 1	1.77935	4.91883
219213_at	JAM2	junctional adhesion molecule 2	1.77934	5.05007
224492_s_at	ZNF627	zinc finger protein 627	1.77837	7.73694
244534_at	PMPCB	peptidase (mitochondrial processing) beta	1.77792	12.0257
203638_s_at	FGFR2	fibroblast growth factor receptor 2 (bacteria-expressed kinase, keratinocyte growth factor receptor, craniofacial dysostosis 1, Crouzon syndrome, Pfeiffer syndrome, Jackson-Weiss syndrome)	1.77763	8.21397
225563_at	PAN3	PAN3 polyA specific ribonuclease subunit homolog (S. cerevisiae)	1.77729	8.35092
212930_at	ATP2B1	ATPase, Ca++ transporting, plasma membrane 1	1.77719	3.69861
203420_at	FAM8A1	family with sequence similarity 8, member A1	1.77617	4.43788
212585_at	OSBPL8	oxysterol binding protein-like 8	1.77593	7.88615
226480_at	KIF2A	kinesin heavy chain member 2A	1.77538	9.24734
204873_at	PEX1	peroxisome biogenesis factor 1	1.77536	3.2919
228652_at	ZNF776	zinc finger protein 776	1.77536	5.79089
209627_s_at	OSBPL3	oxysterol binding protein-like 3	1.77447	14.7897
201719_s_at	EPB41L2	erythrocyte membrane protein band 4.1-like 2	1.77443	6.91912
208760_at	UBE2I	ubiquitin-conjugating enzyme E2I (UBC9 homolog, yeast)	1.77431	9.59355
204069_at	MEIS1	Meis homeobox 1	1.77285	9.8471
225798_at	JAZF1	JAZF zinc finger 1	1.77211	3.32358
206613_s_at	TAF1A	TATA box binding protein (TBP)-associated factor, RNA polymerase I, A, 48kDa	1.77183	6.24129
212641_at	HIVEP2	human immunodeficiency virus type I enhancer binding protein 2	1.77157	22.2187
217591_at	SKIL	SKI-like oncogene	1.77023	7.54958
203356_at	CAPN7	calpain 7	1.76793	5.13469
202514_at	DLG1	discs, large homolog 1 (Drosophila)	1.7674	11.1668
232080_at	HECW2	HECT, C2 and WW domain containing E3 ubiquitin protein ligase 2	1.76612	3.3691
214605_x_at	GPR1	G protein-coupled receptor 1	1.76602	5.34803
212615_at	CHD9	chromodomain helicase DNA binding protein 9	1.76505	3.12079
227045_at	ZNF614	zinc finger protein 614	1.76372	13.742
220044_x_at	CROP	cisplatin resistance-associated overexpressed protein	1.76368	4.69008
228680_at	KIF3A	kinesin family member 3A	1.76365	9.34601
226853_at	BMP2K	BMP2 inducible kinase	1.7633	6.57808
212199_at	MRFAP1L1	Morf4 family associated protein 1-like 1	1.76185	5.2292
212074_at	UNC84A	unc-84 homolog A (C. elegans)	1.76123	5.10801
227418_at	KIAA1826	KIAA1826	1.76121	6.32162
203088_at	FBLN5	fibulin 5	1.75979	3.37237
219171_s_at	ZNF236	zinc finger protein 236	1.75868	11.3653
219376_at	ZNF322A	zinc finger protein 322A	1.75842	15.4485
220992_s_at	C1orf25	chromosome 1 open reading frame 25	1.75791	10.1936
238497_at	TMEM136	transmembrane protein 136	1.75716	18.8376
202832_at	GCC2	GRIP and coiled-coil domain containing 2	1.75638	9.76749
203855_at	WDR47	WD repeat domain 47	1.75594	11.8915
203247_s_at	ZNF24	zinc finger protein 24	1.75524	9.3684
202089_s_at	SLC39A6	solute carrier family 39 (zinc transporter), member 6	1.75509	3.42263
224800_at	WDFY1	WD repeat and FYVE domain containing 1	1.75412	3.76146
222574_s_at	DHX40	DEAH (Asp-Glu-Ala-His) box polypeptide 40	1.75299	8.78096
219703_at	MNS1	meiosis-specific nuclear structural 1	1.7529	7.08998
202623_at	EAPP	E2F-associated phosphoprotein	1.75205	10.1156
226247_at	PLEKHA1	pleckstrin homology domain containing, family A (phosphoinositide binding specific) member 1	1.75179	5.78559
213405_at	RAB22A	RAB22A, member RAS oncogene family	1.75135	12.8779
224893_at	DKFZP564J0863	DKFZP564J0863 protein	1.75115	4.45271
226726_at	MBOAT2	membrane bound O-acyltransferase domain containing 2	1.75024	6.80043
223342_at	RRM2B	ribonucleotide reductase M2 B (TP53 inducible)	1.75022	4.18103
223336_s_at	RAB18	RAB18, member RAS oncogene family	1.74978	3.66663
212557_at	ZNF451	zinc finger protein 451	1.74929	8.56843
205788_s_at	ZC3H11A	zinc finger CCCH-type containing 11A	1.74832	5.69247
226909_at	KIAA1729	KIAA1729 protein	1.74753	7.13555
229623_at	FLJ12993	hypothetical LOC441027	1.74604	5.71316
209778_at	TRIP11	thyroid hormone receptor interactor 11	1.74544	7.69476
225326_at	RBM27	RNA binding motif protein 27	1.74452	2.99628
203778_at	MANBA	mannosidase, beta A, lysosomal	1.7441	15.9866
200921_s_at	BTG1	B-cell translocation gene 1, anti-proliferative	1.7433	3.28689
226869_at	MEGF6	multiple EGF-like-domains 6	1.74326	10.6537
206734_at	JRKL	jerky homolog-like (mouse)	1.74227	5.42461
219583_s_at	SPATA7	spermatogenesis associated 7	1.74072	3.96572
202011_at	TJP1	tight junction protein 1 (zona occludens 1)	1.74027	5.93061
212462_at	MYST4	MYST histone acetyltransferase (monocytic leukemia) 4	1.73975	12.4236
231577_s_at	GBP1	guanylate binding protein 1, interferon-inducible, 67kDa	1.73944	4.19557
218458_at	GMCL1	germ cell-less homolog 1 (Drosophila)	1.73806	14.6042
222623_s_at	ZNF639	zinc finger protein 639	1.73466	4.98052
226763_at	SESTD1	SEC14 and spectrin domains 1	1.73453	4.40023
209657_s_at	HSF2	heat shock transcription factor 2	1.73372	16.0939
228946_at	INTU	inturned planar cell polarity effector homolog (Drosophila)	1.73324	8.21255
232023_at	TMEM67	transmembrane protein 67	1.73319	7.56652
36920_at	MTM1	myotubularin 1	1.73221	5.15115
212140_at	PDS5A	PDS5, regulator of cohesion maintenance, homolog A (S. cerevisiae)	1.73208	5.85079
224700_at	STT3B	STT3, subunit of the oligosaccharyltransferase complex, homolog B (S. cerevisiae)	1.7314	4.23269
229394_s_at	GRLF1	glucocorticoid receptor DNA binding factor 1	1.73039	4.80729
204516_at	ATXN7	ataxin 7	1.72955	8.06384
236046_at	FLJ44896	FLJ44896 protein	1.72699	8.84561
209430_at	BTAF1	BTAF1 RNA polymerase II, B-TFIID transcription factor-associated, 170kDa (Mot1 homolog, S. cerevisiae)	1.72664	3.18217
1555950_a_at	CD55	CD55 molecule, decay accelerating factor for complement (Cromer blood group)	1.72654	4.44262
224977_at	C6orf89	chromosome 6 open reading frame 89	1.72538	14.7654
202321_at	GGPS1	geranylgeranyl diphosphate synthase 1	1.7248	11.6451
226665_at	AHSA2	AHA1, activator of heat shock 90kDa protein ATPase homolog 2 (yeast)	1.72471	4.92096
225327_at	KIAA1370	KIAA1370	1.72372	8.57002
225041_at	HSMPP8	M-phase phosphoprotein, mpp8	1.72351	5.19504
211987_at	TOP2B	topoisomerase (DNA) II beta 180kDa	1.72265	7.0432
218534_s_at	AGGF1	angiogenic factor with G patch and FHA domains 1	1.72251	3.67983
208993_s_at	PPIG	peptidylprolyl isomerase G (cyclophilin G)	1.72144	4.31182
204417_at	GALC	galactosylceramidase	1.72105	3.54485
217196_s_at	CAMSAP1L1	calmodulin regulated spectrin-associated protein 1-like 1	1.72003	3.56387
218241_at	GOLGA5	golgi autoantigen, golgin subfamily a, 5	1.7183	7.24416
202777_at	SHOC2	soc-2 suppressor of clear homolog (C. elegans)	1.71695	10.6502
203636_at	MID1	midline 1 (Opitz/BBB syndrome)	1.71682	7.9199
202302_s_at	RSRC2	arginine/serine-rich coiled-coil 2	1.71668	3.36601
204094_s_at	TSC22D2	TSC22 domain family, member 2	1.71598	3.78531
225098_at	ABI2	abl interactor 2	1.71583	8.94699
235956_at	KIAA1377	KIAA1377	1.71508	9.10225
225216_at	CXorf39	chromosome X open reading frame 39	1.71488	7.5301
224892_at	PLDN	pallidin homolog (mouse)	1.71474	4.72094
228121_at	TGFB2	transforming growth factor, beta 2	1.71464	3.9449
228024_at	VPS37A	vacuolar protein sorting 37 homolog A (S. cerevisiae)	1.71439	3.8028
229123_at	ZNF225	zinc finger protein 225	1.71411	7.429
227618_at	FLJ44635	TPT1-like protein	1.71395	9.31366
236265_at	SP4	Sp4 transcription factor	1.71374	7.80711
209561_at	THBS3	thrombospondin 3	1.71359	11.6207
218520_at	TBK1	TANK-binding kinase 1	1.71332	8.19426
224906_at	TMEM16F	transmembrane protein 16F	1.71128	7.00029
219216_at	ETAA1	Ewing's tumor-associated antigen 1	1.71062	9.58475
1558943_x_at	ZNF813	zinc finger protein 813	1.71055	12.2082
216264_s_at	LAMB2	laminin, beta 2 (laminin S)	1.71036	8.35885
224682_at	ANKIB1	ankyrin repeat and IBR domain containing 1	1.7085	10.2884
211596_s_at	LRIG1	leucine-rich repeats and immunoglobulin-like domains 1	1.70513	4.5
217122_s_at	LOC728661	similar to solute carrier family 35, member E2	1.70491	5.78525
227961_at	CTSB	cathepsin B	1.70467	4.34423
202440_s_at	ST5	suppression of tumorigenicity 5	1.70442	18.1374
36612_at	KIAA0280	KIAA0280	1.70356	14.9695
202959_at	MUT	methylmalonyl Coenzyme A mutase	1.70336	8.28337
212334_at	GNS	glucosamine (N-acetyl)-6-sulfatase (Sanfilippo disease IIID)	1.70231	3.67097
216215_s_at	RPL41	ribosomal protein L41	1.70223	10.3926
212934_at	LOC137886	hypothetical protein LOC137886	1.69949	7.68514
212122_at	RHOQ	ras homolog gene family, member Q	1.69915	5.8024
226046_at	MAPK8	mitogen-activated protein kinase 8	1.69712	8.41233
212169_at	FKBP9	FK506 binding protein 9, 63 kDa	1.69674	9.27549
215245_x_at	FMR1	fragile X mental retardation 1	1.69672	5.50648
201200_at	CREG1	cellular repressor of E1A-stimulated genes 1	1.69664	4.6133
201936_s_at	EIF4G3	eukaryotic translation initiation factor 4 gamma, 3	1.69606	8.31997
226866_at	ESCO1	establishment of cohesion 1 homolog 1 (S. cerevisiae)	1.69464	14.6823
200965_s_at	ABLIM1	actin binding LIM protein 1	1.69408	7.873
225599_s_at	LOC286144	hypothetical protein LOC286144	1.69369	3.90159
222811_at	FLJ11171	hypothetical protein FLJ11171	1.6912	3.59193
209028_s_at	ABI1	abl-interactor 1	1.69086	6.88229
214812_s_at	MOBKL1B	MOB1, Mps One Binder kinase activator-like 1B (yeast)	1.68799	9.13702
212435_at	TRIM33	tripartite motif-containing 33	1.6879	7.141
226221_at	KIAA1432	KIAA1432	1.68746	19.0505
238151_at	TUBB6	tubulin, beta 6	1.68653	18.5909
212373_at	FEM1B	fem-1 homolog b (C. elegans)	1.68605	5.1386
209205_s_at	LMO4	LIM domain only 4	1.68598	5.90459
202783_at	NNT	nicotinamide nucleotide transhydrogenase	1.68591	5.54804
230205_at	ZNF561	zinc finger protein 561	1.68588	11.1518
225569_at	EIF2C2	eukaryotic translation initiation factor 2C, 2	1.68495	4.48325
208773_s_at	ANKHD1	ankyrin repeat and KH domain containing 1	1.68392	3.75288
230621_at	IAH1	isoamyl acetate-hydrolyzing esterase 1 homolog (S. cerevisiae)	1.68284	3.47229
210970_s_at	IBTK	inhibitor of Bruton agammaglobulinemia tyrosine kinase	1.68273	5.87955
240592_at	LCORL	ligand dependent nuclear receptor corepressor-like	1.6825	4.2668
222423_at	NDFIP1	Nedd4 family interacting protein 1	1.68165	10.4913
232366_at	KIAA0232	KIAA0232	1.6813	9.66176
214743_at	CUTL1	cut-like 1, CCAAT displacement protein (Drosophila)	1.68111	4.44916
201384_s_at	NBR1	neighbor of BRCA1 gene 1	1.681	6.02463
229594_at	SPTY2D1	SPT2, Suppressor of Ty, domain containing 1 (S. cerevisiae)	1.68095	7.03854
228916_at	CWF19L2	CWF19-like 2, cell cycle control (S. pombe)	1.67984	6.77059
226104_at	RNF170	ring finger protein 170	1.6797	9.25487
225497_at	ATE1	arginyltransferase 1	1.67704	4.27254
202051_s_at	ZMYM4	zinc finger, MYM-type 4	1.67686	4.76063
210962_s_at	AKAP9	A kinase (PRKA) anchor protein (yotiao) 9	1.67607	6.63966
225138_at	ZRANB1	zinc finger, RAN-binding domain containing 1	1.67582	6.8612
216241_s_at	TCEA1	transcription elongation factor A (SII), 1	1.67551	3.62879
212293_at	HIPK1	homeodomain interacting protein kinase 1	1.67478	4.94387
212299_at	NEK9	NIMA (never in mitosis gene a)- related kinase 9	1.67475	6.20842
223384_s_at	TRIM4	tripartite motif-containing 4	1.67402	9.02002
65472_at	USP39	ubiquitin specific peptidase 39	1.67246	12.4513
228195_at	MGC13057	hypothetical protein MGC13057	1.67232	9.72523
228594_at	C5orf33	chromosome 5 open reading frame 33	1.6723	10.1845
221016_s_at	TCF7L1	transcription factor 7-like 1 (T-cell specific, HMG-box)	1.67152	8.54099
224365_s_at	TIGD7	tigger transposable element derived 7	1.67063	12.6596
238614_x_at	ZNF430	zinc finger protein 430	1.67007	5.87964
201990_s_at	CREBL2	cAMP responsive element binding protein-like 2	1.66893	7.62673
203313_s_at	TGIF1	TGFB-induced factor homeobox 1	1.66798	6.58359
225385_s_at	HNRPLL	heterogeneous nuclear ribonucleoprotein L-like	1.66634	5.27379
234995_at	CCDC52	coiled-coil domain containing 52	1.66613	8.48218
202984_s_at	BAG5	BCL2-associated athanogene 5	1.66517	15.1754
209838_at	COPS2	COP9 constitutive photomorphogenic homolog subunit 2 (Arabidopsis)	1.66375	5.76555
212746_s_at	CEP170	centrosomal protein 170kDa	1.66316	7.57487
203625_x_at	SKP2	S-phase kinase-associated protein 2 (p45)	1.6622	3.50213
211952_at	RANBP5	RAN binding protein 5	1.66151	5.59044
205139_s_at	UST	uronyl-2-sulfotransferase	1.66028	4.18994
212893_at	ZZZ3	zinc finger, ZZ-type containing 3	1.65953	5.03181
221268_s_at	SGPP1	sphingosine-1-phosphate phosphatase 1	1.65913	6.15228
235846_at	RAD54B	RAD54 homolog B (S. cerevisiae)	1.6586	14.9396
209005_at	FBXL5	F-box and leucine-rich repeat protein 5	1.65777	8.794
213555_at	RWDD2A	RWD domain containing 2A	1.65601	12.8414
225926_at	VTI1B	vesicle transport through interaction with t-SNAREs homolog 1B (yeast)	1.65572	4.76271
221920_s_at	SLC25A37	solute carrier family 25, member 37	1.65512	7.68559
202569_s_at	MARK3	MAP/microtubule affinity-regulating kinase 3	1.65385	3.51028
204334_at	KLF7	Kruppel-like factor 7 (ubiquitous)	1.65328	9.38805
212830_at	MEGF9	multiple EGF-like-domains 9	1.65267	8.56593
212065_s_at	USP34	ubiquitin specific peptidase 34	1.6513	4.47182
221752_at	SSH1	slingshot homolog 1 (Drosophila)	1.65073	4.15886
227601_at	KIAA1627	KIAA1627 protein	1.65015	13.051
235365_at	DFNB59	deafness, autosomal recessive 59	1.64973	13.7203
227205_at	TAF1	TAF1 RNA polymerase II, TATA box binding protein (TBP)-associated factor, 250kDa	1.64873	5.90155
203919_at	TCEA2	transcription elongation factor A (SII), 2	1.64748	6.77779
218846_at	MED23	mediator complex subunit 23	1.64712	5.05298
210057_at	SMG1	PI-3-kinase-related kinase SMG-1	1.64548	5.82565
241370_at	LOC286052	hypothetical protein LOC286052	1.64439	5.19389
200856_x_at	C20orf191	chromosome 20 open reading frame 191	1.64378	13.8054
226438_at	MTBP	Mdm2, transformed 3T3 cell double minute 2, p53 binding protein (mouse) binding protein, 104kDa	1.64214	8.73907
1554007_at	ZNF483	zinc finger protein 483	1.64164	9.67366
212352_s_at	TMED10	transmembrane emp24-like trafficking protein 10 (yeast)	1.64142	3.43092
227443_at	C9orf150	chromosome 9 open reading frame 150	1.64112	3.65334
234988_at	VCPIP1	valosin containing protein (p97)/p47 complex interacting protein 1	1.64075	11.7446
227809_at	ZC3H6	zinc finger CCCH-type containing 6	1.6406	15.2323
210136_at	MBP	myelin basic protein	1.64002	4.2163
226490_at	NHSL1	NHS-like 1	1.63985	7.36938
225780_at	RSC1A1	regulatory solute carrier protein, family 1, member 1	1.6394	3.36229
224998_at	CMTM4	CKLF-like MARVEL transmembrane domain containing 4	1.63881	11.6093
204373_s_at	CEP350	centrosomal protein 350kDa	1.63818	4.095
224690_at	C20orf108	chromosome 20 open reading frame 108	1.63815	11.8197
223062_s_at	PSAT1	phosphoserine aminotransferase 1	1.63804	4.83246
201334_s_at	ARHGEF12	Rho guanine nucleotide exchange factor (GEF) 12	1.63782	3.95771
227132_at	ZNF706	zinc finger protein 706	1.6374	16.0856
222431_at	SPIN1	spindlin 1	1.63679	7.1043
37408_at	MRC2	mannose receptor, C type 2	1.63664	8.93594
225710_at	GNB4	guanine nucleotide binding protein (G protein), beta polypeptide 4	1.63642	3.77368
225803_at	FBXO32	F-box protein 32	1.63623	12.9396
222572_at	PPM2C	protein phosphatase 2C, magnesium-dependent, catalytic subunit	1.63561	4.4662
202499_s_at	SLC2A3	solute carrier family 2 (facilitated glucose transporter), member 3	1.6353	3.33257
218519_at	SLC35A5	solute carrier family 35, member A5	1.63525	6.34644
226523_at	TAGLN	transgelin	1.63469	4.87823
201836_s_at	SUPT7L	suppressor of Ty 7 (S. cerevisiae)-like	1.63427	8.60528
201443_s_at	ATP6AP2	ATPase, H+ transporting, lysosomal accessory protein 2	1.63355	7.15787
224518_s_at	ZNF559	zinc finger protein 559	1.63229	11.0313
218152_at	HMG20A	high-mobility group 20A	1.63046	10.7369
207034_s_at	GLI2	GLI-Kruppel family member GLI2	1.63021	7.04057
235077_at	MEG3	maternally expressed 3	1.62975	7.17799
212132_at	LSM14A	LSM14A, SCD6 homolog A (S. cerevisiae)	1.62817	6.79517
222392_x_at	PERP	PERP, TP53 apoptosis effector	1.62802	7.65732
212704_at	ZCCHC11	zinc finger, CCHC domain containing 11	1.62671	13.9989
226364_at	HIP1	huntingtin interacting protein 1	1.62662	11.3768
226533_at	HINT3	histidine triad nucleotide binding protein 3	1.62644	8.59048
220755_s_at	C6orf48	chromosome 6 open reading frame 48	1.62582	17.2339
225456_at	MED1	mediator complex subunit 1	1.62574	5.58862
203817_at	GUCY1B3	guanylate cyclase 1, soluble, beta 3	1.6255	3.20187
218079_s_at	GGNBP2	gametogenetin binding protein 2	1.62477	6.88632
214177_s_at	PBXIP1	pre-B-cell leukemia homeobox interacting protein 1	1.62339	15.8693
219549_s_at	RTN3	reticulon 3	1.6224	3.36887
235625_at	VPS41	vacuolar protein sorting 41 homolog (S. cerevisiae)	1.6215	3.76924
1554178_a_at	FAM126B	family with sequence similarity 126, member B	1.62149	8.38487
218962_s_at	TMEM168	transmembrane protein 168	1.62109	5.57069
217904_s_at	BACE1	beta-site APP-cleaving enzyme 1	1.62016	9.83014
227836_at	C8orf53	chromosome 8 open reading frame 53	1.61904	3.13313
225740_x_at	MDM4	Mdm4, transformed 3T3 cell double minute 4, p53 binding protein (mouse)	1.61844	7.8525
231101_at	PPP2R5E	protein phosphatase 2, regulatory subunit B', epsilon isoform	1.61783	12.0923
205191_at	RP2	retinitis pigmentosa 2 (X-linked recessive)	1.61708	4.18305
236026_at	GPATCH2	G patch domain containing 2	1.61656	9.04214
212202_s_at	TMEM87A	transmembrane protein 87A	1.61573	7.07959
209479_at	CCDC28A	coiled-coil domain containing 28A	1.61566	10.8518
204984_at	GPC4	glypican 4	1.61554	5.77533
214730_s_at	GLG1	golgi apparatus protein 1	1.61536	3.05702
230369_at	GPR161	G protein-coupled receptor 161	1.61481	15.7197
212418_at	ELF1	E74-like factor 1 (ets domain transcription factor)	1.61393	3.60591
218877_s_at	TRMT11	tRNA methyltransferase 11 homolog (S. cerevisiae)	1.61206	3.53474
227376_at	GLI3	GLI-Kruppel family member GLI3 (Greig cephalopolysyndactyly syndrome)	1.61044	8.78133
228561_at	CDC37L1	cell division cycle 37 homolog (S. cerevisiae)-like 1	1.61043	9.59631
227341_at	C10orf30	chromosome 10 open reading frame 30	1.60994	12.6783
228225_at	PXMP3	peroxisomal membrane protein 3, 35kDa (Zellweger syndrome)	1.60936	18.1491
218614_at	C12orf35	chromosome 12 open reading frame 35	1.60884	12.3446
202113_s_at	SNX2	sorting nexin 2	1.6082	3.45124
200923_at	LGALS3BP	lectin, galactoside-binding, soluble, 3 binding protein	1.60744	6.95754
225409_at	MGC52110	hypothetical protein MGC52110	1.60726	4.98683
209147_s_at	PPAP2A	phosphatidic acid phosphatase type 2A	1.60702	4.89934
235747_at	SLC25A16	solute carrier family 25 (mitochondrial carrier; Graves disease autoantigen), member 16	1.607	11.006
234111_at	ZNF81	zinc finger protein 81	1.60675	8.52628
200632_s_at	NDRG1	N-myc downstream regulated gene 1	1.60605	14.2163
214047_s_at	MBD4	methyl-CpG binding domain protein 4	1.60579	3.00611
225576_at	C6orf72	chromosome 6 open reading frame 72	1.60571	10.4706
228569_at	PAPOLA	poly(A) polymerase alpha	1.6046	5.57639
201124_at	ITGB5	integrin, beta 5	1.60378	8.74684
225175_s_at	SLC44A2	solute carrier family 44, member 2	1.60365	7.01136
224910_at	CARHSP1	calcium regulated heat stable protein 1, 24kDa	1.60335	12.4512
223270_at	CTDSPL2	CTD (carboxy-terminal domain, RNA polymerase II, polypeptide A) small phosphatase like 2	1.60149	5.96586
206583_at	ZNF673	zinc finger protein 673	1.60125	10.965
226284_at	ZBTB2	zinc finger and BTB domain containing 2	1.60092	5.68891
221718_s_at	AKAP13	A kinase (PRKA) anchor protein 13	1.59957	13.0819
212321_at	SGPL1	sphingosine-1-phosphate lyase 1	1.5986	10.6432
209898_x_at	ITSN2	intersectin 2	1.59757	3.72801
201065_s_at	GTF2I	general transcription factor II, i	1.59721	11.4562
226954_at	UBE2R2	ubiquitin-conjugating enzyme E2R 2	1.59684	9.5157
201855_s_at	ASCIZ	ATM/ATR-Substrate Chk2-Interacting Zn2+-finger protein	1.59628	9.68744
209140_x_at	HLA-B	major histocompatibility complex, class I, B	1.59586	6.02904
226140_s_at	OTUD1	OTU domain containing 1	1.59522	14.4434
202273_at	PDGFRB	platelet-derived growth factor receptor, beta polypeptide	1.59508	9.40077
219338_s_at	LRRC49	leucine rich repeat containing 49	1.59494	11.9803
217317_s_at	HERC2P2	hect domain and RLD 2 pseudogene 2	1.59441	3.29932
221683_s_at	CEP290	centrosomal protein 290kDa	1.59403	3.6614
227708_at	EEF1A1	eukaryotic translation elongation factor 1 alpha 1	1.59399	3.14843
203266_s_at	MAP2K4	mitogen-activated protein kinase kinase 4	1.59309	6.4836
233546_at	LOC283075	hypothetical protein LOC283075	1.59303	14.1953
226394_at	MARCH5	membrane-associated ring finger (C3HC4) 5	1.59232	4.65008
212760_at	UBR2	ubiquitin protein ligase E3 component n-recognin 2	1.59229	7.02934
223723_at	MFI2	antigen p97 (melanoma associated) identified by monoclonal antibodies 133.2 and 96.5	1.5916	3.18477
218428_s_at	REV1	REV1 homolog (S. cerevisiae)	1.59072	7.80508
217908_s_at	IQWD1	IQ motif and WD repeats 1	1.58965	6.69573
225916_at	ZNF131	zinc finger protein 131	1.58757	3.27477
205052_at	AUH	AU RNA binding protein/enoyl-Coenzyme A hydratase	1.5874	4.88922
203431_s_at	RICS	Rho GTPase-activating protein	1.58732	12.6067
212726_at	PHF2	PHD finger protein 2	1.58717	5.27202
200899_s_at	MGEA5	meningioma expressed antigen 5 (hyaluronidase)	1.58649	5.54928
212423_at	C10orf56	chromosome 10 open reading frame 56	1.58613	5.81197
227586_at	TMEM170	transmembrane protein 170	1.58555	5.92242
212637_s_at	WWP1	WW domain containing E3 ubiquitin protein ligase 1	1.58518	6.74724
205771_s_at	AKAP7	A kinase (PRKA) anchor protein 7	1.58423	4.6878
229247_at	FLJ37440	hypothetical protein FLJ37440	1.58397	3.25061
220076_at	ANKH	ankylosis, progressive homolog (mouse)	1.5836	5.10907
207700_s_at	NCOA3	nuclear receptor coactivator 3	1.58155	3.45258
226634_at	LOC399818	similar to CG9643-PA	1.58085	4.57478
219469_at	DYNC2H1	dynein, cytoplasmic 2, heavy chain 1	1.57976	4.95562
204783_at	MLF1	myeloid leukemia factor 1	1.579	8.82232
213483_at	PPWD1	peptidylprolyl isomerase domain and WD repeat containing 1	1.57869	3.9028
228418_at	EXOC5	exocyst complex component 5	1.57817	4.46001
212731_at	ANKRD46	ankyrin repeat domain 46	1.57684	8.97647
226363_at	ABCC5	ATP-binding cassette, sub-family C (CFTR/MRP), member 5	1.57651	6.72561
218801_at	UGCGL2	UDP-glucose ceramide glucosyltransferase-like 2	1.57596	5.94116
1553960_at	SNX21	sorting nexin family member 21	1.5758	3.41448
236192_at	FNTA	farnesyltransferase, CAAX box, alpha	1.57525	7.10943
215399_s_at	OS9	amplified in osteosarcoma	1.57519	7.10828
215359_x_at	ZNF44	zinc finger protein 44	1.57446	7.17688
212428_at	KIAA0368	KIAA0368	1.57416	4.19245
235728_at	ZFP3	zinc finger protein 3 homolog (mouse)	1.57412	8.52261
218184_at	TULP4	tubby like protein 4	1.57136	10.6365
230137_at	TMEM155	transmembrane protein 155	1.57084	5.48531
227123_at	RAB3B	RAB3B, member RAS oncogene family	1.57065	7.78071
225198_at	VAPA	VAMP (vesicle-associated membrane protein)-associated protein A, 33kDa	1.57052	4.02113
214787_at	DENND4A	DENN/MADD domain containing 4A	1.56941	3.93529
229043_at	PAPD5	PAP associated domain containing 5	1.56828	5.18439
227448_at	FLJ10154	hypothetical protein FLJ10154	1.56763	11.216
221834_at	LONP2	lon peptidase 2, peroxisomal	1.56697	5.11531
226808_at	LOC643641	hypothetical protein LOC643641	1.56671	7.40413
223077_at	TMOD3	tropomodulin 3 (ubiquitous)	1.56627	5.08567
218761_at	RNF111	ring finger protein 111	1.56604	4.78382
232272_at	ZNF624	zinc finger protein 624	1.56546	7.7133
231828_at	LOC253039	hypothetical protein LOC253039	1.56478	5.0937
229459_at	FAM19A5	family with sequence similarity 19 (chemokine (C-C motif)-like), member A5	1.56436	3.11324
205579_at	HRH1	histamine receptor H1	1.56394	5.86707
203556_at	ZHX2	zinc fingers and homeoboxes 2	1.56359	10.9145
219353_at	NHLRC2	NHL repeat containing 2	1.56308	9.20945
230588_s_at	LOC285074	hypothetical protein LOC285074	1.56116	13.3238
224952_at	TANC2	tetratricopeptide repeat, ankyrin repeat and coiled-coil containing 2	1.56107	6.3255
206118_at	STAT4	signal transducer and activator of transcription 4	1.56016	6.4194
208733_at	RAB2A	RAB2A, member RAS oncogene family	1.55929	7.83459
227293_at	LNX1	ligand of numb-protein X 1	1.55879	9.48537
224711_at	YY1	YY1 transcription factor	1.55827	7.59418
227979_at	RBM4B	RNA binding motif protein 4B	1.55813	6.08067
231921_at	C2orf37	chromosome 2 open reading frame 37	1.55729	7.10122
212229_s_at	FBXO21	F-box protein 21	1.55715	8.5291
222999_s_at	CCNL2	cyclin L2	1.55224	5.28363
203935_at	ACVR1	activin A receptor, type I	1.55166	3.51735
212308_at	CLASP2	cytoplasmic linker associated protein 2	1.55141	6.59782
235542_at	hCG_40738	hypothetical protein MGC22014	1.54985	4.12268
201063_at	RCN1	reticulocalbin 1, EF-hand calcium binding domain	1.54883	4.09814
225417_at	EPC1	enhancer of polycomb homolog 1 (Drosophila)	1.54675	9.7135
201880_at	ARIH1	ariadne homolog, ubiquitin-conjugating enzyme E2 binding protein, 1 (Drosophila)	1.54652	9.88086
225624_at	LOC92017	similar to RIKEN cDNA 4933437K13	1.5459	12.1375
240459_at	YTHDC1	YTH domain containing 1	1.54567	12.3495
202265_at	BMI1	BMI1 polycomb ring finger oncogene	1.54478	3.227
201057_s_at	GOLGB1	golgin B1, golgi integral membrane protein	1.54217	6.85096
229796_at	SIX4	SIX homeobox 4	1.54079	6.70429
226532_at	LZIC	leucine zipper and CTNNBIP1 domain containing	1.54003	4.36517
213140_s_at	SS18L1	synovial sarcoma translocation gene on chromosome 18-like 1	1.53976	6.91621
201473_at	JUNB	jun B proto-oncogene	1.53769	5.18682
220206_at	ZMYM1	zinc finger, MYM-type 1	1.53721	6.73166
226030_at	ACADSB	acyl-Coenzyme A dehydrogenase, short/branched chain	1.53646	3.95027
224801_at	NDFIP2	Nedd4 family interacting protein 2	1.53645	10.1277
224780_at	RBM17	RNA binding motif protein 17	1.5362	9.95777
235240_at	ATXN3	ataxin 3	1.53565	9.69409
212343_at	YIPF6	Yip1 domain family, member 6	1.53446	9.19234
214590_s_at	UBE2D1	ubiquitin-conjugating enzyme E2D 1 (UBC4/5 homolog, yeast)	1.53372	5.93417
212799_at	STX6	syntaxin 6	1.53128	3.45936
226981_at	MLL	myeloid/lymphoid or mixed-lineage leukemia (trithorax homolog, Drosophila)	1.53058	13.2425
238043_at	LOC729446	similar to AT rich interactive domain 1B (SWI1-like) isoform 1	1.53044	9.00267
1554241_at	COCH	coagulation factor C homolog, cochlin (Limulus polyphemus)	1.52981	3.59918
205540_s_at	RRAGB	Ras-related GTP binding B	1.52897	9.69639
1558014_s_at	MLSTD2	male sterility domain containing 2	1.52717	3.6069
205743_at	STAC	SH3 and cysteine rich domain	1.52619	4.27895
201181_at	GNAI3	guanine nucleotide binding protein (G protein), alpha inhibiting activity polypeptide 3	1.52594	9.31333
242023_at	ABHD4	abhydrolase domain containing 4	1.52347	9.98478
214434_at	HSPA12A	heat shock 70kDa protein 12A	1.52316	10.4599
203599_s_at	WBP4	WW domain binding protein 4 (formin binding protein 21)	1.52253	12.6948
203002_at	AMOTL2	angiomotin like 2	1.52203	6.76334
209193_at	PIM1	pim-1 oncogene	1.52176	11.2695
226811_at	FAM46C	family with sequence similarity 46, member C	1.52096	3.64621
224945_at	BTBD7	BTB (POZ) domain containing 7	1.51913	4.70287
203521_s_at	ZNF318	zinc finger protein 318	1.51883	7.66416
214829_at	AASS	aminoadipate-semialdehyde synthase	1.51881	5.63089
1557081_at	RBM25	RNA binding motif protein 25	1.51817	5.69252
236487_at	SCLT1	sodium channel and clathrin linker 1	1.51782	5.49728
208667_s_at	ST13	suppression of tumorigenicity 13 (colon carcinoma) (Hsp70 interacting protein)	1.51779	3.26522
231906_at	HOXD8	homeobox D8	1.51665	7.85661
203825_at	BRD3	bromodomain containing 3	1.51644	14.5831
204082_at	PBX3	pre-B-cell leukemia homeobox 3	1.51575	4.6952
209365_s_at	ECM1	extracellular matrix protein 1	1.51356	9.50289
212153_at	POGZ	pogo transposable element with ZNF domain	1.51297	12.0924
201394_s_at	RBM5	RNA binding motif protein 5	1.51295	5.3146
227368_at	C6orf166	chromosome 6 open reading frame 166	1.51282	3.52805
225968_at	PRICKLE2	prickle homolog 2 (Drosophila)	1.51274	11.5885
211105_s_at	NFATC1	nuclear factor of activated T-cells, cytoplasmic, calcineurin-dependent 1	1.50856	14.4878
222604_at	GTF3C3	general transcription factor IIIC, polypeptide 3, 102kDa	1.50829	4.20844
224953_at	YIPF5	Yip1 domain family, member 5	1.50622	4.34409
213018_at	GATAD1	GATA zinc finger domain containing 1	1.50598	8.42534
228993_s_at	LOC92482	hypothetical protein LOC92482	1.50553	6.79303
212414_s_at	2006-09-01	septin 6	1.50525	10.7148
230758_at	GEMIN8	gem (nuclear organelle) associated protein 8	1.50519	3.64264
202694_at	STK17A	serine/threonine kinase 17a	1.50436	7.21254
228906_at	CXXC6	CXXC finger 6	1.50431	9.63139
212203_x_at	IFITM3	interferon induced transmembrane protein 3 (1-8U)	1.50426	3.05425
228255_at	ALS2CR4	amyotrophic lateral sclerosis 2 (juvenile) chromosome region, candidate 4	1.50411	10.0811
228122_at	CCDC66	coiled-coil domain containing 66	1.50397	13.6888
214696_at	MGC14376	hypothetical protein MGC14376	1.50368	3.08389
213480_at	VAMP4	vesicle-associated membrane protein 4	1.503	3.568
228577_x_at	ODF2L	outer dense fiber of sperm tails 2-like	1.5026	3.33452
209308_s_at	BNIP2	BCL2/adenovirus E1B 19kDa interacting protein 2	1.50213	4.03847
212634_at	KIAA0776	KIAA0776	1.50127	3.17599
225904_at	C1orf96	chromosome 1 open reading frame 96	1.50039	4.18942
203017_s_at	SSX2IP	synovial sarcoma, X breakpoint 2 interacting protein	1.49991	5.7654
230569_at	KIAA1430	KIAA1430	1.49955	4.35885
219303_at	C13orf7	chromosome 13 open reading frame 7	1.49942	3.10406
230664_at	MGC39900	hypothetical protein MGC39900	1.49854	7.54723
230075_at	RAB39B	RAB39B, member RAS oncogene family	1.4974	6.32708
226153_s_at	CNOT6L	CCR4-NOT transcription complex, subunit 6-like	1.49705	6.78879
228007_at	C6orf204	chromosome 6 open reading frame 204	1.49665	8.80707
226483_at	TMEM68	transmembrane protein 68	1.49626	8.21911
235369_at	C14orf28	chromosome 14 open reading frame 28	1.49618	10.8892
202131_s_at	RIOK3	RIO kinase 3 (yeast)	1.49566	7.62653
229342_at	ITGAE	integrin, alpha E (antigen CD103, human mucosal lymphocyte antigen 1; alpha polypeptide)	1.49453	13.3889
244749_at	FAM111B	family with sequence similarity 111, member B	1.49436	2.99799
235296_at	EIF5A2	eukaryotic translation initiation factor 5A2	1.49434	4.68922
223598_at	RAD23B	RAD23 homolog B (S. cerevisiae)	1.49365	3.39605
214751_at	ZNF468	zinc finger protein 468	1.49233	5.32473
229533_x_at	ZNF680	zinc finger protein 680	1.4916	6.7768
219602_s_at	FAM38B	family with sequence similarity 38, member B	1.49085	3.71949
221501_x_at	LOC339047	hypothetical protein LOC339047	1.49025	9.49002
202956_at	ARFGEF1	ADP-ribosylation factor guanine nucleotide-exchange factor 1(brefeldin A-inhibited)	1.49007	3.66134
202403_s_at	COL1A2	collagen, type I, alpha 2	1.49	6.63534
226383_at	C11orf46	chromosome 11 open reading frame 46	1.48801	12.7571
212288_at	FNBP1	formin binding protein 1	1.488	5.59347
217987_at	ASNSD1	asparagine synthetase domain containing 1	1.48692	3.34886
204604_at	PFTK1	PFTAIRE protein kinase 1	1.48674	12.0925
227796_at	LOC643836	similar to Zinc finger protein 62 homolog (Zfp-62) (ZT3)	1.48631	5.17131
229549_at	OPN1SW	opsin 1 (cone pigments), short-wave-sensitive (color blindness, tritan)	1.48483	11.0072
1554067_at	FLJ32549	hypothetical protein FLJ32549	1.4845	6.67928
219073_s_at	OSBPL10	oxysterol binding protein-like 10	1.48374	4.45161
202986_at	ARNT2	aryl-hydrocarbon receptor nuclear translocator 2	1.48345	13.9449
1553704_x_at	ZNF791	zinc finger protein 791	1.48208	14.3794
202294_at	STAG1	stromal antigen 1	1.48023	6.96534
225365_at	ZDHHC20	zinc finger, DHHC-type containing 20	1.48007	4.18082
225390_s_at	KLF13	Kruppel-like factor 13	1.47965	5.78436
208328_s_at	MEF2A	myocyte enhancer factor 2A	1.47927	6.34327
227435_at	KIAA2018	KIAA2018	1.47732	13.0679
224850_at	ATAD1	ATPase family, AAA domain containing 1	1.47678	3.10124
225486_at	ARID2	AT rich interactive domain 2 (ARID, RFX-like)	1.47652	11.6118
225636_at	STAT2	signal transducer and activator of transcription 2, 113kDa	1.47534	8.84346
228590_at	PTCD3	Pentatricopeptide repeat domain 3	1.475	8.2982
226580_at	BRMS1L	breast cancer metastasis-suppressor 1-like	1.47428	3.91232
229174_at	C3orf38	chromosome 3 open reading frame 38	1.47394	4.31811
218373_at	AKTIP	AKT interacting protein	1.4737	9.96926
204075_s_at	KIAA0562	KIAA0562	1.47275	13.9907
219069_at	ANKRD49	ankyrin repeat domain 49	1.47163	5.16823
202575_at	CRABP2	cellular retinoic acid binding protein 2	1.47107	9.79689
202465_at	PCOLCE	procollagen C-endopeptidase enhancer	1.47106	9.9505
218380_at	NLRP1	NLR family, pyrin domain containing 1	1.47094	8.10159
219023_at	C4orf16	chromosome 4 open reading frame 16	1.47094	3.34342
227033_at	PDIA3	protein disulfide isomerase family A, member 3	1.47058	5.84288
218640_s_at	PLEKHF2	pleckstrin homology domain containing, family F (with FYVE domain) member 2	1.46916	3.98831
217798_at	CNOT2	CCR4-NOT transcription complex, subunit 2	1.46915	4.65316
202683_s_at	RNMT	RNA (guanine-7-) methyltransferase	1.46792	7.83973
221878_at	LOC388969	hypothetical LOC388969	1.46636	7.13777
242086_at	SPATA6	spermatogenesis associated 6	1.46484	7.17242
201339_s_at	SCP2	sterol carrier protein 2	1.46433	5.32983
228452_at	C17orf39	chromosome 17 open reading frame 39	1.46336	8.62932
224849_at	TTC17	tetratricopeptide repeat domain 17	1.46229	4.75533
227157_at	CCDC111	coiled-coil domain containing 111	1.46159	3.22448
1556211_a_at	AIG1	androgen-induced 1	1.46129	5.88179
223475_at	CRISPLD1	cysteine-rich secretory protein LCCL domain containing 1	1.45985	7.58795
206272_at	SPHAR	S-phase response (cyclin-related)	1.45937	5.8621
212160_at	XPOT	exportin, tRNA (nuclear export receptor for tRNAs)	1.45801	5.94735
211966_at	COL4A2	collagen, type IV, alpha 2	1.45603	6.02836
229816_at	WDR78	WD repeat domain 78	1.45582	3.27741
238609_at	C7orf38	chromosome 7 open reading frame 38	1.45578	4.52679
204497_at	ADCY9	adenylate cyclase 9	1.45575	3.77386
226391_at	NDUFB2	NADH dehydrogenase (ubiquinone) 1 beta subcomplex, 2, 8kDa	1.45566	18.6114
226776_at	ENY2	enhancer of yellow 2 homolog (Drosophila)	1.4555	6.03383
226135_at	C6orf107	chromosome 6 open reading frame 107	1.45546	6.1377
225918_at	LOC146346	hypothetical protein LOC146346	1.45489	12.285
217828_at	SLTM	SAFB-like, transcription modulator	1.45394	6.02781
218641_at	MGC3032	hypothetical protein MGC3032	1.4532	6.47875
230815_at	LOC389765	similar to KIF27C	1.45277	9.94098
228944_at	ALX3	aristaless-like homeobox 3	1.45036	11.5127
203632_s_at	GPRC5B	G protein-coupled receptor, family C, group 5, member B	1.45033	3.12199
224872_at	DIP2B	DIP2 disco-interacting protein 2 homolog B (Drosophila)	1.45012	7.95806
227754_at	USP54	ubiquitin specific peptidase 54	1.44807	6.06022
223393_s_at	TSHZ3	teashirt zinc finger homeobox 3	1.44794	14.567
211763_s_at	UBE2B	ubiquitin-conjugating enzyme E2B (RAD6 homolog)	1.44652	9.08418
228306_at	CNIH4	cornichon homolog 4 (Drosophila)	1.44625	9.9777
214077_x_at	MEIS3P1	Meis homeobox 3 pseudogene 1	1.44434	6.92102
241991_at	FAM122C	family with sequence similarity 122C	1.44385	8.14286
217906_at	KLHDC2	kelch domain containing 2	1.44333	13.8672
227748_at	CCBL2	cysteine conjugate-beta lyase 2	1.4427	4.94025
228670_at	TEP1	telomerase-associated protein 1	1.44229	8.04871
200797_s_at	MCL1	myeloid cell leukemia sequence 1 (BCL2-related)	1.44127	3.68005
242923_at	MGC15634	hypothetical protein MGC15634	1.43959	11.1337
223450_s_at	COG3	component of oligomeric golgi complex 3	1.43885	10.9631
212523_s_at	KIAA0146	KIAA0146	1.4384	5.63247
238867_at	TMEM182	transmembrane protein 182	1.43837	9.46746
212655_at	ZCCHC14	zinc finger, CCHC domain containing 14	1.43785	10.2721
224829_at	CPEB4	cytoplasmic polyadenylation element binding protein 4	1.43674	3.35038
208935_s_at	LGALS8	lectin, galactoside-binding, soluble, 8 (galectin 8)	1.43649	5.02066
224881_at	VKORC1L1	vitamin K epoxide reductase complex, subunit 1-like 1	1.43362	10.9424
225537_at	TRAPPC6B	trafficking protein particle complex 6B	1.43243	5.57058
221499_s_at	STX16	syntaxin 16	1.43149	12.8719
226816_s_at	KIAA1143	KIAA1143	1.43079	8.49429
1553106_at	C5orf24	chromosome 5 open reading frame 24	1.42999	6.57131
1555882_at	SPIN3	spindlin family, member 3	1.42981	3.04858
203408_s_at	SATB1	SATB homeobox 1	1.42944	10.4252
226881_at	GRPEL2	GrpE-like 2, mitochondrial (E. coli)	1.42835	7.44633
229757_at	LOC92345	hypothetical protein BC008207	1.42797	6.6087
225992_at	MLLT10	myeloid/lymphoid or mixed-lineage leukemia (trithorax homolog, Drosophila); translocated to, 10	1.42763	3.73348
224619_at	CASC4	cancer susceptibility candidate 4	1.42751	3.9004
213659_at	ZNF75	zinc finger protein 75 (D8C6)	1.42691	12.8666
201165_s_at	PUM1	pumilio homolog 1 (Drosophila)	1.42673	8.69935
204085_s_at	CLN5	ceroid-lipofuscinosis, neuronal 5	1.42651	3.07586
218361_at	GOLPH3L	golgi phosphoprotein 3-like	1.42642	12.6022
228080_at	LAYN	layilin	1.42619	3.87987
231960_at	BRWD1	bromodomain and WD repeat domain containing 1	1.42596	10.9236
206405_x_at	USP6	ubiquitin specific peptidase 6 (Tre-2 oncogene)	1.42576	5.45868
202506_at	SSFA2	sperm specific antigen 2	1.4257	4.08658
41329_at	SCYL3	SCY1-like 3 (S. cerevisiae)	1.42563	13.4262
229083_at	HNRNPA0	heterogeneous nuclear ribonucleoprotein A0	1.42549	7.42131
229302_at	TMEM178	transmembrane protein 178	1.42507	7.52398
227446_s_at	C14orf167	chromosome 14 open reading frame 167	1.42443	6.2656
229711_s_at	MGC5370	hypothetical protein MGC5370	1.42412	7.17611
223499_at	C1QTNF5	C1q and tumor necrosis factor related protein 5	1.42325	6.25724
224325_at	FZD8	frizzled homolog 8 (Drosophila)	1.42254	3.54672
218090_s_at	BRWD2	bromodomain and WD repeat domain containing 2	1.42157	5.41002
203078_at	CUL2	cullin 2	1.42047	3.00836
224701_at	PARP14	poly (ADP-ribose) polymerase family, member 14	1.4203	7.40706
218306_s_at	HERC1	hect (homologous to the E6-AP (UBE3A) carboxyl terminus) domain and RCC1 (CHC1)-like domain (RLD) 1	1.41977	3.43479
228789_at	MTMR6	myotubularin related protein 6	1.41966	7.97118
214748_at	RP11-298P3.3	CG016	1.41911	3.05576
225214_at	PSMB7	proteasome (prosome, macropain) subunit, beta type, 7	1.41759	15.8302
222016_s_at	ZNF323	zinc finger protein 323	1.41606	6.01146
219765_at	ZNF329	zinc finger protein 329	1.41517	8.11861
229371_at	SLC20A2	solute carrier family 20 (phosphate transporter), member 2	1.41512	5.19917
214686_at	ZNF266	zinc finger protein 266	1.41387	9.64456
200620_at	TMEM59	transmembrane protein 59	1.41386	7.8945
208951_at	ALDH7A1	aldehyde dehydrogenase 7 family, member A1	1.41344	4.22275
206958_s_at	UPF3A	UPF3 regulator of nonsense transcripts homolog A (yeast)	1.41333	5.54691
223594_at	TMEM117	transmembrane protein 117	1.41209	8.57006
219038_at	MORC4	MORC family CW-type zinc finger 4	1.4116	4.93093
229240_at	ZDHHC21	zinc finger, DHHC-type containing 21	1.41009	5.54641
1554029_a_at	KIAA0372	KIAA0372	1.40882	5.37704
201185_at	HTRA1	HtrA serine peptidase 1	1.4085	5.75621
227665_at	MCART1	mitochondrial carrier triple repeat 1	1.40832	5.56752
226339_at	TRUB1	TruB pseudouridine (psi) synthase homolog 1 (E. coli)	1.40816	5.50728
216100_s_at	TOR1AIP1	torsin A interacting protein 1	1.40696	6.0729
228882_at	TUB	tubby homolog (mouse)	1.40629	9.31833
229454_at	BCLAF1	BCL2-associated transcription factor 1	1.40609	3.23333
212399_s_at	VGLL4	vestigial like 4 (Drosophila)	1.40498	7.30631
213424_at	KIAA0895	KIAA0895 protein	1.4036	7.85552
228535_at	RAD1	RAD1 homolog (S. pombe)	1.40332	11.1452
213422_s_at	MXRA8	matrix-remodelling associated 8	1.40318	4.17886
52837_at	KIAA1644	KIAA1644 protein	1.4029	4.36118
224696_s_at	WDR22	WD repeat domain 22	1.40289	5.38739
203293_s_at	LMAN1	lectin, mannose-binding, 1	1.40113	8.00579
232531_at	EMX2OS	empty spiracles homeobox 2 opposite strand	1.40083	5.24581
204520_x_at	BRD1	bromodomain containing 1	1.39757	7.00493
223134_at	BBX	bobby sox homolog (Drosophila)	1.39656	5.68441
225558_at	GIT2	G protein-coupled receptor kinase interactor 2	1.3964	5.33894
217816_s_at	PCNP	PEST proteolytic signal containing nuclear protein	1.39534	5.11943
226552_at	IER5L	immediate early response 5-like	1.39412	6.42879
221865_at	C9orf91	chromosome 9 open reading frame 91	1.39411	9.59057
231115_at	GTPBP2	GTP binding protein 2	1.39297	4.96758
235949_at	TTC26	tetratricopeptide repeat domain 26	1.39193	5.29088
221814_at	GPR124	G protein-coupled receptor 124	1.39182	8.47643
221736_at	KIAA1219	KIAA1219	1.39127	15.5102
226590_at	ZNF618	zinc finger protein 618	1.38897	8.9388
201285_at	MKRN1	makorin, ring finger protein, 1	1.3889	3.63917
204866_at	PHF16	PHD finger protein 16	1.38815	5.43571
228927_at	ZNF397	zinc finger protein 397	1.38763	8.05461
205222_at	EHHADH	enoyl-Coenzyme A, hydratase/3-hydroxyacyl Coenzyme A dehydrogenase	1.38734	7.12416
230578_at	ZNF471	zinc finger protein 471	1.38669	8.461
227627_at	SGK3	serum/glucocorticoid regulated kinase family, member 3	1.38658	3.29119
203185_at	RASSF2	Ras association (RalGDS/AF-6) domain family 2	1.38656	5.20528
224784_at	MLLT6	myeloid/lymphoid or mixed-lineage leukemia (trithorax homolog, Drosophila); translocated to, 6	1.38613	10.8226
225611_at	MAST4	microtubule associated serine/threonine kinase family member 4	1.38613	3.76063
226793_at	LOC283267	hypothetical protein LOC283267	1.38498	8.15818
1558102_at	TM6SF1	transmembrane 6 superfamily member 1	1.38481	11.7536
1560156_at	CLEC2D	C-type lectin domain family 2, member D	1.38461	8.74231
208851_s_at	THY1	Thy-1 cell surface antigen	1.38395	6.95188
219421_at	TTC33	tetratricopeptide repeat domain 33	1.38354	10.9162
213528_at	C1orf156	chromosome 1 open reading frame 156	1.38292	3.69052
201518_at	CBX1	chromobox homolog 1 (HP1 beta homolog Drosophila )	1.382	3.83173
223227_at	BBS2	Bardet-Biedl syndrome 2	1.37994	5.7988
202136_at	ZMYND11	zinc finger, MYND domain containing 11	1.37946	4.6808
228749_at	ZDBF2	zinc finger, DBF-type containing 2	1.37936	6.28794
206205_at	MPHOSPH9	M-phase phosphoprotein 9	1.3781	3.83372
209323_at	PRKRIR	protein-kinase, interferon-inducible double stranded RNA dependent inhibitor, repressor of (P58 repressor)	1.37608	3.31667
204568_at	KIAA0831	KIAA0831	1.37501	9.89048
227657_at	RNF150	ring finger protein 150	1.37268	6.81956
200762_at	DPYSL2	dihydropyrimidinase-like 2	1.37222	5.9443
218539_at	FBXO34	F-box protein 34	1.3715	9.50499
230454_at	ICA1L	islet cell autoantigen 1,69kDa-like	1.37076	6.83074
233642_s_at	HEATR5B	HEAT repeat containing 5B	1.37036	6.18675
203562_at	FEZ1	fasciculation and elongation protein zeta 1 (zygin I)	1.37018	3.63643
221260_s_at	FAM130A1	family with sequence similarity 130, member A1	1.37001	5.02164
226770_at	MAGI3	membrane associated guanylate kinase, WW and PDZ domain containing 3	1.36951	3.91442
221806_s_at	SETD5	SET domain containing 5	1.36946	8.84336
212959_s_at	GNPTAB	N-acetylglucosamine-1-phosphate transferase, alpha and beta subunits	1.3678	4.34877
209475_at	USP15	ubiquitin specific peptidase 15	1.36745	6.73987
201300_s_at	PRNP	prion protein (p27-30) (Creutzfeldt-Jakob disease, Gerstmann-Strausler-Scheinker syndrome, fatal familial insomnia)	1.36692	3.56594
212780_at	SOS1	son of sevenless homolog 1 (Drosophila)	1.36672	4.8785
242586_at	FSD1L	fibronectin type III and SPRY domain containing 1-like	1.36608	4.18047
227049_at	ZADH2	zinc binding alcohol dehydrogenase, domain containing 2	1.366	5.43049
228482_at	CDRT4	CMT1A duplicated region transcript 4	1.36481	12.4662
212181_s_at	NUDT4	nudix (nucleoside diphosphate linked moiety X)-type motif 4	1.36438	5.40132
212301_at	RTF1	Rtf1, Paf1/RNA polymerase II complex component, homolog (S. cerevisiae)	1.36402	8.0289
227077_at	ZNF286A	zinc finger protein 286A	1.36304	5.63478
222728_s_at	JOSD3	Josephin domain containing 3	1.36287	6.50588
226850_at	SUMF1	sulfatase modifying factor 1	1.36285	3.23685
218987_at	ATF7IP	activating transcription factor 7 interacting protein	1.36264	3.13091
201687_s_at	API5	apoptosis inhibitor 5	1.36067	4.35477
226889_at	WDR35	WD repeat domain 35	1.35934	4.97553
227256_at	USP31	ubiquitin specific peptidase 31	1.3586	4.54673
226371_at	JARID1A	jumonji, AT rich interactive domain 1A	1.35806	4.6664
213572_s_at	SERPINB1	serpin peptidase inhibitor, clade B (ovalbumin), member 1	1.35594	6.23343
202080_s_at	TRAK1	trafficking protein, kinesin binding 1	1.35535	6.2361
208886_at	H1F0	H1 histone family, member 0	1.35497	9.76804
241535_at	LOC728176	hypothetical protein LOC728176	1.35335	7.71693
242539_at	LOC731484	similar to nuclear receptor binding factor 2	1.352	5.50934
223507_at	CLPX	ClpX caseinolytic peptidase X homolog (E. coli)	1.35134	8.19042
1555803_a_at	C11orf57	chromosome 11 open reading frame 57	1.35103	4.58784
205303_at	KCNJ8	potassium inwardly-rectifying channel, subfamily J, member 8	1.34854	3.68704
209551_at	YIPF4	Yip1 domain family, member 4	1.34797	4.12638
213122_at	TSPYL5	TSPY-like 5	1.34763	5.37831
212517_at	ATRN	attractin	1.34738	9.23679
209412_at	TMEM1	transmembrane protein 1	1.3467	12.0961
225147_at	PSCD3	pleckstrin homology, Sec7 and coiled-coil domains 3	1.34555	3.17032
238078_at	SEC22A	SEC22 vesicle trafficking protein homolog A (S. cerevisiae)	1.34544	10.4169
225117_at	KIAA1267	KIAA1267	1.34464	4.74771
212841_s_at	PPFIBP2	PTPRF interacting protein, binding protein 2 (liprin beta 2)	1.34454	11.8843
213150_at	HOXA10	homeobox A10	1.3432	4.32222
219501_at	ENOX1	ecto-NOX disulfide-thiol exchanger 1	1.34027	4.78324
200785_s_at	LRP1	low density lipoprotein-related protein 1 (alpha-2-macroglobulin receptor)	1.33859	13.3903
223437_at	PPARA	peroxisome proliferator-activated receptor alpha	1.33853	11.4617
229138_at	PARP11	poly (ADP-ribose) polymerase family, member 11	1.33817	10.2325
208812_x_at	HLA-C	major histocompatibility complex, class I, C	1.33789	7.14011
215695_s_at	GYG2	glycogenin 2	1.33713	4.72175
204998_s_at	ATF5	activating transcription factor 5	1.337	10.3888
212056_at	KIAA0182	KIAA0182	1.33678	16.3754
1558620_at	ZNF621	zinc finger protein 621	1.33264	10.1583
229891_x_at	KIAA1704	KIAA1704	1.33209	5.49798
202897_at	SIRPA	signal-regulatory protein alpha	1.33205	10.3058
208762_at	SUMO1	SMT3 suppressor of mif two 3 homolog 1 (S. cerevisiae)	1.33192	8.13158
64883_at	MOSPD2	motile sperm domain containing 2	1.33137	10.4143
57715_at	FAM26B	family with sequence similarity 26, member B	1.33135	4.59052
232004_at	HNRNPR	heterogeneous nuclear ribonucleoprotein R	1.33047	12.4842
231864_at	ZNF33A	zinc finger protein 33A	1.32996	4.26387
218940_at	C14orf138	chromosome 14 open reading frame 138	1.32926	4.85822
227572_at	USP30	ubiquitin specific peptidase 30	1.32876	11.0229
219204_s_at	SRR	serine racemase	1.32853	6.52128
1557049_at	LOC149478	hypothetical protein LOC149478	1.32847	8.3256
202594_at	LEPROTL1	leptin receptor overlapping transcript-like 1	1.328	4.67866
212508_at	MOAP1	modulator of apoptosis 1	1.32786	3.17934
1555419_a_at	ASAH1	N-acylsphingosine amidohydrolase (acid ceramidase) 1	1.32753	3.86897
225382_at	ZNF275	zinc finger protein 275	1.32744	4.26972
219371_s_at	KLF2	Kruppel-like factor 2 (lung)	1.32734	4.00193
218896_s_at	C17orf85	chromosome 17 open reading frame 85	1.32728	3.1344
240572_s_at	LOC374443	CLR pseudogene	1.32686	12.1894
235471_at	C10orf72	chromosome 10 open reading frame 72	1.32675	6.46064
212701_at	TLN2	talin 2	1.32492	14.6223
228316_at	FLJ31438	hypothetical protein FLJ31438	1.32455	5.12722
218471_s_at	BBS1	Bardet-Biedl syndrome 1	1.32156	7.79789
214934_at	ATP9B	ATPase, Class II, type 9B	1.32154	6.52455
204234_s_at	ZNF195	zinc finger protein 195	1.32084	6.75451
218346_s_at	SESN1	sestrin 1	1.32011	10.3258
222807_at	C11orf30	chromosome 11 open reading frame 30	1.31976	8.74671
231235_at	NKTR	natural killer-tumor recognition sequence	1.31965	3.11742
225543_at	GTF3C4	general transcription factor IIIC, polypeptide 4, 90kDa	1.31961	7.02709
32259_at	EZH1	enhancer of zeste homolog 1 (Drosophila)	1.31948	12.6694
221726_at	RPL22	ribosomal protein L22	1.31846	6.28895
239300_at	PIK3C3	phosphoinositide-3-kinase, class 3	1.31761	7.56062
224605_at	LOC401152	HCV F-transactivated protein 1	1.31723	3.21839
204772_s_at	TTF1	transcription termination factor, RNA polymerase I	1.31564	8.22731
221553_at	RP11-217H1.1	implantation-associated protein	1.31434	5.74464
219667_s_at	BANK1	B-cell scaffold protein with ankyrin repeats 1	1.31263	4.75299
217506_at	LOC400642	hypothetical gene supported by BC041875; BX648984	1.31069	7.69688
212243_at	Gcom1	GRINL1A combined protein	1.31048	8.65884
238117_at	PPOX	protoporphyrinogen oxidase	1.30684	4.85036
212447_at	KBTBD2	kelch repeat and BTB (POZ) domain containing 2	1.30605	7.8672
213455_at	FAM114A1	family with sequence similarity 114, member A1	1.30434	3.44416
221185_s_at	IQCG	IQ motif containing G	1.30378	10.551
221864_at	ORAI3	ORAI calcium release-activated calcium modulator 3	1.30366	4.9958
224318_s_at	FLJ10081	hypothetical protein FLJ10081	1.30138	7.91557
[truncated: 1,104 more rows]
