# Supplementary material for: Epigenetic Signatures Associated with Different Levels of Differentiation Potential in Human Stem Cells
Source: PLoS One. 2009 Nov 13;4(11):e7809. doi: 10.1371/journal.pone.0007809 (PMC2771914; doi:10.1371/journal.pone.0007809)
Supplement: Table S5 — Consensus ESC genes up-regulated in NTERA-2 in comparison with ASC. Table includes those genes with a FC>2 (in log2) and the PcG marks for ech gene, according to Lee's study. Genes marked in red were validated by Q-RT-PCR. (0.11 MB XLS) [file pone.0007809.s011.xls]

## Sheet: Table S5
Probe set	Gene Symbol	Gene Description	FC NTERA to ASC (log2)	PcG Occupation (Lee et al., 2006)
228038_at	SOX2	SRY (sex determining region Y)-box 2	8.71184	–
204469_at	PTPRZ1	"protein tyrosine phosphatase, receptor-type, Z polypeptide 1"	8.5889	–
242128_at	OTX2	orthodenticle homolog 2 (Drosophila)	8.48336	+
223642_at	ZIC2	"Zic family member 2 (odd-paired homolog, Drosophila)"	8.03601	+
219823_at	LIN28	lin-28 homolog (C. elegans)	7.7747	–
231381_at	CACNA2D3	calcium channel, voltage-dependent, alpha 2/delta 3 subunit	7.71584	ND
201839_s_at	TACSTD1	tumor-associated calcium signal transducer 1	7.62855	–
219651_at	DPPA4	developmental pluripotency associated 4	7.36455	–
220184_at	NANOG	Nanog homeobox	7.19498	–
208650_s_at	CD24	CD24 molecule	7.14038	–
206286_s_at	TDGF1	teratocarcinoma-derived growth factor 1	7.11935	–
203917_at	CXADR	coxsackie virus and adenovirus receptor	6.77737	–
205347_s_at	TMSL8	thymosin-like 8	6.67877	–
229273_at	SALL1	sal-like 1 (Drosophila)	6.60916	ND
216623_x_at	TNRC9	trinucleotide repeat containing 9	6.40552	ND
214397_at	MBD2	methyl-CpG binding domain protein 2	6.08973	–
204304_s_at	PROM1	prominin 1	6.07834	–
229782_at	NCRMS	rhabdomyosarcoma 2 associated transcript (non-coding RNA)	6.03512	ND
220668_s_at	DNMT3B	DNA (cytosine-5-)-methyltransferase 3 beta	5.90212	–
225792_at	HOOK1	hook homolog 1 (Drosophila)	5.80986	–
217901_at	DSG2	desmoglein 2	5.71274	–
203130_s_at	KIF5C	kinesin family member 5C	5.45184	ND
226884_at	LRRN1	leucine rich repeat neuronal 1	5.43998	–
204379_s_at	FGFR3	"fibroblast growth factor receptor 3 (achondroplasia, thanatophoric dwarfism)"	5.43252	–
224048_at	USP44	ubiquitin specific peptidase 44	5.32423	–
201578_at	PODXL	podocalyxin-like	5.31842	–
201131_s_at	CDH1	"cadherin 1, type 1, E-cadherin (epithelial)"	5.22147	–
221690_s_at	NALP2	"NACHT, leucine rich repeat and PYD containing 2"	5.02097	–
213131_at	OLFM1	olfactomedin 1	4.99867	–
204702_s_at	NFE2L3	nuclear factor (erythroid-derived 2)-like 3	4.97085	–
207183_at	GPR19	G protein-coupled receptor 19	4.93212	ND
235048_at	KIAA0888	KIAA0888 protein	4.8735	ND
225619_at	FLJ30046	chromosome 13 open reading frame 32	4.85978	–
237810_at	CLDN6	claudin 6	4.85776	–
226415_at	KIAA1576	KIAA1576 protein	4.85504	–
219368_at	NAP1L2	nucleosome assembly protein 1-like 2	4.81533	–
230785_at	SALL3	sal-like 3 (Drosophila)	4.81475	ND
225660_at	SEMA6A	"sema domain, transmembrane domain (TM), and cytoplasmic domain, (semaphorin) 6A"	4.79739	–
224650_at	MAL2	"mal, T-cell differentiation protein 2"	4.77897	–
230597_at	SLC7A3	"solute carrier family 7 (cationic amino acid transporter, y+ system), member 3"	4.76609	–
223423_at	GPR160	G protein-coupled receptor 160	4.7289	–
205691_at	SYNGR3	synaptogyrin 3	4.66401	–
229513_at	STRBP	spermatid perinuclear RNA binding protein	4.63195	–
205190_at	PLS1	plastin 1 (I isoform)	4.63038	–
203453_at	SCNN1A	"sodium channel, nonvoltage-gated 1 alpha"	4.62269	–
205123_s_at	TMEFF1	transmembrane protein with EGF-like and two follistatin-like domains 1	4.61588	–
242918_at	NASP	nuclear autoantigenic sperm protein (histone-binding)	4.60664	–
220053_at	GDF3	growth differentiation factor 3	4.60634	–
205206_at	KAL1	Kallmann syndrome 1 sequence	4.57634	+
225834_at	FAM72A	"family with sequence similarity 72, member A"	4.55275	–
207197_at	ZIC3	"Zic family member 3 heterotaxy 1 (odd-paired homolog, Drosophila)"	4.5329	–
221805_at	NEFL	"neurofilament, light polypeptide 68kDa"	4.49223	+
209642_at	BUB1	BUB1 budding uninhibited by benzimidazoles 1 homolog (yeast)	4.46422	–
228802_at	RBPMS2	RNA binding protein with multiple splicing 2	4.43868	ND
204146_at	RAD51AP1	RAD51 associated protein 1	4.382	–
229464_at	MYEF2	myelin expression factor 2	4.37783	–
209757_s_at	MYCN	v-myc myelocytomatosis viral related oncogene, neuroblastoma derived (avian)	4.34701	ND
242890_at	HELLS	"helicase, lymphoid-specific"	4.34637	–
227690_at	GABRB3	"gamma-aminobutyric acid (GABA) A receptor, beta 3"	4.31485	–
211421_s_at	RET	"ret proto-oncogene (multiple endocrine neoplasia and medullary thyroid carcinoma 1, Hirschsprung disease)"	4.31455	–
219736_at	TRIM36	tripartite motif-containing 36	4.30312	+
213283_s_at	SALL2	sal-like 2 (Drosophila)	4.17329	–
204510_at	CDC7	CDC7 cell division cycle 7 (S. cerevisiae)	4.17272	+
219196_at	SCG3	secretogranin III	4.15728	–
224428_s_at	CDCA7	cell division cycle associated 7	4.13004	–
220116_at	KCNN2	"potassium intermediate/small conductance calcium-activated channel, subfamily N, member 2"	4.06699	–
210198_s_at	PLP1	"proteolipid protein 1 (Pelizaeus-Merzbacher disease, spastic paraplegia 2, uncomplicated)"	4.06044	+
228906_at	CXXC6	CXXC finger 6	4.04874	–
209421_at	MSH2	"mutS homolog 2, colon cancer, nonpolyposis type 1 (E. coli)"	3.99504	–
203474_at	IQGAP2	IQ motif containing GTPase activating protein 2	3.98049	–
201690_s_at	TPD52	tumor protein D52	3.97556	–
213479_at	NPTX2	neuronal pentraxin II	3.95061	+
226980_at	DEPDC1B	DEP domain containing 1B	3.92168	–
209172_s_at	CENPF	"centromere protein F, 350/400ka (mitosin)"	3.91661	–
221605_s_at	PIPOX	pipecolic acid oxidase	3.91071	–
221933_at	NLGN4X	neuroligin 4, X-linked	3.89963	ND
206960_at	GPR23	G protein-coupled receptor 23	3.86418	–
203296_s_at	ATP1A2	"ATPase, Na+/K+ transporting, alpha 2 (+) polypeptide"	3.86033	–
1555772_a_at	CDC25A	cell division cycle 25A	3.85911	–
229661_at	SALL4	sal-like 4 (Drosophila)	3.85026	–
205053_at	PRIM1	"primase, polypeptide 1, 49kDa"	3.84765	–
205278_at	GAD1	"glutamate decarboxylase 1 (brain, 67kDa)"	3.82126	+
209723_at	SERPINB9	"serpin peptidase inhibitor, clade B (ovalbumin), member 9"	3.8191	–
1562235_s_at	PBX1	pre-B-cell leukemia transcription factor 1	3.76768	–
229377_at	GRTP1	growth hormone regulated TBC protein 1	3.76161	–
213155_at	KIAA0523	KIAA0523 protein	3.72673	+
1569484_s_at	MDN1	"MDN1, midasin homolog (yeast)"	3.715	–
204727_at	WDHD1	WD repeat and HMG-box DNA binding protein 1	3.67877	–
213647_at	DNA2L	DNA2 DNA replication helicase 2-like (yeast)	3.67682	–
213849_s_at	PPP2R2B	"protein phosphatase 2 (formerly 2A), regulatory subunit B (PR 52), beta isoform"	3.65849	–
209709_s_at	HMMR	hyaluronan-mediated motility receptor (RHAMM)	3.65633	–
1556469_s_at	CTSL2	cathepsin L2	3.63299	–
201291_s_at	TOP2A	topoisomerase (DNA) II alpha 170kDa	3.62852	ND
205739_x_at	ZNF588	zinc finger protein 588	3.62653	ND
206456_at	GABRA5	"gamma-aminobutyric acid (GABA) A receptor, alpha 5"	3.62641	–
210265_x_at	POU5F1		3.62134	–
210697_at	ZNF257	zinc finger protein 257	3.62048	ND
205286_at	TFAP2C	transcription factor AP-2 gamma (activating enhancer binding protein 2 gamma)	3.61388	+
228370_at	SNRPN	small nuclear ribonucleoprotein polypeptide N	3.60086	–
203632_s_at	GPRC5B	"G protein-coupled receptor, family C, group 5, member B"	3.59197	–
213050_at	COBL	cordon-bleu homolog (mouse)	3.59008	–
229305_at	MLF1IP	MLF1 interacting protein	3.58088	ND
202037_s_at	SFRP1	secreted frizzled-related protein 1	3.55678	+
205593_s_at	PDE9A	phosphodiesterase 9A	3.55568	–
203764_at	DLG7	"discs, large homolog 7 (Drosophila)"	3.54625	+
205229_s_at	COCH	"coagulation factor C homolog, cochlin (Limulus polyphemus)"	3.52095	+
244227_at	SYT6	synaptotagmin VI	3.51225	+
204915_s_at	SOX11	SRY (sex determining region Y)-box 11	3.48617	–
228597_at	C21ORF45	chromosome 21 open reading frame 45	3.48516	–
227997_at	IL17RD	interleukin 17 receptor D	3.48002	–
206424_at	CYP26A1	"cytochrome P450, family 26, subfamily A, polypeptide 1"	3.47204	+
224832_at	DUSP16	dual specificity phosphatase 16	3.46506	–
209433_s_at	PPAT	phosphoribosyl pyrophosphate amidotransferase	3.46264	–
205085_at	ORC1L	"origin recognition complex, subunit 1-like (yeast)"	3.46073	–
226029_at	VANGL2	vang-like 2 (van gogh, Drosophila)	3.44955	ND
223748_at	SLC4A11	solute carrier family 4, sodium bicarbonate transporter-like, member 11	3.44207	ND
209408_at	KIF2C	kinesin family member 2C	3.41537	–
221606_s_at	NSBP1	nucleosomal binding protein 1	3.36856	–
243745_at	AP1S2	"adaptor-related protein complex 1, sigma 2 subunit"	3.33626	–
212599_at	AUTS2	autism susceptibility candidate 2	3.31676	+
228145_s_at	ZNF398	zinc finger protein 398	3.31633	–
222819_at	CTPS2	CTP synthase II	3.30241	+
223122_s_at	SFRP2	secreted frizzled-related protein 2	3.29926	–
230998_at	CBX3	"chromobox homolog 3 (HP1 gamma homolog, Drosophila)"	3.28941	–
204886_at	PLK4	polo-like kinase 4 (Drosophila)	3.27626	–
201656_at	ITGA6	"integrin, alpha 6"	3.23973	–
218355_at	KIF4A	kinesin family member 4A	3.23679	–
231325_at	UNC5D	unc-5 homolog D (C. elegans)	3.23269	–
204128_s_at	RFC3	"replication factor C (activator 1) 3, 38kDa"	3.20687	–
208940_at	SEPHS1	selenophosphate synthetase 1	3.19327	–
203755_at	BUB1B	BUB1 budding uninhibited by benzimidazoles 1 homolog beta (yeast)	3.18941	–
219302_s_at	CNTNAP2	contactin associated protein-like 2	3.18634	–
206316_s_at	KNTC1	kinetochore associated 1	3.17991	–
37577_at	ARHGAP19	Rho GTPase activating protein 19	3.17611	–
203298_s_at	JARID2	"Jumonji, AT rich interactive domain 2"	3.16177	–
204286_s_at	PMAIP1	phorbol-12-myristate-13-acetate-induced protein 1	3.14402	–
211450_s_at	MSH6	mutS homolog 6 (E. coli)	3.13157	–
242310_at	FNBP1L	formin binding protein 1-like	3.11157	–
204709_s_at	KIF23	kinesin family member 23	3.10571	–
230100_x_at	PAK1	"p21/Cdc42/Rac1-activated kinase 1 (STE20 homolog, yeast)"	3.08939	–
220651_s_at	MCM10	MCM10 minichromosome maintenance deficient 10 (S. cerevisiae)	3.08891	–
1553874_a_at	ZNF206	zinc finger protein 206	3.08621	–
201641_at	BST2	bone marrow stromal cell antigen 2	3.08553	–
223311_s_at	MTA3	"metastasis associated 1 family, member 3"	3.08355	–
202903_at	LSM5	"LSM5 homolog, U6 small nuclear RNA associated (S. cerevisiae)"	3.07963	–
210567_s_at	SKP2	S-phase kinase-associated protein 2 (p45)	3.0794	–
218875_s_at	FBXO5	F-box protein 5	3.07891	–
204822_at	TTK	TTK protein kinase	3.07451	–
206002_at	GPR64	G protein-coupled receptor 64	3.06942	–
231772_x_at	CENPH	centromere protein H	3.05737	–
210758_at	PSIP1	PC4 and SFRS1 interacting protein 1	3.05294	–
205282_at	LRP8	"low density lipoprotein receptor-related protein 8, apolipoprotein e receptor"	3.05227	–
205268_s_at	ADD2	adducin 2 (beta)	3.04924	–
203449_s_at	TERF1	telomeric repeat binding factor (NIMA-interacting) 1	3.04021	–
233019_at	CNOT7	"CCR4-NOT transcription complex, subunit 7"	3.0327	–
219918_s_at	ASPM	"asp (abnormal spindle)-like, microcephaly associated (Drosophila)"	3.01983	–
212247_at	NUP205	nucleoporin 205kDa	3.01178	ND
236723_at	HNRPU	heterogeneous nuclear ribonucleoprotein U (scaffold attachment factor A)	2.97982	–
201897_s_at	CKS1B	CDC28 protein kinase regulatory subunit 1B	2.97163	–
226145_s_at	FRAS1	Fraser syndrome 1	2.96686	–
222640_at	DNMT3A	DNA (cytosine-5-)-methyltransferase 3 alpha	2.96554	–
219945_at	DDX25	DEAD (Asp-Glu-Ala-Asp) box polypeptide 25	2.96272	+
203276_at	LMNB1	lamin B1	2.96111	–
213506_at	F2RL1	coagulation factor II (thrombin) receptor-like 1	2.95751	–
228463_at	FOXA3	forkhead box A3	2.95485	–
218039_at	NUSAP1	nucleolar and spindle associated protein 1	2.95438	–
204061_at	PRKX	"protein kinase, X-linked"	2.95433	–
205603_s_at	DIAPH2	diaphanous homolog 2 (Drosophila)	2.94525	–
230097_at	GART	"phosphoribosylglycinamide formyltransferase, phosphoribosylglycinamide synthetase, phosphoribosylaminoimidazole synthetase"	2.93997	–
229518_at	FAM46B	"family with sequence similarity 46, member B"	2.89891	–
223916_s_at	BCOR	BCL6 co-repressor	2.88386	–
223403_s_at	POLR1B	"polymerase (RNA) I polypeptide B, 128kDa"	2.88206	–
228281_at	FLJ25416	hypothetical protein FLJ25416	2.87163	–
221016_s_at	TCF7L1	"transcription factor 7-like 1 (T-cell specific, HMG-box)"	2.86407	–
218237_s_at	SLC38A1	"solute carrier family 38, member 1"	2.86105	–
228729_at	CCNB1	cyclin B1	2.84903	–
213599_at	OIP5	Opa interacting protein 5	2.84695	–
205350_at	CRABP1	cellular retinoic acid binding protein 1	2.84181	+
221911_at	ETV1	ets variant gene 1	2.83653	ND
202499_s_at	SLC2A3	"solute carrier family 2 (facilitated glucose transporter), member 3"	2.81924	–
205733_at	BLM	Bloom syndrome	2.81178	–
230067_at	FLJ30707	family with sequence similarity 124A	2.81161	–
242052_at	BICD1	bicaudal D homolog 1 (Drosophila)	2.81007	–
201596_x_at	KRT18	keratin 18	2.7997	–
231953_at	FALZ	fetal Alzheimer antigen	2.79697	–
204023_at	RFC4	"replication factor C (activator 1) 4, 37kDa"	2.78838	–
205328_at	CLDN10	claudin 10	2.78609	–
210508_s_at	KCNQ2	"potassium voltage-gated channel, KQT-like subfamily, member 2"	2.78401	–
214156_at	MYRIP	myosin VIIA and Rab interacting protein	2.78333	ND
212949_at	BRRN1	barren homolog 1 (Drosophila)	2.77885	–
218397_at	FANCL	"Fanconi anemia, complementation group L"	2.77265	–
224753_at	CDCA5	cell division cycle associated 5	2.76867	–
206023_at	NMU	neuromedin U	2.76794	–
202107_s_at	MCM2	"MCM2 minichromosome maintenance deficient 2, mitotin (S. cerevisiae)"	2.75509	–
204962_s_at	CENPA	centromere protein A	2.74505	–
202890_at	MAP7	microtubule-associated protein 7	2.73744	–
229193_at	CROP	cisplatin resistance-associated overexpressed protein	2.73696	–
215239_x_at	ZNF273	zinc finger protein 273	2.73093	–
218536_at	MRS2L	"MRS2-like, magnesium homeostasis factor (S. cerevisiae)"	2.72935	–
215791_at	ITSN1	intersectin 1 (SH3 domain protein)	2.72689	ND
216945_x_at	PASK	PAS domain containing serine/threonine kinase	2.72681	–
212919_at	DCP2	DCP2 decapping enzyme homolog (S. cerevisiae)	2.71985	–
218755_at	KIF20A	kinesin family member 20A	2.71328	–
204234_s_at	ZNF195	zinc finger protein 195	2.71193	ND
203968_s_at	CDC6	CDC6 cell division cycle 6 homolog (S. cerevisiae)	2.70982	ND
231991_at	C20ORF160	chromosome 20 open reading frame 160	2.7073	–
222685_at	FAM29A	"family with sequence similarity 29, member A"	2.70445	–
1569108_a_at	ZNF589	zinc finger protein 589	2.69526	–
227520_at	CXORF15	chromosome X open reading frame 15	2.682	–
218768_at	NUP107	nucleoporin 107kDa	2.67354	–
226215_s_at	FBXL10	F-box and leucine-rich repeat protein 10	2.67145	ND
243372_at	HSPD1	heat shock 60kDa protein 1 (chaperonin)	2.66256	–
227920_at	KIAA1553	KIAA1553	2.65234	ND
208029_s_at	LAPTM4B	lysosomal associated protein transmembrane 4 beta	2.64673	–
205980_s_at	ARHGAP8	Rho GTPase activating protein 8	2.64432	–
203145_at	SPAG5	sperm associated antigen 5	2.64266	–
204835_at	POLA	polymerase (DNA directed), alpha	2.6422	ND
222040_at	HNRPA1	heterogeneous nuclear ribonucleoprotein A1	2.62455	–
201555_at	MCM3	MCM3 minichromosome maintenance deficient 3 (S. cerevisiae)	2.62146	–
218454_at	FLJ22662	hypothetical protein FLJ22662	2.61299	–
222037_at	MCM4	MCM4 minichromosome maintenance deficient 4 (S. cerevisiae)	2.61125	–
218885_s_at	GALNT12	UDP-N-acetyl-alpha-D-galactosamine:polypeptide N-acetylgalactosaminyltransferase 12 (GalNAc-T12)	2.59987	–
202870_s_at	CDC20	CDC20 cell division cycle 20 homolog (S. cerevisiae)	2.59202	–
204836_at	GLDC	glycine dehydrogenase (decarboxylating)	2.59051	–
203856_at	VRK1	vaccinia related kinase 1	2.57801	–
209529_at	PPAP2C	phosphatidic acid phosphatase type 2C	2.57747	ND
202883_s_at	PPP2R1B	"protein phosphatase 2 (formerly 2A), regulatory subunit A (PR 65), beta isoform"	2.5732	–
228468_at	MASTL	microtubule associated serine/threonine kinase-like	2.56967	–
203214_x_at	CDC2	"cell division cycle 2, G1 to S and G2 to M"	2.56882	–
201449_at	TIA1	TIA1 cytotoxic granule-associated RNA binding protein	2.56474	–
205399_at	DCAMKL1	doublecortin and CaM kinase-like 1	2.56317	+
213201_s_at	TNNT1	"troponin T type 1 (skeletal, slow)"	2.56316	–
1562280_at	POU2F1	"POU domain, class 2, transcription factor 1"	2.56152	–
211267_at	HESX1	"homeobox, ES cell expressed 1"	2.55931	–
203148_s_at	TRIM14	tripartite motif-containing 14	2.55768	–
210052_s_at	TPX2	"TPX2, microtubule-associated, homolog (Xenopus laevis)"	2.55361	–
219494_at	RAD54B	RAD54 homolog B (S. cerevisiae)	2.55056	–
208644_at	PARP1	"poly (ADP-ribose) polymerase family, member 1"	2.55019	–
209169_at	GPM6B	glycoprotein M6B	2.54763	+
225601_at	HMGB3	high-mobility group box 3	2.54514	–
214426_x_at	CHAF1A	"chromatin assembly factor 1, subunit A (p150)"	2.54217	–
242146_at	SNRPA1	small nuclear ribonucleoprotein polypeptide A'	2.5245	–
240307_at	FUBP1	far upstream element (FUSE) binding protein 1	2.52348	–
220391_at	ZBTB3	zinc finger and BTB domain containing 3	2.52028	–
205110_s_at	FGF13	fibroblast growth factor 13	2.51921	+
206857_s_at	FKBP1B	"FK506 binding protein 1B, 12.6 kDa"	2.50991	–
218865_at	MOSC1	MOCO sulphurase C-terminal domain containing 1	2.50947	–
1553972_a_at	CBS	cystathionine-beta-synthase	2.50457	–
209496_at	RARRES2	retinoic acid receptor responder (tazarotene induced) 2	2.49994	+
204768_s_at	FEN1	flap structure-specific endonuclease 1	2.48754	–
205184_at	GNG4	"guanine nucleotide binding protein (G protein), gamma 4"	2.48156	–
209296_at	PPM1B	"protein phosphatase 1B (formerly 2C), magnesium-dependent, beta isoform"	2.46523	–
205393_s_at	CHEK1	CHK1 checkpoint homolog (S. pombe)	2.46119	–
210543_s_at	PRKDC	"protein kinase, DNA-activated, catalytic polypeptide"	2.45684	–
201129_at	SFRS7	"splicing factor, arginine/serine-rich 7, 35kDa"	2.44982	–
220161_s_at	EPB41L4B	erythrocyte membrane protein band 4.1 like 4B	2.44923	+
210964_s_at	GYG2	glycogenin 2	2.43549	–
229692_at	API5	apoptosis inhibitor 5	2.43345	–
232633_at	XRCC5	"X-ray repair complementing defective repair in Chinese hamster cells 5 (double-strand-break rejoining; Ku autoantigen, 80kDa)"	2.42276	–
219232_s_at	EGLN3	egl nine homolog 3 (C. elegans)	2.41892	–
207030_s_at	CSRP2	cysteine and glycine-rich protein 2	2.4128	–
229267_at	ANAPC1	anaphase promoting complex subunit 1	2.40638	–
242550_at	EIF3S9	"eukaryotic translation initiation factor 3, subunit 9 eta, 116kDa"	2.40501	–
205909_at	POLE2	"polymerase (DNA directed), epsilon 2 (p59 subunit)"	2.40025	–
204162_at	KNTC2	kinetochore associated 2	2.39237	ND
228782_at	SCGB3A2	"secretoglobin, family 3A, member 2"	2.38868	–
213793_s_at	HOMER1	homer homolog 1 (Drosophila)	2.38455	–
202413_s_at	USP1	ubiquitin specific peptidase 1	2.3835	–
216952_s_at	LMNB2	lamin B2	2.38224	–
219231_at	NCOA6IP	nuclear receptor coactivator 6 interacting protein	2.38088	–
236752_at	PKP4	plakophilin 4	2.37369	–
209464_at	AURKB	aurora kinase B	2.37153	–
205046_at	CENPE	"centromere protein E, 312kDa"	2.36845	–
227492_at	OCLN	occludin	2.3628	–
212846_at	KIAA0179	KIAA0179	2.3606	–
202235_at	SLC16A1	"solute carrier family 16, member 1 (monocarboxylic acid transporter 1)"	2.36024	–
205968_at	KCNS3	"potassium voltage-gated channel, delayed-rectifier, subfamily S, member 3"	2.3595	+
228859_at	LOC91431	prematurely terminated mRNA decay factor-like	2.35598	–
202954_at	UBE2C	ubiquitin-conjugating enzyme E2C	2.34608	–
225470_at	NUP35	nucleoporin 35kDa	2.34163	–
219142_at	RASL11B	"RAS-like, family 11, member B"	2.33789	–
204471_at	GAP43	growth associated protein 43	2.32994	–
239001_at	MGST1	microsomal glutathione S-transferase 1	2.32671	–
202517_at	CRMP1	collapsin response mediator protein 1	2.32658	+
201005_at	CD9	CD9 molecule	2.32367	–
204291_at	ZNF518	zinc finger protein 518	2.31524	ND
226610_at	PRR6	proline rich 6	2.30567	–
209864_at	FRAT2	frequently rearranged in advanced T-cell lymphomas 2	2.29732	–
223541_at	HAS3	hyaluronan synthase 3	2.29085	–
239131_at	ADNP	activity-dependent neuroprotector	2.28993	–
244396_at	G3BP	Ras-GTPase-activating protein SH3-domain-binding protein	2.28989	–
201313_at	ENO2	enolase 2 (gamma, neuronal)	2.28986	ND
222843_at	FIGNL1	fidgetin-like 1	2.28926	–
234992_x_at	ECT2	epithelial cell transforming sequence 2 oncogene	2.28577	ND
226503_at	RIF1	RAP1 interacting factor homolog (yeast)	2.28216	–
211762_s_at	KPNA2	"karyopherin alpha 2 (RAG cohort 1, importin alpha 1)"	2.27929	–
218252_at	CKAP2	cytoskeleton associated protein 2	2.27498	–
210115_at	RPL39L	ribosomal protein L39-like	2.27366	–
207034_s_at	GLI2	GLI-Kruppel family member GLI2	2.26979	ND
235148_at	KRTCAP3	keratinocyte associated protein 3	2.2613	–
221586_s_at	E2F5	"E2F transcription factor 5, p130-binding"	2.25904	–
241790_at	KLHL7	kelch-like 7 (Drosophila)	2.25901	–
203209_at	RFC5	"replication factor C (activator 1) 5, 36.5kDa"	2.25174	–
201316_at	PSMA2	"proteasome (prosome, macropain) subunit, alpha type, 2"	2.2513	–
203418_at	CCNA2	cyclin A2	2.25005	–
203341_at	CEBPZ	CCAAT/enhancer binding protein zeta	2.24772	–
226421_at	AMMECR1	"Alport syndrome, mental retardation, midface hypoplasia and elliptocytosis chromosomal region, gene 1"	2.2433	+
202723_s_at	FOXO1A	forkhead box O1A (rhabdomyosarcoma)	2.23979	–
201930_at	MCM6	"MCM6 minichromosome maintenance deficient 6 (MIS5 homolog, S. pombe) (S. cerevisiae)"	2.2394	–
226797_at	NME1	"non-metastatic cells 1, protein (NM23A) expressed in"	2.23542	–
242001_at	IDH1	"isocitrate dehydrogenase 1 (NADP+), soluble"	2.22677	–
228462_at	IRX2	iroquois homeobox protein 2	2.20247	–
209848_s_at	SILV	silver homolog (mouse)	2.1924	–
235024_at	PHF17	PHD finger protein 17	2.18627	–
241036_at	HPS3	Hermansky-Pudlak syndrome 3	2.18609	–
212115_at	C16ORF34	chromosome 16 open reading frame 34	2.18266	–
201976_s_at	MYO10	myosin X	2.17924	–
233827_s_at	SUPT16H	suppressor of Ty 16 homolog (S. cerevisiae)	2.17217	–
211596_s_at	LRIG1	leucine-rich repeats and immunoglobulin-like domains 1	2.16904	–
244463_at	ADAM23	ADAM metallopeptidase domain 23	2.16816	–
212107_s_at	DHX9	DEAH (Asp-Glu-Ala-His) box polypeptide 9	2.16785	–
200995_at	IPO7	importin 7	2.16124	ND
239243_at	ZNF638	zinc finger protein 638	2.15679	–
235648_at	ZNF567	zinc finger protein 567	2.15255	–
210983_s_at	MCM7	MCM7 minichromosome maintenance deficient 7 (S. cerevisiae)	2.15092	–
202341_s_at	TRIM2	tripartite motif-containing 2	2.15031	ND
218738_s_at	RNF138	ring finger protein 138	2.14459	–
231837_at	USP28	ubiquitin specific peptidase 28	2.139	–
215780_s_at	SET	SET translocation (myeloid leukemia-associated)	2.13142	–
206805_at	SEMA3A	"sema domain, immunoglobulin domain (Ig), short basic domain, secreted, (semaphorin) 3A"	2.12883	–
203797_at	VSNL1	visinin-like 1	2.1272	–
212709_at	NUP160	nucleoporin 160kDa	2.12559	–
219650_at	FLJ20105	FLJ20105 protein	2.12542	ND
205763_s_at	DDX18	DEAD (Asp-Glu-Ala-Asp) box polypeptide 18	2.11949	–
206695_x_at	ZNF43	zinc finger protein 43	2.11544	ND
218882_s_at	WDR3	WD repeat domain 3	2.11219	–
218350_s_at	GMNN	"geminin, DNA replication inhibitor"	2.11177	–
241845_at	LSM6	"LSM6 homolog, U6 small nuclear RNA associated (S. cerevisiae)"	2.11072	–
48808_at	DHFR	dihydrofolate reductase	2.109	–
205136_s_at	NUFIP1	nuclear fragile X mental retardation protein interacting protein 1	2.10702	–
222430_s_at	YTHDF2	"YTH domain family, member 2"	2.10374	–
200900_s_at	M6PR	mannose-6-phosphate receptor (cation dependent)	2.10318	–
209008_x_at	KRT8	keratin 8	2.10226	ND
209726_at	CA11	carbonic anhydrase XI	2.10072	–
210416_s_at	CHEK2	CHK2 checkpoint homolog (S. pombe)	2.08971	–
218966_at	MYO5C	myosin VC	2.08896	–
243612_at	NSD1	nuclear receptor binding SET domain protein 1	2.08543	–
208931_s_at	ILF3	"interleukin enhancer binding factor 3, 90kDa"	2.08032	–
205930_at	GTF2E1	"general transcription factor IIE, polypeptide 1, alpha 56kDa"	2.07834	–
235791_x_at	CHD1	chromodomain helicase DNA binding protein 1	2.07442	–
218897_at	MGC10993	hypothetical protein MGC10993	2.07383	–
205024_s_at	RAD51	"RAD51 homolog (RecA homolog, E. coli) (S. cerevisiae)"	2.07261	–
220714_at	PRDM14	PR domain containing 14	2.07084	+
239014_at	CCAR1	cell division cycle and apoptosis regulator 1	2.06247	–
210387_at	HIST1H2BG	"histone 1, H2bg"	2.05976	–
223251_s_at	ANKRD10	ankyrin repeat domain 10	2.05446	–
219505_at	CECR1	"cat eye syndrome chromosome region, candidate 1"	2.05264	–
205368_at	KIAA0773	KIAA0773 gene product	2.03815	–
1558714_at	ROBO1	"roundabout, axon guidance receptor, homolog 1 (Drosophila)"	2.03226	–
225285_at	BCAT1	"branched chain aminotransferase 1, cytosolic"	2.02141	–
200049_at	MYST2	MYST histone acetyltransferase 2	2.01211	–
219000_s_at	DCC1	defective in sister chromatid cohesion homolog 1 (S. cerevisiae)	2.01061	–
210381_s_at	CCKBR	cholecystokinin B receptor	2.0092	–
204130_at	HSD11B2	hydroxysteroid (11-beta) dehydrogenase 2	1.99662	–
221575_at	SCLY	selenocysteine lyase	1.99642	–
202094_at	BIRC5	baculoviral IAP repeat-containing 5 (survivin)	1.99456	–
218308_at	TACC3	"transforming, acidic coiled-coil containing protein 3"	1.98998	–
1555278_a_at	CKAP5	cytoskeleton associated protein 5	1.98941	–
209754_s_at	TMPO	thymopoietin	1.98058	–
200875_s_at	NOL5A	nucleolar protein 5A (56kDa with KKE/D repeat)	1.97952	–
218512_at	WDR12	WD repeat domain 12	1.97715	–
209507_at	RPA3	"replication protein A3, 14kDa"	1.97592	–
227164_at	SFRS1	splicing factor, arginine/serine-rich 1 (splicing factor 2, alternate splicing factor)	1.96941	ND
236924_at	GLMN	"glomulin, FKBP associated protein"	1.94937	–
202611_s_at	CRSP2	"cofactor required for Sp1 transcriptional activation, subunit 2, 150kDa"	1.9435	–
34764_at	LARS2	"leucyl-tRNA synthetase 2, mitochondrial"	1.9426	–
210766_s_at	CSE1L	CSE1 chromosome segregation 1-like (yeast)	1.93713	–
221898_at	PDPN	podoplanin	1.93713	–
206309_at	LECT1	leukocyte cell derived chemotaxin 1	1.93561	–
213302_at	PFAS	phosphoribosylformylglycinamidine synthase (FGAR amidotransferase)	1.9277	–
212179_at	C6ORF111	chromosome 6 open reading frame 111	1.9275	–
204269_at	PIM2	pim-2 oncogene	1.92402	–
212037_at	PNN	"pinin, desmosome associated protein"	1.92017	–
201225_s_at	SRRM1	serine/arginine repetitive matrix 1	1.90966	–
204891_s_at	LCK	lymphocyte-specific protein tyrosine kinase	1.90943	–
201017_at	EIF1AX	"eukaryotic translation initiation factor 1A, X-linked"	1.907	–
202983_at	SMARCA3	"SWI/SNF related, matrix associated, actin dependent regulator of chromatin, subfamily a, member 3"	1.90152	–
227516_at	SF3A1	"splicing factor 3a, subunit 1, 120kDa"	1.89854	–
212558_at	SPRY1	"sprouty homolog 1, antagonist of FGF signaling (Drosophila)"	1.89607	–
202330_s_at	UNG	uracil-DNA glycosylase	1.8934	–
203020_at	RABGAP1L	RAB GTPase activating protein 1-like	1.89062	–
1562442_a_at	SSBP1	single-stranded DNA binding protein 1	1.88924	–
204579_at	FGFR4	fibroblast growth factor receptor 4	1.889	–
223413_s_at	LYAR	hypothetical protein FLJ20425	1.88864	–
1556121_at	NAP1L1	nucleosome assembly protein 1-like 1	1.87119	–
214633_at	SOX3	SRY (sex determining region Y)-box 3	1.8599	+
227896_at	BCCIP	BRCA2 and CDKN1A interacting protein	1.85955	–
204984_at	GPC4	glypican 4	1.85908	+
205977_s_at	EPHA1	EPH receptor A1	1.85079	–
202268_s_at	APPBP1	amyloid beta precursor protein binding protein 1	1.84935	–
201478_s_at	DKC1	"dyskeratosis congenita 1, dyskerin"	1.8481	–
206953_s_at	LPHN2	latrophilin 2	1.84772	ND
238856_s_at	PANK2	pantothenate kinase 2 (Hallervorden-Spatz syndrome)	1.83807	ND
204087_s_at	SLC5A6	"solute carrier family 5 (sodium-dependent vitamin transporter), member 6"	1.8368	–
240370_at	PKD2	polycystic kidney disease 2 (autosomal dominant)	1.8367	–
58916_at	KCTD14	potassium channel tetramerisation domain containing 14	1.83211	–
210038_at	PRKCQ	"protein kinase C, theta"	1.82632	–
212832_s_at	CKAP5	cytoskeleton associated protein 5	1.82538	ND
216604_s_at	SLC7A8	"solute carrier family 7 (cationic amino acid transporter, y+ system), member 8"	1.82473	–
207957_s_at	PRKCB1	"protein kinase C, beta 1"	1.82393	+
213251_at	SMARCA5	"SWI/SNF related, matrix associated, actin dependent regulator of chromatin, subfamily a, member 5"	1.82194	–
202521_at	CTCF	CCCTC-binding factor (zinc finger protein)	1.81663	+
1559394_a_at	ROR1	receptor tyrosine kinase-like orphan receptor 1	1.81581	–
220137_at	FLJ20674	hypothetical protein FLJ20674	1.81479	–
214829_at	AASS	aminoadipate-semialdehyde synthase	1.80997	–
201675_at	AKAP1	A kinase (PRKA) anchor protein 1	1.80494	–
214550_s_at	TNPO3	transportin 3	1.80392	–
213133_s_at	GCSH	glycine cleavage system protein H (aminomethyl carrier)	1.80367	–
228039_at	DDX46	DEAD (Asp-Glu-Ala-Asp) box polypeptide 46	1.79904	–
209336_at	PWP2H	PWP2 periodic tryptophan protein homolog (yeast)	1.79858	–
230752_at	CBX5	"chromobox homolog 5 (HP1 alpha homolog, Drosophila)"	1.79533	–
226749_at	MRPS9	mitochondrial ribosomal protein S9	1.78982	–
227434_at	WBSCR17	Williams-Beuren syndrome chromosome region 17	1.78837	–
219212_at	HSPA14	heat shock 70kDa protein 14	1.77707	–
201364_s_at	OAZ2	ornithine decarboxylase antizyme 2	1.77541	–
201014_s_at	PAICS	"phosphoribosylaminoimidazole carboxylase, phosphoribosylaminoimidazole succinocarboxamide synthetase"	1.77474	–
203509_at	SORL1	"sortilin-related receptor, L(DLR class) A repeats-containing"	1.77129	–
226630_at	C14ORF106	chromosome 14 open reading frame 106	1.77079	–
201636_at	FXR1	"fragile X mental retardation, autosomal homolog 1"	1.76897	–
211951_at	NOLC1	nucleolar and coiled-body phosphoprotein 1	1.75715	–
212180_at	CRKL	v-crk sarcoma virus CT10 oncogene homolog (avian)-like	1.7567	–
206085_s_at	CTH	cystathionase (cystathionine gamma-lyase)	1.75121	–
201614_s_at	RUVBL1	RuvB-like 1 (E. coli)	1.74933	–
201890_at	RRM2	ribonucleotide reductase M2 polypeptide	1.74858	–
201477_s_at	RRM1	ribonucleotide reductase M1 polypeptide	1.74818	–
203177_x_at	TFAM	"transcription factor A, mitochondrial"	1.74659	–
222427_s_at	LARS	leucyl-tRNA synthetase	1.73443	–
219615_s_at	KCNK5	"potassium channel, subfamily K, member 5"	1.72724	–
204178_s_at	RBM14	RNA binding motif protein 14	1.72124	–
202575_at	CRABP2	cellular retinoic acid binding protein 2	1.71995	–
209527_at	EXOSC2	exosome component 2	1.71856	–
226998_at	NARG1	NMDA receptor regulated 1	1.71342	–
218456_at	C1QDC1	C1q domain containing 1	1.70643	–
207605_x_at	ZNF117	zinc finger protein 117	1.69734	ND
211686_s_at	RBM13	RNA binding motif protein 13	1.69709	–
203313_s_at	TGIF	TGFB-induced factor (TALE family homeobox)	1.68715	–
204749_at	NAP1L3	nucleosome assembly protein 1-like 3	1.6864	–
241970_at	PVRL3	poliovirus receptor-related 3	1.68574	–
242260_at	MATR3	matrin 3	1.68466	–
212542_s_at	PHIP	pleckstrin homology domain interacting protein	1.68156	–
227045_at	ZNF614	zinc finger protein 614	1.67862	–
218878_s_at	SIRT1	sirtuin (silent mating type information regulation 2 homolog) 1 (S. cerevisiae)	1.67655	–
229068_at	CCT5	"chaperonin containing TCP1, subunit 5 (epsilon)"	1.6717	–
225297_at	CCDC5	coiled-coil domain containing 5 (spindle associated)	1.67007	–
202219_at	SLC6A8	"solute carrier family 6 (neurotransmitter transporter, creatine), member 8"	1.66689	–
209440_at	PRPS1	phosphoribosyl pyrophosphate synthetase 1	1.66239	–
203564_at	FANCG	"Fanconi anemia, complementation group G"	1.65801	–
235020_at	TAF4B	"TAF4b RNA polymerase II, TATA box binding protein (TBP)-associated factor, 105kDa"	1.65723	–
228252_at	C15ORF20	chromosome 15 open reading frame 20	1.64836	–
200726_at	PPP1CC	"protein phosphatase 1, catalytic subunit, gamma isoform"	1.64466	–
228776_at	GJA7	gap junction protein, alpha 7, 45kDa (connexin 45)	1.64148	ND
203007_x_at	LYPLA1	lysophospholipase I	1.6357	–
227551_at	C9ORF77	chromosome 9 open reading frame 77	1.63335	–
46665_at	SEMA4C	"sema domain, immunoglobulin domain (Ig), transmembrane domain (TM) and short cytoplasmic domain, (semaphorin) 4C"	1.62017	–
212750_at	PPP1R16B	"protein phosphatase 1, regulatory (inhibitor) subunit 16B"	1.615	–
201948_at	GNL2	guanine nucleotide binding protein-like 2 (nucleolar)	1.61485	–
217964_at	TTC19	tetratricopeptide repeat domain 19	1.61144	ND
217885_at	IPO9	importin 9	1.60487	ND
204853_at	ORC2L	"origin recognition complex, subunit 2-like (yeast)"	1.60454	–
202956_at	ARFGEF1	ADP-ribosylation factor guanine nucleotide-exchange factor 1(brefeldin A-inhibited)	1.60215	–
41037_at	TEAD4	TEA domain family member 4	1.60066	–
225890_at	C20ORF72	chromosome 20 open reading frame 72	1.59984	–
239808_at	PITPNC1	"phosphatidylinositol transfer protein, cytoplasmic 1"	1.59328	–
220446_s_at	CHST4	carbohydrate (N-acetylglucosamine 6-O) sulfotransferase 4	1.58962	–
216237_s_at	MCM5	"MCM5 minichromosome maintenance deficient 5, cell division cycle 46 (S. cerevisiae)"	1.58614	–
213097_s_at	ZRF1	zuotin related factor 1	1.58529	–
203100_s_at	CDYL	"chromodomain protein, Y-like"	1.58395	–
218047_at	OSBPL9	oxysterol binding protein-like 9	1.58117	–
203126_at	IMPA2	inositol(myo)-1(or 4)-monophosphatase 2	1.58115	–
201487_at	CTSC	cathepsin C	1.57721	–
203554_x_at	PTTG1	pituitary tumor-transforming 1	1.57476	–
239108_at	MLSTD1	male sterility domain containing 1	1.5738	–
1557984_s_at	FLJ21908	hypothetical protein FLJ21908	1.56982	–
221652_s_at	C12ORF11	chromosome 12 open reading frame 11	1.5691	–
238065_at	TPM3	tropomyosin 3	1.56878	–
209832_s_at	CDT1	chromatin licensing and DNA replication factor 1	1.56739	+
225295_at	SLC39A10	solute carrier family 39 (zinc transporter), member 10	1.56551	ND
231887_s_at	KIAA1274	KIAA1274	1.56307	–
230129_at	C10ORF89	chromosome 10 open reading frame 89	1.55426	–
202043_s_at	SMS	spermine synthase	1.54678	–
223468_s_at	RGMA	"RGM domain family, member A"	1.54656	–
208808_s_at	HMGB2	high-mobility group box 2	1.54168	–
213217_at	ADCY2	adenylate cyclase 2 (brain)	1.53663	–
208758_at	ATIC	5-aminoimidazole-4-carboxamide ribonucleotide formyltransferase/IMP cyclohydrolase	1.53372	–
208775_at	XPO1	"exportin 1 (CRM1 homolog, yeast)"	1.53162	–
212783_at	RBBP6	retinoblastoma binding protein 6	1.52247	–
1558766_at	ARF3	ADP-ribosylation factor 3	1.5175	–
214240_at	GAL	galanin	1.51305	–
203869_at	USP46	ubiquitin specific peptidase 46	1.4974	–
204170_s_at	CKS2	CDC28 protein kinase regulatory subunit 2	1.49052	–
202309_at	MTHFD1	"methylenetetrahydrofolate dehydrogenase (NADP+ dependent) 1, methenyltetrahydrofolate cyclohydrolase, formyltetrahydrofolate synthetase"	1.48714	–
242121_at	RNF12	ring finger protein 12	1.48623	–
214144_at	POLR2D	polymerase (RNA) II (DNA directed) polypeptide D	1.4852	–
201202_at	PCNA	proliferating cell nuclear antigen	1.47773	–
218713_at	NARG2	NMDA receptor regulated 2	1.47636	–
219540_at	ZNF267	zinc finger protein 267	1.47554	–
202153_s_at	NUP62	nucleoporin 62kDa	1.46925	–
205133_s_at	HSPE1	heat shock 10kDa protein 1 (chaperonin 10)	1.46873	–
223234_at	MAD2L2	MAD2 mitotic arrest deficient-like 2 (yeast)	1.46469	–
226705_at	FGFR1	"fibroblast growth factor receptor 1 (fms-related tyrosine kinase 2, Pfeiffer syndrome)"	1.46054	–
205794_s_at	NOVA1	neuro-oncological ventral antigen 1	1.45985	–
203712_at	KIAA0020	KIAA0020	1.44907	–
219258_at	FLJ20516	TIMELESS interacting protein	1.44711	–
218670_at	PUS1	pseudouridylate synthase 1	1.44667	–
224933_s_at	JMJD1C	jumonji domain containing 1C	1.443	+
218622_at	NUP37	nucleoporin 37kDa	1.44266	–
212729_at	DLG3	"discs, large homolog 3 (neuroendocrine-dlg, Drosophila)"	1.43928	–
218593_at	RBM28	RNA binding motif protein 28	1.43882	–
201770_at	SNRPA	small nuclear ribonucleoprotein polypeptide A	1.43627	–
204798_at	MYB	v-myb myeloblastosis viral oncogene homolog (avian)	1.43567	+
206541_at	KLKB1	"kallikrein B, plasma (Fletcher factor) 1"	1.43219	–
211603_s_at	ETV4	"ets variant gene 4 (E1A enhancer binding protein, E1AF)"	1.43099	–
226364_at	HIP1	huntingtin interacting protein 1	1.42343	–
201833_at	HDAC2	histone deacetylase 2	1.42014	–
1557067_s_at	LUC7L	LUC7-like (S. cerevisiae)	1.41836	–
222466_s_at	MRPL42	mitochondrial ribosomal protein L42	1.40935	–
224713_at	MKI67IP	MKI67 (FHA domain) interacting nucleolar phosphoprotein	1.40531	–
202233_s_at	UQCRH	ubiquinol-cytochrome c reductase hinge protein	1.40007	–
220658_s_at	ARNTL2	aryl hydrocarbon receptor nuclear translocator-like 2	1.39103	–
235551_at	WDR4	WD repeat domain 4	1.38964	–
203022_at	RNASEH2A	"ribonuclease H2, subunit A"	1.38882	–
219347_at	NUDT15	nudix (nucleoside diphosphate linked moiety X)-type motif 15	1.377	–
210436_at	CCT8	"chaperonin containing TCP1, subunit 8 (theta)"	1.37539	–
214203_s_at	PRODH	proline dehydrogenase (oxidase) 1	1.37254	–
216306_x_at	PTBP1	polypyrimidine tract binding protein 1	1.37119	–
204407_at	TTF2	"transcription termination factor, RNA polymerase II"	1.36265	–
200041_s_at	BAT1	HLA-B associated transcript 1	1.35072	–
202900_s_at	NUP88	nucleoporin 88kDa	1.34891	–
227829_at	GYLTL1B	glycosyltransferase-like 1B	1.34636	–
225113_at	AGPS	alkylglycerone phosphate synthase	1.34546	–
232037_at	PUNC	putative neuronal cell adhesion molecule	1.3454	–
203832_at	SNRPF	small nuclear ribonucleoprotein polypeptide F	1.34491	–
1053_at	RFC2	"replication factor C (activator 1) 2, 40kDa"	1.34388	–
218866_s_at	POLR3K	"polymerase (RNA) III (DNA directed) polypeptide K, 12.3 kDa"	1.34276	–
224910_at	CARHSP1	"calcium regulated heat stable protein 1, 24kDa"	1.33736	–
239148_at	MARVELD3	MARVEL domain containing 3	1.33052	–
204717_s_at	SLC29A2	"solute carrier family 29 (nucleoside transporters), member 2"	1.32972	–
239946_at	KIAA0922	KIAA0922	1.32844	ND
205489_at	CRYM	"crystallin, mu"	1.29362	–
221705_s_at	FLJ21168	suppressor of IKK epsilon	1.29236	–
201708_s_at	NIPSNAP1	nipsnap homolog 1 (C. elegans)	1.26582	–
210369_at	SWAP70	SWAP-70 protein	1.23991	–
234650_at	LGR4	leucine-rich repeat-containing G protein-coupled receptor 4	1.0476	–
209583_s_at	CD200	CD200 molecule	1.04579	–
