# Supplementary material for: Epigenetic Signatures Associated with Different Levels of Differentiation Potential in Human Stem Cells
Source: PLoS One. 2009 Nov 13;4(11):e7809. doi: 10.1371/journal.pone.0007809 (PMC2771914; doi:10.1371/journal.pone.0007809)
Supplement: Table S6 — A,Consensus differentiation genes up-regulated in ASC compared to NTERA-2. Table includes those genes with a FC>2 (log2) and the PcG marks for ech gene, according to Lee's study. Genes marked in red were validated by Q-RT-PCR. B, Consensus differentiation genes up-regulated in MSC-ADSC in comparison with MAPC. Table includes those genes with a FC>2 (log2) and the PcG marks for ech gene, according to Lee's study. Genes marked in red were validated by Q-RT-PCR. (0.10 MB XLS) [file pone.0007809.s012.xls]

## Sheet: Table S6A
Probe set	Gene Symbol	Gene Description	FC ASC to NTERA-2 (log2)	PcG Occupation (Lee et al., 2006)
201744_s_at	LUM	lumican	8.85245	–
215076_s_at	COL3A1	collagen, type III, alpha 1 (Ehlers-Danlos syndrome type IV, autosomal dominant)	8.73994	–
202404_s_at	COL1A2	collagen, type I, alpha 2	8.20183	–
203789_s_at	SEMA3C	sema domain, immunoglobulin domain (Ig), short basic domain, secreted, (semaphorin) 3C	7.76442	–
211896_s_at	DCN	decorin	7.68015	–
202237_at	NNMT	nicotinamide N-methyltransferase	7.58017	–
203868_s_at	VCAM1	vascular cell adhesion molecule 1	7.22287	–
215446_s_at	LOX	lysyl oxidase	6.89045	+
201438_at	COL6A3	collagen, type VI, alpha 3	6.86455	–
202310_s_at	COL1A1	collagen, type I, alpha 1	6.8275	ND
201798_s_at	FER1L3	fer-1-like 3, myoferlin (C. elegans)	6.67756	–
213139_at	SNAI2	snail homolog 2 (Drosophila)	6.26077	+
200974_at	ACTA2	actin, alpha 2, smooth muscle, aorta	6.26009	–
204222_s_at	GLIPR1	GLI pathogenesis-related 1 (glioma)	6.20519	–
203324_s_at	CAV2	caveolin 2	6.12998	+
201150_s_at	TIMP3	TIMP metallopeptidase inhibitor 3 (Sorsby fundus dystrophy, pseudoinflammatory)	6.11245	–
202948_at	IL1R1	interleukin 1 receptor, type I	6.06052	–
215034_s_at	TM4SF1	transmembrane 4 L six family member 1	6.02094	–
212063_at	CD44	CD44 molecule (Indian blood group)	5.98629	+
201012_at	ANXA1	annexin A1	5.95804	–
202627_s_at	SERPINE1	serpin peptidase inhibitor, clade E (nexin, plasminogen activator inhibitor type 1), member 1	5.95752	–
214702_at	FN1	fibronectin 1	5.8341	–
210002_at	GATA6	GATA binding protein 6	5.72985	+
209120_at	NR2F2	nuclear receptor subfamily 2, group F, member 2	5.6917	+
201163_s_at	IGFBP7	insulin-like growth factor binding protein 7	5.64726	+
210095_s_at	IGFBP3	insulin-like growth factor binding protein 3	5.61031	+
204602_at	DKK1	dickkopf homolog 1 (Xenopus laevis)	5.46826	+
202484_s_at	MBD2	methyl-CpG binding domain protein 2	5.38591	–
235318_at	FBN1	fibrillin 1	5.34747	+
217728_at	S100A6	S100 calcium binding protein A6 (calcyclin)	5.29133	–
200878_at	EPAS1	endothelial PAS domain protein 1	5.22455	+
201110_s_at	THBS1	thrombospondin 1	5.18557	–
213905_x_at	BGN	biglycan	5.07296	–
212298_at	NRP1	neuropilin 1	5.07256	+
226279_at	PRSS23	protease, serine, 23	5.04711	–
201280_s_at	DAB2	disabled homolog 2, mitogen-responsive phosphoprotein (Drosophila)	4.82694	–
201506_at	TGFBI	transforming growth factor, beta-induced, 68kDa	4.82438	–
212489_at	COL5A1	collagen, type V, alpha 1	4.76467	–
208949_s_at	LGALS3	lectin, galactoside-binding, soluble, 3 (galectin 3)	4.64508	+
209651_at	TGFB1I1	transforming growth factor beta 1 induced transcript 1	4.62191	–
203640_at	MBNL2	muscleblind-like 2 (Drosophila)	4.62111	–
200621_at	CSRP1	cysteine and glycine-rich protein 1	4.47074	–
213397_x_at	RNASE4	ribonuclease, RNase A family, 4	4.43675	–
208944_at	TGFBR2	transforming growth factor, beta receptor II (70/80kDa)	4.4367	–
221730_at	COL5A2	collagen, type V, alpha 2	4.38889	ND
203851_at	IGFBP6	insulin-like growth factor binding protein 6	4.35007	–
213258_at	TFPI	tissue factor pathway inhibitor (lipoprotein-associated coagulation inhibitor)	4.20833	–
209505_at	NR2F1	nuclear receptor subfamily 2, group F, member 1	4.18356	ND
202733_at	P4HA2	procollagen-proline, 2-oxoglutarate 4-dioxygenase (proline 4-hydroxylase), alpha polypeptide II	4.12828	–
202284_s_at	CDKN1A	cyclin-dependent kinase inhibitor 1A (p21, Cip1)	4.10822	ND
212195_at	IL6ST	interleukin 6 signal transducer (gp130, oncostatin M receptor)	4.09582	ND
209156_s_at	COL6A2	collagen, type VI, alpha 2	4.06973	–
204337_at	RGS4	regulator of G-protein signalling 4	4.04919	–
202437_s_at	CYP1B1	cytochrome P450, family 1, subfamily B, polypeptide 1	4.01608	+
201151_s_at	MBNL1	muscleblind-like (Drosophila)	4.01268	–
221584_s_at	KCNMA1	potassium large conductance calcium-activated channel, subfamily M, alpha member 1	3.96139	+
203973_s_at	CEBPD	CCAAT/enhancer binding protein (C/EBP), delta	3.95112	+
204017_at	KDELR3	KDEL (Lys-Asp-Glu-Leu) endoplasmic reticulum protein retention receptor 3	3.94107	–
210762_s_at	DLC1	deleted in liver cancer 1	3.9402	+
212646_at	RAFTLIN	raft-linking protein	3.89816	+
205357_s_at	AGTR1	angiotensin II receptor, type 1	3.82617	–
218718_at	PDGFC	platelet derived growth factor C	3.79679	–
201412_at	LRP10	low density lipoprotein receptor-related protein 10	3.78325	–
200983_x_at	CD59	CD59 molecule, complement regulatory protein	3.7666	–
202856_s_at	SLC16A3	solute carrier family 16, member 3 (monocarboxylic acid transporter 4)	3.76165	ND
203434_s_at	MME	membrane metallo-endopeptidase (neutral endopeptidase, enkephalinase, CALLA, CD10)	3.74049	ND
201170_s_at	BHLHB2	basic helix-loop-helix domain containing, class B, 2	3.71097	–
201042_at	TGM2	transglutaminase 2 (C polypeptide, protein-glutamine-gamma-glutamyltransferase)	3.67495	–
209392_at	ENPP2	ectonucleotide pyrophosphatase/phosphodiesterase 2 (autotaxin)	3.66416	–
209356_x_at	EFEMP2	EGF-containing fibulin-like extracellular matrix protein 2	3.64959	–
221760_at	MAN1A1	mannosidase, alpha, class 1A, member 1	3.63481	–
203088_at	FBLN5	fibulin 5	3.63432	+
212188_at	KCTD12	potassium channel tetramerisation domain containing 12	3.61188	–
201058_s_at	MYL9	myosin, light polypeptide 9, regulatory	3.58419	–
204115_at	GNG11	guanine nucleotide binding protein (G protein), gamma 11	3.58041	–
213428_s_at	COL6A1	collagen, type VI, alpha 1	3.57226	–
201136_at	PLP2	proteolipid protein 2 (colonic epithelium-enriched)	3.49831	–
205130_at	RAGE	renal tumor antigen	3.47029	–
222899_at	ITGA11	integrin, alpha 11	3.45764	+
202619_s_at	PLOD2	procollagen-lysine, 2-oxoglutarate 5-dioxygenase 2	3.43891	–
213943_at	TWIST1	twist homolog 1 (acrocephalosyndactyly 3; Saethre-Chotzen syndrome) (Drosophila)	3.43063	+
202177_at	GAS6	growth arrest-specific 6	3.42823	–
37408_at	MRC2	mannose receptor, C type 2	3.39868	–
203729_at	EMP3	epithelial membrane protein 3	3.38062	–
201666_at	TIMP1	TIMP metallopeptidase inhibitor 1	3.37623	–
203887_s_at	THBD	thrombomodulin	3.36489	+
202552_s_at	CRIM1	cysteine rich transmembrane BMP regulator 1 (chordin-like)	3.35818	–
205475_at	SCRG1	scrapie responsive protein 1	3.35246	–
204135_at	DOC1	downregulated in ovarian cancer 1	3.34799	–
212667_at	SPARC	secreted protein, acidic, cysteine-rich (osteonectin)	3.34405	–
212647_at	RRAS	related RAS viral (r-ras) oncogene homolog	3.33565	–
210139_s_at	PMP22	peripheral myelin protein 22	3.33391	+
204284_at	PPP1R3C	protein phosphatase 1, regulatory (inhibitor) subunit 3C	3.32171	–
226051_at	SELM	selenoprotein M	3.31245	–
218656_s_at	LHFP	lipoma HMGIC fusion partner	3.31106	–
204114_at	NID2	nidogen 2 (osteonidogen)	3.30254	+
209684_at	RIN2	Ras and Rab interactor 2	3.28489	ND
219561_at	COPZ2	coatomer protein complex, subunit zeta 2	3.24672	ND
205498_at	GHR	growth hormone receptor	3.23639	+
212530_at	NEK7	NIMA (never in mitosis gene a)-related kinase 7	3.20769	–
203963_at	CA12	carbonic anhydrase XII	3.20737	–
209283_at	CRYAB	crystallin, alpha B	3.20498	–
225262_at	FOSL2	FOS-like antigen 2	3.19254	–
213275_x_at	CTSB	cathepsin B	3.12621	–
208789_at	PTRF	polymerase I and transcript release factor	3.10657	–
1554474_a_at	MOXD1	monooxygenase, DBH-like 1	3.07841	+
226697_at	LOC92689	hypothetical protein BC001096	3.07632	–
216231_s_at	B2M	beta-2-microglobulin	3.06983	–
212923_s_at	C6ORF145	chromosome 6 open reading frame 145	3.02818	–
203570_at	LOXL1	lysyl oxidase-like 1	3.0014	–
204345_at	COL16A1	collagen, type XVI, alpha 1	2.96502	–
213238_at	ATP10D	ATPase, Class V, type 10D	2.96498	–
205168_at	DDR2	discoidin domain receptor family, member 2	2.93724	–
201041_s_at	DUSP1	dual specificity phosphatase 1	2.90031	–
222455_s_at	PARVA	parvin, alpha	2.89856	–
219922_s_at	LTBP3	latent transforming growth factor beta binding protein 3	2.84457	–
202381_at	ADAM9	ADAM metallopeptidase domain 9 (meltrin gamma)	2.84111	–
207002_s_at	PLAGL1	pleiomorphic adenoma gene-like 1	2.83482	–
45297_at	EHD2	EH-domain containing 2	2.82847	–
209101_at	CTGF	connective tissue growth factor	2.75456	+
207574_s_at	GADD45B	growth arrest and DNA-damage-inducible, beta	2.73746	–
207467_x_at	CAST	calpastatin	2.73363	–
204929_s_at	VAMP5	vesicle-associated membrane protein 5 (myobrevin)	2.69735	–
203812_at	SLIT3	slit homolog 3 (Drosophila)	2.69664	+
212169_at	FKBP9	FK506 binding protein 9, 63 kDa	2.6733	–
204083_s_at	TPM2	tropomyosin 2 (beta)	2.66361	–
201301_s_at	ANXA4	annexin A4	2.66103	–
201631_s_at	IER3	immediate early response 3	2.64687	–
202465_at	PCOLCE	procollagen C-endopeptidase enhancer	2.64474	ND
203157_s_at	GLS	glutaminase	2.60881	–
207543_s_at	P4HA1	procollagen-proline, 2-oxoglutarate 4-dioxygenase (proline 4-hydroxylase), alpha polypeptide I	2.60418	–
209037_s_at	EHD1	EH-domain containing 1	2.59171	ND
201028_s_at	CD99	CD99 molecule	2.58519	+
202411_at	IFI27	interferon, alpha-inducible protein 27	2.55581	–
205932_s_at	MSX1	msh homeobox homolog 1 (Drosophila)	2.55387	+
200923_at	LGALS3BP	lectin, galactoside-binding, soluble, 3 binding protein	2.53291	–
1555579_s_at	PTPRM	protein tyrosine phosphatase, receptor type, M	2.51988	–
202074_s_at	OPTN	optineurin	2.51801	–
207510_at	BDKRB1	bradykinin receptor B1	2.51625	–
203140_at	BCL6	B-cell CLL/lymphoma 6 (zinc finger protein 51)	2.51574	–
219165_at	PDLIM2	PDZ and LIM domain 2 (mystique)	2.50532	ND
201389_at	ITGA5	integrin, alpha 5 (fibronectin receptor, alpha polypeptide)	2.44322	–
222162_s_at	ADAMTS1	ADAM metallopeptidase with thrombospondin type 1 motif, 1	2.41676	–
202998_s_at	LOXL2	lysyl oxidase-like 2	2.3981	–
219093_at	FLJ20701	hypothetical protein FLJ20701	2.39273	–
230130_at	SLIT2	slit homolog 2 (Drosophila)	2.37656	+
219682_s_at	TBX3	T-box 3 (ulnar mammary syndrome)	2.37176	+
200632_s_at	NDRG1	N-myc downstream regulated gene 1	2.36417	+
221029_s_at	WNT5B	wingless-type MMTV integration site family, member 5B	2.3485	+
202686_s_at	AXL	AXL receptor tyrosine kinase	2.30367	–
209357_at	CITED2	Cbp/p300-interacting transactivator, with Glu/Asp-rich carboxy-terminal domain, 2	2.29646	–
206377_at	FOXF2	forkhead box F2	2.28933	+
202273_at	PDGFRB	platelet-derived growth factor receptor, beta polypeptide	2.26984	–
201995_at	EXT1	exostoses (multiple) 1	2.26088	–
232027_at	SYNE1	spectrin repeat containing, nuclear envelope 1	2.25967	+
204069_at	MEIS1	Meis1, myeloid ecotropic viral integration site 1 homolog (mouse)	2.25051	+
223214_s_at	ZHX1	zinc fingers and homeoboxes 1	2.23922	ND
218436_at	SIL1	SIL1 homolog, endoplasmic reticulum chaperone (S. cerevisiae)	2.20261	–
201828_x_at	CXX1	CAAX box 1	2.19706	–
202644_s_at	TNFAIP3	tumor necrosis factor, alpha-induced protein 3	2.16836	–
202554_s_at	GSTM3	glutathione S-transferase M3 (brain)	2.16483	+
209420_s_at	SMPD1	sphingomyelin phosphodiesterase 1, acid lysosomal (acid sphingomyelinase)	2.16037	–
202587_s_at	AK1	adenylate kinase 1	2.1572	–
222620_s_at	DNAJC1	DnaJ (Hsp40) homolog, subfamily C, member 1	2.14321	–
212344_at	SULF1	sulfatase 1	2.13855	–
1729_at	TRADD	TNFRSF1A-associated via death domain	2.11599	+
222435_s_at	UBE2J1	ubiquitin-conjugating enzyme E2, J1 (UBC6 homolog, yeast)	2.10275	–
219603_s_at	ZNF226	zinc finger protein 226	2.10001	–
202439_s_at	IDS	iduronate 2-sulfatase (Hunter syndrome)	2.08802	–
210427_x_at	ANXA2	annexin A2	2.06828	–
200872_at	S100A10	S100 calcium binding protein A10 (annexin II ligand, calpactin I, light polypeptide (p11))	2.05879	–
212335_at	GNS	glucosamine (N-acetyl)-6-sulfatase (Sanfilippo disease IIID)	2.0353	–
228498_at	B4GALT1	UDP-Gal:betaGlcNAc beta 1,4- galactosyltransferase, polypeptide 1	2.02158	–
212347_x_at	MXD4	MAX dimerization protein 4	2.02104	–
204214_s_at	RAB32	RAB32, member RAS oncogene family	2.01708	+
201426_s_at	VIM	vimentin	1.97875	–
209909_s_at	TGFB2	transforming growth factor, beta 2	1.96623	+
200982_s_at	ANXA6	annexin A6	1.94635	–
200660_at	S100A11	S100 calcium binding protein A11 (calgizzarin)	1.94419	–
204517_at	PPIC	peptidylprolyl isomerase C (cyclophilin C)	1.93163	–
201300_s_at	PRNP	prion protein (p27-30) (Creutzfeldt-Jakob disease, Gerstmann-Strausler-Scheinker syndrome, fatal familial insomnia)	1.92072	–
214500_at	H2AFY	H2A histone family, member Y	1.91358	–
221541_at	CRISPLD2	cysteine-rich secretory protein LCCL domain containing 2	1.89682	–
205574_x_at	BMP1	bone morphogenetic protein 1	1.8892	–
204306_s_at	CD151	CD151 molecule (Raph blood group)	1.88606	–
209427_at	SMTN	smoothelin	1.8664	–
204085_s_at	CLN5	ceroid-lipofuscinosis, neuronal 5	1.86256	–
208978_at	CRIP2	cysteine-rich protein 2	1.85066	ND
207233_s_at	MITF	microphthalmia-associated transcription factor	1.8122	–
201841_s_at	HSPB1	heat shock 27kDa protein 1	1.81163	–
200785_s_at	LRP1	low density lipoprotein-related protein 1 (alpha-2-macroglobulin receptor)	1.80203	–
209575_at	IL10RB	interleukin 10 receptor, beta	1.76146	–
202794_at	INPP1	inositol polyphosphate-1-phosphatase	1.74129	–
205112_at	PLCE1	phospholipase C, epsilon 1	1.71921	–
204773_at	IL11RA	interleukin 11 receptor, alpha	1.68659	–
209625_at	PIGH	phosphatidylinositol glycan anchor biosynthesis, class H	1.67727	–
1555777_at	POSTN	periostin, osteoblast specific factor	1.67022	–
202796_at	SYNPO	synaptopodin	1.65106	ND
219140_s_at	RBP4	retinol binding protein 4, plasma	1.64085	+
214438_at	HLX1	H2.0-like homeobox 1 (Drosophila)	1.63896	+
218024_at	BRP44L	brain protein 44-like	1.62652	–
222691_at	SLC35B3	solute carrier family 35, member B3	1.62172	–
203912_s_at	DNASE1L1	deoxyribonuclease I-like 1	1.62006	–
40560_at	TBX2	T-box 2	1.61873	+
200782_at	ANXA5	annexin A5	1.61595	–
208683_at	CAPN2	calpain 2, (m/II) large subunit	1.59969	–
204803_s_at	RRAD	Ras-related associated with diabetes	1.59566	–
210087_s_at	MPZL1	myelin protein zero-like 1	1.59408	–
218679_s_at	VPS28	vacuolar protein sorting 28 homolog (S. cerevisiae)	1.57446	ND
1565228_s_at	ALB	albumin	1.56352	–
217911_s_at	BAG3	BCL2-associated athanogene 3	1.55575	–
32541_at	PPP3CC	protein phosphatase 3 (formerly 2B), catalytic subunit, gamma isoform (calcineurin A gamma)	1.54817	–
212112_s_at	STX12	syntaxin 12	1.52548	–
211474_s_at	SERPINB6	serpin peptidase inhibitor, clade B (ovalbumin), member 6	1.50547	–
200696_s_at	GSN	gelsolin (amyloidosis, Finnish type)	1.4986	+
205081_at	CRIP1	cysteine-rich protein 1 (intestinal)	1.49267	+
204246_s_at	DCTN3	dynactin 3 (p22)	1.48526	–
212136_at	ATP2B4	ATPase, Ca++ transporting, plasma membrane 4	1.48214	–
212358_at	CLIPR-59	CLIP-170-related protein	1.46511	–
1558607_at	PAPPA	pregnancy-associated plasma protein A, pappalysin 1	1.45652	+
208890_s_at	PLXNB2	plexin B2	1.42292	ND
217763_s_at	RAB31	RAB31, member RAS oncogene family	1.39605	+
212154_at	SDC2	syndecan 2 (heparan sulfate proteoglycan 1, cell surface-associated, fibroglycan)	1.39052	+
201095_at	DAP	death-associated protein	1.37912	–
203882_at	ISGF3G	interferon-stimulated transcription factor 3, gamma 48kDa	1.37891	–
213526_s_at	F25965	protein F25965	1.37759	–
203476_at	TPBG	trophoblast glycoprotein	1.35381	–
217462_at	C11ORF9	chromosome 11 open reading frame 9	1.35085	–
212099_at	RHOB	ras homolog gene family, member B	1.3463	+
202755_s_at	GPC1	glypican 1	1.33525	–
57163_at	ELOVL1	elongation of very long chain fatty acids (FEN1/Elo2, SUR4/Elo3, yeast)-like 1	1.32855	–
211958_at	IGFBP5	insulin-like growth factor binding protein 5	1.32501	+
200911_s_at	TACC1	transforming, acidic coiled-coil containing protein 1	1.31633	ND
223626_x_at	FAM14A	family with sequence similarity 14, member A	1.31015	–
202087_s_at	CTSL	cathepsin L	1.29441	–
205398_s_at	SMAD3	SMAD, mothers against DPP homolog 3 (Drosophila)	1.28915	–
65718_at	GPR124	G protein-coupled receptor 124	1.2846	+
224799_at	NDFIP2	Nedd4 family interacting protein 2	1.26934	–
211075_s_at	CD47	CD47 molecule	1.24719	+
201539_s_at	FHL1	four and a half LIM domains 1	1.2395	–
202862_at	FAH	fumarylacetoacetate hydrolase (fumarylacetoacetase)	1.23565	–
201207_at	TNFAIP1	tumor necrosis factor, alpha-induced protein 1 (endothelial)	1.22425	–
200700_s_at	KDELR2	KDEL (Lys-Asp-Glu-Leu) endoplasmic reticulum protein retention receptor 2	1.2207	–
229324_x_at	ISYNA1	myo-inositol 1-phosphate synthase A1	1.21741	–
205366_s_at	HOXB6	homeobox B6	1.21413	+
202263_at	CYB5R1	cytochrome b5 reductase 1	1.21139	–
202665_s_at	WASPIP	Wiskott-Aldrich syndrome protein interacting protein	1.19975	–
236207_at	SSFA2	sperm specific antigen 2	1.19955	–
233032_x_at	KIAA1442	KIAA1442 protein	1.18711	ND
200794_x_at	DAZAP2	DAZ associated protein 2	1.18321	–
205876_at	LIFR	leukemia inhibitory factor receptor alpha	1.17675	–
201360_at	CST3	cystatin C (amyloid angiopathy and cerebral hemorrhage)	1.15499	–
202150_s_at	NEDD9	neural precursor cell expressed, developmentally down-regulated 9	1.15264	–
229838_at	NUCB2	nucleobindin 2	1.1507	ND
203085_s_at	TGFB1	transforming growth factor, beta 1 (Camurati-Engelmann disease)	1.1251	–
208807_s_at	CHD3	chromodomain helicase DNA binding protein 3	1.10978	–
233267_at	SELENBP1	selenium binding protein 1	1.09662	–
38671_at	PLXND1	plexin D1	1.09569	+
236604_at	BAHCC1	BAH domain and coiled-coil containing 1	1.0728	ND
31845_at	ELF4	E74-like factor 4 (ets domain transcription factor)	1.06808	+
204078_at	SC65	synaptonemal complex protein SC65	1.04201	–
215724_at	PLD1	phospholipase D1, phosphatidylcholine-specific	1.02087	ND
200998_s_at	CKAP4	cytoskeleton-associated protein 4	1.0123	–
202274_at	ACTG2	actin, gamma 2, smooth muscle, enteric	1.00712	–
Probe set	Gene Symbol	Gene Description	FC MSC-ADSC to MAPC (log2)	PcG Occupation (Lee et al., 2006)
201843_s_at	EFEMP1	EGF-containing fibulin-like extracellular matrix protein 1	6.80915	–
212942_s_at	KIAA1199	KIAA1199	6.20424	+
212353_at	SULF1	sulfatase 1	5.86984	–
37892_at	COL11A1	collagen, type XI, alpha 1	5.27334	–
1555778_a_at	POSTN	periostin, osteoblast specific factor	5.25984	–
208747_s_at	C1S	complement component 1, s subcomponent	5.18294	–
211959_at	IGFBP5	insulin-like growth factor binding protein 5	5.03908	+
219179_at	DACT1	dapper, antagonist of beta-catenin, homolog 1 (Xenopus laevis)	4.80509	–
208096_s_at	COL21A1	collagen, type XXI, alpha 1	4.74563	–
210002_at	GATA6	GATA binding protein 6	4.58442	+
201117_s_at	CPE	carboxypeptidase E	4.52196	–
209348_s_at	MAF	v-maf musculoaponeurotic fibrosarcoma oncogene homolog (avian)	4.48232	+
223044_at	SLC40A1	solute carrier family 40 (iron-regulated transporter), member 1	4.45254	+
213994_s_at	SPON1	spondin 1, extracellular matrix protein	4.31034	+
202995_s_at	FBLN1	fibulin 1	4.26134	–
201150_s_at	TIMP3	TIMP metallopeptidase inhibitor 3 (Sorsby fundus dystrophy, pseudoinflammatory)	4.24035	–
213348_at	CDKN1C	cyclin-dependent kinase inhibitor 1C (p57, Kip2)	4.19491	–
201427_s_at	SEPP1	selenoprotein P, plasma, 1	4.11069	–
203477_at	COL15A1	collagen, type XV, alpha 1	4.10251	ND
221019_s_at	COLEC12	collectin sub-family member 12	4.05641	+
224941_at	PAPPA	pregnancy-associated plasma protein A, pappalysin 1	4.0534	+
201744_s_at	LUM	lumican	3.99352	–
235318_at	FBN1	fibrillin 1	3.98152	+
205407_at	RECK	reversion-inducing-cysteine-rich protein with kazal motifs	3.96775	–
235086_at	THBS1	thrombospondin 1	3.94705	–
201010_s_at	TXNIP	thioredoxin interacting protein	3.84228	–
221900_at	COL8A2	collagen, type VIII, alpha 2	3.80672	–
209894_at	LEPR	leptin receptor	3.68424	–
203131_at	PDGFRA	platelet-derived growth factor receptor, alpha polypeptide	3.67662	+
210839_s_at	ENPP2	ectonucleotide pyrophosphatase/phosphodiesterase 2 (autotaxin)	3.62436	–
218692_at	FLJ20366	hypothetical protein FLJ20366	3.60157	ND
207173_x_at	CDH11	cadherin 11, type 2, OB-cadherin (osteoblast)	3.59486	+
204457_s_at	GAS1	growth arrest-specific 1	3.57894	–
201852_x_at	COL3A1	collagen, type III, alpha 1 (Ehlers-Danlos syndrome type IV, autosomal dominant)	3.53982	–
228772_at	HNMT	histamine N-methyltransferase	3.49566	–
202770_s_at	CCNG2	cyclin G2	3.47699	–
218974_at	FLJ10159	hypothetical protein FLJ10159	3.46243	ND
204359_at	FLRT2	fibronectin leucine rich transmembrane protein 2	3.4539	+
218501_at	ARHGEF3	Rho guanine nucleotide exchange factor (GEF) 3	3.40116	ND
202149_at	NEDD9	neural precursor cell expressed, developmentally down-regulated 9	3.39117	–
202350_s_at	MATN2	matrilin 2	3.38366	ND
201278_at	DAB2	disabled homolog 2, mitogen-responsive phosphoprotein (Drosophila)	3.3497	–
203813_s_at	SLIT3	slit homolog 3 (Drosophila)	3.34729	+
219778_at	ZFPM2	zinc finger protein, multitype 2	3.29938	ND
203789_s_at	SEMA3C	sema domain, immunoglobulin domain (Ig), short basic domain, secreted, (semaphorin) 3C	3.27646	–
218574_s_at	LMCD1	LIM and cysteine-rich domains 1	3.16929	–
206702_at	TEK	TEK tyrosine kinase, endothelial (venous malformations, multiple cutaneous and mucosal)	3.12597	–
212143_s_at	IGFBP3	insulin-like growth factor binding protein 3	3.11717	+
225912_at	TP53INP1	tumor protein p53 inducible nuclear protein 1	3.07715	–
209335_at	DCN	decorin	3.06344	–
209355_s_at	PPAP2B	phosphatidic acid phosphatase type 2B	3.04216	–
203153_at	IFIT1	interferon-induced protein with tetratricopeptide repeats 1	3.0375	–
203159_at	GLS	glutaminase	3.0114	–
203640_at	MBNL2	muscleblind-like 2 (Drosophila)	3.00816	–
204430_s_at	SLC2A5	solute carrier family 2 (facilitated glucose/fructose transporter), member 5	3.00698	–
205475_at	SCRG1	scrapie responsive protein 1	2.90406	–
215446_s_at	LOX	lysyl oxidase	2.87202	+
213001_at	ANGPTL2	angiopoietin-like 2	2.872	–
203000_at	STMN2	stathmin-like 2	2.86999	+
204451_at	FZD1	frizzled homolog 1 (Drosophila)	2.85613	+
203786_s_at	TPD52L1	tumor protein D52-like 1	2.85081	–
200974_at	ACTA2	actin, alpha 2, smooth muscle, aorta	2.81607	–
202709_at	FMOD	fibromodulin	2.816	–
213652_at	PCSK5	proprotein convertase subtilisin/kexin type 5	2.81402	–
226279_at	PRSS23	protease, serine, 23	2.80679	–
221011_s_at	LBH	hypothetical protein DKFZp566J091	2.79668	+
205933_at	SETBP1	SET binding protein 1	2.78418	–
214247_s_at	DKK3	dickkopf homolog 3 (Xenopus laevis)	2.76524	–
212488_at	COL5A1	collagen, type V, alpha 1	2.76427	–
202976_s_at	RHOBTB3	Rho-related BTB domain containing 3	2.75261	–
202800_at	SLC1A3	solute carrier family 1 (glial high affinity glutamate transporter), member 3	2.729	–
201645_at	TNC	tenascin C (hexabrachion)	2.72675	–
202283_at	SERPINF1	serpin peptidase inhibitor, clade F (alpha-2 antiplasmin, pigment epithelium derived factor), member 1	2.72513	ND
204671_s_at	ANKRD6	ankyrin repeat domain 6	2.72495	ND
210299_s_at	FHL1	four and a half LIM domains 1	2.71652	–
222899_at	ITGA11	integrin, alpha 11	2.66453	+
202238_s_at	NNMT	nicotinamide N-methyltransferase	2.64683	–
207558_s_at	PITX2	paired-like homeodomain transcription factor 2	2.63461	+
201069_at	MMP2	matrix metallopeptidase 2 (gelatinase A, 72kDa gelatinase, 72kDa type IV collagenase)	2.63221	+
204731_at	TGFBR3	transforming growth factor, beta receptor III (betaglycan, 300kDa)	2.62859	ND
209447_at	SYNE1	spectrin repeat containing, nuclear envelope 1	2.59418	+
201295_s_at	WSB1	WD repeat and SOCS box-containing 1	2.5819	ND
202731_at	PDCD4	programmed cell death 4 (neoplastic transformation inhibitor)	2.56969	–
224823_at	MYLK	myosin, light polypeptide kinase	2.56474	–
224838_at	FOXP1	forkhead box P1	2.49294	–
202311_s_at	COL1A1	collagen, type I, alpha 1	2.48803	ND
206116_s_at	TPM1	tropomyosin 1 (alpha)	2.48046	–
213397_x_at	RNASE4	ribonuclease, RNase A family, 4	2.47642	–
202291_s_at	MGP	matrix Gla protein	2.47191	–
203766_s_at	LMOD1	leiomodin 1 (smooth muscle)	2.46267	+
1569472_s_at	TTC3	tetratricopeptide repeat domain 3	2.44701	–
203675_at	NUCB2	nucleobindin 2	2.44097	ND
209465_x_at	PTN	pleiotrophin (heparin binding growth factor 8, neurite growth-promoting factor 1)	2.43503	–
202630_at	APPBP2	amyloid beta precursor protein (cytoplasmic tail) binding protein 2	2.42612	–
216598_s_at	CCL2	chemokine (C-C motif) ligand 2	2.42306	–
212530_at	NEK7	NIMA (never in mitosis gene a)-related kinase 7	2.41846	–
209459_s_at	ABAT	4-aminobutyrate aminotransferase	2.41793	–
212338_at	MYO1D	myosin ID	2.41689	–
226016_at	CD47	CD47 molecule	2.39852	+
210220_at	FZD2	frizzled homolog 2 (Drosophila)	2.37152	+
212651_at	RHOBTB1	Rho-related BTB domain containing 1	2.34645	–
218437_s_at	LZTFL1	leucine zipper transcription factor-like 1	2.31804	–
201792_at	AEBP1	AE binding protein 1	2.3166	–
206332_s_at	IFI16	interferon, gamma-inducible protein 16	2.29242	–
206542_s_at	SMARCA2	SWI/SNF related, matrix associated, actin dependent regulator of chromatin, subfamily a, member 2	2.2886	–
211981_at	COL4A1	collagen, type IV, alpha 1	2.2863	–
203434_s_at	MME	membrane metallo-endopeptidase (neutral endopeptidase, enkephalinase, CALLA, CD10)	2.28249	ND
221729_at	COL5A2	collagen, type V, alpha 2	2.27063	ND
204135_at	DOC1	downregulated in ovarian cancer 1	2.25861	–
207543_s_at	P4HA1	procollagen-proline, 2-oxoglutarate 4-dioxygenase (proline 4-hydroxylase), alpha polypeptide I	2.25858	–
218820_at	C14orf132	chromosome 14 open reading frame 132	2.24169	+
235879_at	MBNL1	muscleblind-like (Drosophila)	2.23011	–
212667_at	SPARC	secreted protein, acidic, cysteine-rich (osteonectin)	2.21937	–
217762_s_at	RAB31	RAB31, member RAS oncogene family	2.1964	+
225262_at	FOSL2	FOS-like antigen 2	2.19515	–
208370_s_at	DSCR1	Down syndrome critical region gene 1	2.18548	–
209692_at	EYA2	eyes absent homolog 2 (Drosophila)	2.1777	+
200606_at	DSP	desmoplakin	2.17718	+
218923_at	CTBS	chitobiase, di-N-acetyl-	2.167	–
202599_s_at	NRIP1	nuclear receptor interacting protein 1	2.12347	–
226847_at	FST	follistatin	2.12338	–
209101_at	CTGF	connective tissue growth factor	2.09787	+
210764_s_at	CYR61	cysteine-rich, angiogenic inducer, 61	2.09561	–
203184_at	FBN2	fibrillin 2 (congenital contractural arachnodactyly)	2.09397	+
228551_at	MGC24039	hypothetical protein MGC24039	2.09369	–
210017_at	MALT1	mucosa associated lymphoid tissue lymphoma translocation gene 1	2.08619	–
201505_at	LAMB1	laminin, beta 1	2.06757	+
226066_at	MITF	microphthalmia-associated transcription factor	2.06744	–
212158_at	SDC2	syndecan 2 (heparan sulfate proteoglycan 1, cell surface-associated, fibroglycan)	2.0536	+
201162_at	IGFBP7	insulin-like growth factor binding protein 7	2.04727	+
202664_at	WASPIP	Wiskott-Aldrich syndrome protein interacting protein	2.03002	–
212713_at	MFAP4	microfibrillar-associated protein 4	2.02569	ND
228121_at	TGFB2	transforming growth factor, beta 2	2.01729	+
208869_s_at	GABARAPL1	GABA(A) receptor-associated protein like 1	2.01097	–
200771_at	LAMC1	laminin, gamma 1 (formerly LAMB2)	2.00672	–
229218_at	COL1A2	collagen, type I, alpha 2	1.99761	–
209318_x_at	PLAGL1	pleiomorphic adenoma gene-like 1	1.99396	–
209708_at	MOXD1	monooxygenase, DBH-like 1	1.9853	+
202351_at	ITGAV	integrin, alpha V (vitronectin receptor, alpha polypeptide, antigen CD51)	1.98341	–
209369_at	ANXA3	annexin A3	1.97965	–
202998_s_at	LOXL2	lysyl oxidase-like 2	1.97238	–
201596_x_at	KRT18	keratin 18	1.9321	–
202016_at	MEST	mesoderm specific transcript homolog (mouse)	1.91067	–
202336_s_at	PAM	peptidylglycine alpha-amidating monooxygenase	1.89633	–
203333_at	KIFAP3	kinesin-associated protein 3	1.88976	–
202073_at	OPTN	optineurin	1.88814	–
209071_s_at	RGS5	regulator of G-protein signalling 5	1.88715	–
222761_at	BIVM	basic, immunoglobulin-like variable motif containing	1.88713	–
202951_at	STK38	serine/threonine kinase 38	1.86604	–
208927_at	SPOP	speckle-type POZ protein	1.86603	–
218559_s_at	MAFB	v-maf musculoaponeurotic fibrosarcoma oncogene homolog B (avian)	1.84798	+
1555938_x_at	VIM	vimentin	1.84345	–
219922_s_at	LTBP3	latent transforming growth factor beta binding protein 3	1.83701	–
201908_at	DVL3	dishevelled, dsh homolog 3 (Drosophila)	1.82716	–
202177_at	GAS6	growth arrest-specific 6	1.82342	–
204284_at	PPP1R3C	protein phosphatase 1, regulatory (inhibitor) subunit 3C	1.81462	–
233461_x_at	ZNF226	zinc finger protein 226	1.8106	–
222455_s_at	PARVA	parvin, alpha	1.79354	–
203951_at	CNN1	calponin 1, basic, smooth muscle	1.77883	–
213905_x_at	BGN	biglycan	1.77397	–
222719_s_at	PDGFC	platelet derived growth factor C	1.76957	–
204345_at	COL16A1	collagen, type XVI, alpha 1	1.76839	–
211966_at	COL4A2	collagen, type IV, alpha 2	1.76484	–
203140_at	BCL6	B-cell CLL/lymphoma 6 (zinc finger protein 51)	1.75508	–
209156_s_at	COL6A2	collagen, type VI, alpha 2	1.7413	–
204069_at	MEIS1	Meis1, myeloid ecotropic viral integration site 1 homolog (mouse)	1.7333	+
209561_at	THBS3	thrombospondin 3	1.71675	–
202948_at	IL1R1	interleukin 1 receptor, type I	1.70966	–
201811_x_at	SH3BP5	SH3-domain binding protein 5 (BTK-associated)	1.70963	–
227961_at	CTSB	cathepsin B	1.70673	–
225575_at	LIFR	leukemia inhibitory factor receptor alpha	1.70569	–
213844_at	HOXA5	homeobox A5	1.70211	ND
209211_at	KLF5	Kruppel-like factor 5 (intestinal)	1.64947	–
207480_s_at	MEIS2	Meis1, myeloid ecotropic viral integration site 1 homolog 2 (mouse)	1.64242	–
203088_at	FBLN5	fibulin 5	1.62337	+
212169_at	FKBP9	FK506 binding protein 9, 63 kDa	1.62174	–
212239_at	PIK3R1	phosphoinositide-3-kinase, regulatory subunit 1 (p85 alpha)	1.60876	–
221234_s_at	BACH2	BTB and CNC homology 1, basic leucine zipper transcription factor 2	1.60729	+
235629_at	FN1	fibronectin 1	1.60524	–
213238_at	ATP10D	ATPase, Class V, type 10D	1.60038	–
223213_s_at	ZHX1	zinc fingers and homeoboxes 1	1.58866	ND
222423_at	NDFIP1	Nedd4 family interacting protein 1	1.58117	–
217523_at	CD44	CD44 molecule (Indian blood group)	1.57398	+
200632_s_at	NDRG1	N-myc downstream regulated gene 1	1.57283	+
224690_at	C20orf108	chromosome 20 open reading frame 108	1.57036	–
208944_at	TGFBR2	transforming growth factor, beta receptor II (70/80kDa)	1.5528	–
242868_at	EPAS1	endothelial PAS domain protein 1	1.55079	+
212930_at	ATP2B1	ATPase, Ca++ transporting, plasma membrane 1	1.54578	–
1555579_s_at	PTPRM	protein tyrosine phosphatase, receptor type, M	1.54566	–
202273_at	PDGFRB	platelet-derived growth factor receptor, beta polypeptide	1.52083	–
218380_at	NALP1	NACHT, leucine rich repeat and PYD (pyrin domain) containing 1	1.51806	–
202783_at	NNT	nicotinamide nucleotide transhydrogenase	1.51552	–
224801_at	NDFIP2	Nedd4 family interacting protein 2	1.51051	–
205111_s_at	PLCE1	phospholipase C, epsilon 1	1.50963	–
212334_at	GNS	glucosamine (N-acetyl)-6-sulfatase (Sanfilippo disease IIID)	1.49413	–
204417_at	GALC	galactosylceramidase	1.48725	–
200923_at	LGALS3BP	lectin, galactoside-binding, soluble, 3 binding protein	1.48362	–
225636_at	STAT2	signal transducer and activator of transcription 2, 113kDa	1.47978	–
37408_at	MRC2	mannose receptor, C type 2	1.47749	–
209031_at	IGSF4	immunoglobulin superfamily, member 4	1.47474	–
205168_at	DDR2	discoidin domain receptor family, member 2	1.46999	–
202575_at	CRABP2	cellular retinoic acid binding protein 2	1.46727	–
226636_at	PLD1	phospholipase D1, phosphatidylcholine-specific	1.46477	ND
1555326_a_at	ADAM9	ADAM metallopeptidase domain 9 (meltrin gamma)	1.45675	–
209550_at	NDN	necdin homolog (mouse)	1.44435	–
203002_at	AMOTL2	angiomotin like 2	1.44198	ND
212195_at	IL6ST	interleukin 6 signal transducer (gp130, oncostatin M receptor)	1.43927	ND
220940_at	KIAA1641	KIAA1641	1.41372	ND
203395_s_at	HES1	hairy and enhancer of split 1, (Drosophila)	1.41117	–
202465_at	PCOLCE	procollagen C-endopeptidase enhancer	1.41102	ND
213006_at	CEBPD	CCAAT/enhancer binding protein (C/EBP), delta	1.39554	+
218801_at	UGCGL2	UDP-glucose ceramide glucosyltransferase-like 2	1.39384	–
212586_at	CAST	calpastatin	1.39059	–
204642_at	EDG1	endothelial differentiation, sphingolipid G-protein-coupled receptor, 1	1.3837	–
210830_s_at	PON2	paraoxonase 2	1.38139	–
221814_at	GPR124	G protein-coupled receptor 124	1.38045	+
212841_s_at	PPFIBP2	PTPRF interacting protein, binding protein 2 (liprin beta 2)	1.37791	–
209684_at	RIN2	Ras and Rab interactor 2	1.36884	ND
203570_at	LOXL1	lysyl oxidase-like 1	1.3673	–
204085_s_at	CLN5	ceroid-lipofuscinosis, neuronal 5	1.3585	–
201466_s_at	JUN	v-jun sarcoma virus 17 oncogene homolog (avian)	1.35606	+
203710_at	ITPR1	inositol 1,4,5-triphosphate receptor, type 1	1.35328	–
228498_at	B4GALT1	UDP-Gal:betaGlcNAc beta 1,4- galactosyltransferase, polypeptide 1	1.35196	–
206377_at	FOXF2	forkhead box F2	1.34859	+
209286_at	CDC42EP3	CDC42 effector protein (Rho GTPase binding) 3	1.33923	–
202506_at	SSFA2	sperm specific antigen 2	1.30378	–
200785_s_at	LRP1	low density lipoprotein-related protein 1 (alpha-2-macroglobulin receptor)	1.29595	–
218584_at	FLJ21127	tectonic	1.29175	–
203851_at	IGFBP6	insulin-like growth factor binding protein 6	1.28	–
212701_at	TLN2	talin 2	1.27897	–
221584_s_at	KCNMA1	potassium large conductance calcium-activated channel, subfamily M, alpha member 1	1.26303	+
48031_r_at	C5orf4	chromosome 5 open reading frame 4	1.25711	–
211062_s_at	CPZ	carboxypeptidase Z	1.25123	–
201566_x_at	ID2	inhibitor of DNA binding 2, dominant negative helix-loop-helix protein	1.24589	–
224822_at	DLC1	deleted in liver cancer 1	1.23269	+
201300_s_at	PRNP	prion protein (p27-30) (Creutzfeldt-Jakob disease, Gerstmann-Strausler-Scheinker syndrome, fatal familial insomnia)	1.22279	–
225078_at	EMP2	epithelial membrane protein 2	1.21975	–
216231_s_at	B2M	beta-2-microglobulin	1.21359	–
201302_at	ANXA4	annexin A4	1.2058	–
217168_s_at	HERPUD1	homocysteine-inducible, endoplasmic reticulum stress-inducible, ubiquitin-like domain member 1	1.20246	–
212124_at	RAI17	retinoic acid induced 17	1.20055	–
212234_at	ASXL1	additional sex combs like 1 (Drosophila)	1.18824	+
233713_at	SMYD2	SET and MYND domain containing 2	1.1874	–
212646_at	RAFTLIN	raft-linking protein	1.18657	+
217823_s_at	UBE2J1	ubiquitin-conjugating enzyme E2, J1 (UBC6 homolog, yeast)	1.15637	–
202552_s_at	CRIM1	cysteine rich transmembrane BMP regulator 1 (chordin-like)	1.1496	–
201170_s_at	BHLHB2	basic helix-loop-helix domain containing, class B, 2	1.14464	–
202909_at	EPM2AIP1	EPM2A (laforin) interacting protein 1	1.13151	–
221541_at	CRISPLD2	cysteine-rich secretory protein LCCL domain containing 2	1.108	–
205453_at	HOXB2	homeobox B2	1.10262	+
205405_at	SEMA5A	sema domain, seven thrombospondin repeats (type 1 and type 1-like), transmembrane domain (TM) and short cytoplasmic domain, (semaphorin) 5A	1.09341	ND
209305_s_at	GADD45B	growth arrest and DNA-damage-inducible, beta	1.093	–
204918_s_at	MLLT3	myeloid/lymphoid or mixed-lineage leukemia (trithorax homolog, Drosophila); translocated to, 3	1.09003	+
222162_s_at	ADAMTS1	ADAM metallopeptidase with thrombospondin type 1 motif, 1	1.07317	–
213428_s_at	COL6A1	collagen, type VI, alpha 1	1.06374	–
202437_s_at	CYP1B1	cytochrome P450, family 1, subfamily B, polypeptide 1	1.06227	+
209356_x_at	EFEMP2	EGF-containing fibulin-like extracellular matrix protein 2	1.05965	–
203725_at	GADD45A	growth arrest and DNA-damage-inducible, alpha	1.04268	–
203882_at	ISGF3G	interferon-stimulated transcription factor 3, gamma 48kDa	1.02997	–
212111_at	STX12	syntaxin 12	1.02538	–
221569_at	AHI1	Abelson helper integration site 1	1.02176	–
201050_at	PLD3	phospholipase D family, member 3	1.02169	–
209221_s_at	OSBPL2	oxysterol binding protein-like 2	1.01726	–
211864_s_at	FER1L3	fer-1-like 3, myoferlin (C. elegans)	1.01384	–
225980_at	C14orf43	chromosome 14 open reading frame 43	1.01249	–
201506_at	TGFBI	transforming growth factor, beta-induced, 68kDa	1.01084	–
201995_at	EXT1	exostoses (multiple) 1	1.00809	–
