# Supplementary material for: Epigenetic Signatures Associated with Different Levels of Differentiation Potential in Human Stem Cells
Source: PLoS One. 2009 Nov 13;4(11):e7809. doi: 10.1371/journal.pone.0007809 (PMC2771914; doi:10.1371/journal.pone.0007809)
Supplement: Table S7 — Bead-Array's raw data (0.64 MB XLS) [file pone.0007809.s013.xls]

## Sheet: Table S7
SYMBOL	TargetID	CHROMOSOME	CPG_ISLAND	DESCRIPTION	CpG	NTERA-1	NTERA-2	MAPC-1	MAPC-2	MAPC-3	MAPC-4	MSC-1	MSC-2	MSC-3	MSC-4	ADSC-1	ADSC-2	ADSC-3	ADSC-4
AATK	AATK_E63_R	17	N	apoptosis-associated tyrosine kinase	0.83162	0.94842	0.94611	0.75217	0.69017	0.79346	0.74089	0.91382	0.88521	0.93101	0.9177	0.54127	0.6031	0.6611	0.89892
AATK	AATK_P519_R	17	Y	apoptosis-associated tyrosine kinase	0.86202	0.93857	0.93308	0.18674	0.74638	0.68485	0.87272	0.80466	0.70408	0.83942	0.75245	0.20934	0.27589	0.20309	0.21421
AATK	AATK_P709_R	17	Y	apoptosis-associated tyrosine kinase	0.81774	0.8551	0.90421	0.08866	0.42155	0.31836	0.8813	0.66533	0.65486	0.53672	0.50987	0.05166	0.15739	0.04336	0.15965
ABCA1	ABCA1_E120_R	9	Y	ATP-binding cassette, sub-family A member 1	0.588	0.01959	0.02117	0.02479	0.02676	0.02238	0.05858	0.02876	0.0251	0.02669	0.02578	0.03239	0.02676	0.03209	0.02511
ABCA1	ABCA1_P45_F	9	Y	ATP-binding cassette, sub-family A member 1	0.93225	0.03741	0.04178	0.03614	0.04768	0.0442	0.03582	0.03528	0.03208	0.0369	0.03949	0.04102	0.05103	0.02731	0.03538
ABCB4	ABCB4_E429_F	7	N	ATP-binding cassette, subfamily B, member 4 isoform C	0.90866	0.94785	0.94222	0.85762	0.93466	0.93318	0.70088	0.86178	0.87337	0.90814	0.88484	0.77527	0.79345	0.76831	0.94877
ABCB4	ABCB4_P51_F	7	N	ATP-binding cassette, subfamily B, member 4 isoform C	0.81326	0.92857	0.94173	0.94194	0.95461	0.95342	0.82683	0.92784	0.92633	0.92926	0.92702	0.75872	0.85383	0.7311	0.94221
ABCB4	ABCB4_P892_F	7	N	ATP-binding cassette, subfamily B, member 4 isoform C	0.83995	0.93691	0.93615	0.56034	0.77045	0.82782	0.40781	0.74256	0.67267	0.72763	0.67457	0.54714	0.28219	0.34862	0.92366
ABCC2	ABCC2_E16_R	10	N	ATP-binding cassette, sub-family C (CFTR/MRP), member 2	0.93799	0.94554	0.92772	0.95106	0.89953	0.95563	0.90552	0.93198	0.92216	0.93932	0.96224	0.90025	0.73826	0.84298	0.94891
ABCC2	ABCC2_P88_F	10	N	ATP-binding cassette, sub-family C (CFTR/MRP), member 2	0.84897	0.95432	0.9516	0.88876	0.91964	0.96375	0.90495	0.96545	0.95362	0.96142	0.96958	0.87665	0.89665	0.78909	0.9549
ABCC5	ABCC5_P444_F	3	Y	ATP-binding cassette, sub-family C, member 5 isoform 1	0.94356	0.04147	0.02322	0.03984	0.03167	0.02835	0.05107	0.04074	0.02996	0.02247	0.02249	0.04386	0.03402	0.02899	0.02914
ABCG2	ABCG2_P178_R	4	Y	ATP-binding cassette, sub-family G, member 2	0.24189	0.08853	0.0781	0.06984	0.07444	0.08743	0.06594	0.08202	0.0885	0.06839	0.08357	0.05163	0.0498	0.03313	0.08681
ABCG2	ABCG2_P310_R	4	Y	ATP-binding cassette, sub-family G, member 2	0.89227	0.01318	0.01392	0.04451	0.02671	0.02333	0.04115	0.02031	0.02211	0.04115	0.01844	0.03845	0.05728	0.03208	0.02631
ABL1	ABL1_P53_F	9	Y	v-abl Abelson murine leukemia viral oncogene homolog 1 isoform a	0.93028	0.05981	0.03674	0.03263	0.0371	0.0378	0.0911	0.05115	0.03762	0.03879	0.04331	0.04599	0.05701	0.1457	0.05144
ABL2	ABL2_P459_R	1	Y	v-abl Abelson murine leukemia viral oncogene homolog 2 isoform b	0.72453	0.0349	0.03444	0.03676	0.04941	0.0583	0.07208	0.05315	0.05997	0.05721	0.05475	0.12373	0.06113	0.06227	0.05446
ABO	ABO_E110_F	9	Y	ABO blood group (transferase A, alpha 1-3-N-acetylgalactosaminyltransferase; transferase B, alpha 1-3-galactosyltransferase)	0.83651	0.03278	0.03396	0.04001	0.04438	0.04066	0.05153	0.04515	0.04535	0.03679	0.04106	0.0305	0.03357	0.02074	0.0427
ABO	ABO_P312_F	9	Y	ABO blood group (transferase A, alpha 1-3-N-acetylgalactosaminyltransferase; transferase B, alpha 1-3-galactosyltransferase)	0.88802	0.0799	0.09454	0.08647	0.18875	0.09281	0.11861	0.14436	0.08642	0.08648	0.08569	0.13479	0.16926	0.09933	0.12324
ACTG2	ACTG2_E98_R	2	N	actin, gamma 2 propeptide	0.80334	0.93075	0.90912	0.84131	0.77444	0.76589	0.64634	0.9502	0.91889	0.92242	0.9335	0.72112	0.61293	0.16818	0.82001
ACTG2	ACTG2_P346_F	2	N	actin, gamma 2 propeptide	0.51686	0.89364	0.86863	0.77956	0.88037	0.83542	0.37627	0.8901	0.90701	0.89642	0.89494	0.59984	0.70097	0.49774	0.83613
ACTG2	ACTG2_P455_R	2	N	actin, gamma 2 propeptide	0.88707	0.94876	0.95829	0.94364	0.95602	0.96191	0.81763	0.95936	0.94856	0.91566	0.96617	0.86369	0.90457	0.83904	0.9131
ACVR1	ACVR1_E328_R	2	N	activin A type I receptor precursor	0.73392	0.94044	0.94552	0.26955	0.32769	0.66105	0.05058	0.8725	0.87543	0.63359	0.63907	0.11662	0.19984	0.52489	0.13935
ACVR1	ACVR1_P983_F	2	N	activin A type I receptor precursor	0.92596	0.07835	0.08771	0.04667	0.08352	0.13152	0.07685	0.10389	0.07461	0.0773	0.08307	0.05989	0.08989	0.14111	0.1169
ACVR1B	ACVR1B_E497_R	12	Y	activin A type IB receptor isoform a precursor	0.84466	0.01998	0.01908	0.04322	0.0236	0.02233	0.08549	0.02248	0.02526	0.0311	0.02675	0.05656	0.04973	0.0456	0.0278
ACVR1B	ACVR1B_P572_R	12	Y	activin A type IB receptor isoform a precursor	0.53708	0.13063	0.12591	0.18508	0.27813	0.1091	0.06611	0.21712	0.20245	0.08316	0.19288	0.07854	0.06595	0.0324	0.15164
ACVR1C	ACVR1C_P115_R	2	Y	activin A receptor, type IC	0.85447	0.03257	0.04441	0.03332	0.04839	0.04736	0.10689	0.04616	0.0439	0.04357	0.05129	0.11257	0.08208	0.05023	0.04408
ACVR1C	ACVR1C_P363_F	2	Y	activin A receptor, type IC	0.70395	0.09198	0.1553	0.29998	0.22581	0.10568	0.09849	0.17901	0.09936	0.14176	0.17066	0.07261	0.07489	0.11653	0.21897
ACVR2B	ACVR2B_E27_R	3	Y	activin A type IIB receptor precursor	0.95218	0.02257	0.02145	0.02432	0.02271	0.02465	0.04539	0.02867	0.0273	0.02687	0.02405	0.03931	0.02956	0.0275	0.02917
ACVR2B	ACVR2B_P676_F	3	Y	activin A type IIB receptor precursor	0.83673	0.04264	0.01929	0.02985	0.0964	0.06775	0.09426	0.05679	0.07378	0.04228	0.07254	0.04644	0.09184	0.02927	0.0602
ADAMTS12	ADAMTS12_E52_R	5	Y	ADAM metallopeptidase with thrombospondin type 1 motif, 12 preproprotein	0.72761	0.02014	0.03991	0.07207	0.02021	0.02392	0.03364	0.02178	0.03414	0.02569	0.0283	0.05633	0.02547	0.0238	0.01878
ADAMTS12	ADAMTS12_P250_R	5	Y	ADAM metallopeptidase with thrombospondin type 1 motif, 12 preproprotein	0.90642	0.01556	0.01895	0.02453	0.02257	0.02081	0.04399	0.019	0.02309	0.02327	0.01862	0.02812	0.02455	0.01883	0.02251
ADCYAP1	ADCYAP1_E163_R	18	Y	adenylate cyclase activating polypeptide precursor	0.03476	0.01738	0.01885	0.02764	0.02115	0.01917	0.03791	0.02184	0.02682	0.02721	0.02235	0.0464	0.0353	0.04626	0.024
ADCYAP1	ADCYAP1_P398_F	18	Y	adenylate cyclase activating polypeptide precursor	0.85444	0.04177	0.04199	0.03731	0.05197	0.04232	0.06135	0.05087	0.04239	0.0411	0.04159	0.04618	0.03812	0.04333	0.03659
ADCYAP1	ADCYAP1_P455_R	18	Y	adenylate cyclase activating polypeptide precursor	0.67388	0.04408	0.04375	0.03326	0.03984	0.04471	0.05095	0.04774	0.04944	0.04364	0.04453	0.05297	0.04545	0.04619	0.0386
AFF3	AFF3_P122_F	2	N	AF4/FMR2 family, member 3 isoform 2	0.82119	0.95237	0.94542	0.94764	0.9639	0.96792	0.84844	0.94164	0.94398	0.93793	0.93602	0.81861	0.872	0.85447	0.95879
AFF3	AFF3_P808_F	2	N	AF4/FMR2 family, member 3 isoform 2	0.84988	0.95814	0.95782	0.96457	0.96689	0.96918	0.87986	0.95496	0.95848	0.95613	0.95326	0.86162	0.90236	0.89274	0.95288
AFP	AFP_P824_F	4	N	alpha-fetoprotein precursor	0.66333	0.88616	0.87713	0.83104	0.92582	0.86519	0.68439	0.84971	0.87789	0.87057	0.81391	0.61343	0.75487	0.72014	0.8764
AGTR1	AGTR1_P154_F	3	Y	angiotensin II receptor, type 1	0.88486	0.05483	0.05963	0.05866	0.0575	0.05431	0.11453	0.05691	0.06161	0.06079	0.05409	0.0916	0.22437	0.0838	0.05462
AGTR1	AGTR1_P41_F	3	Y	angiotensin II receptor, type 1	0.93777	0.02659	0.02793	0.02684	0.03383	0.02814	0.06463	0.03638	0.02654	0.02605	0.02872	0.09064	0.06015	0.03335	0.02743
AGXT	AGXT_E115_R	2	N	alanine-glyoxylate aminotransferase	0.93268	0.95718	0.95316	0.93542	0.94615	0.94547	0.88124	0.94071	0.93691	0.9342	0.95048	0.75142	0.74	0.71855	0.92688
AGXT	AGXT_P180_F	2	N	alanine-glyoxylate aminotransferase	0.9161	0.95755	0.95059	0.81772	0.85664	0.89316	0.86556	0.89665	0.77247	0.74115	0.89147	0.42098	0.25012	0.40185	0.75333
AHR	AHR_E103_F	7	Y	aryl hydrocarbon receptor	0.8789	0.02758	0.02733	0.06588	0.04244	0.07681	0.04767	0.04563	0.05147	0.04337	0.04682	0.04634	0.03119	0.12366	0.0439
AHR	AHR_P166_R	7	Y	aryl hydrocarbon receptor	0.94762	0.03532	0.03522	0.03908	0.0341	0.04396	0.08065	0.07305	0.11371	0.0729	0.0621	0.17492	0.17465	0.11563	0.06031
AIM2	AIM2_E208_F	1	N	absent in melanoma 2	0.8941	0.8953	0.89946	0.89076	0.82627	0.85211	0.78187	0.91892	0.9075	0.91778	0.93456	0.9149	0.84905	0.79833	0.91932
AIM2	AIM2_P624_F	1	N	absent in melanoma 2	0.77169	0.95252	0.96072	0.93386	0.83549	0.8486	0.75651	0.68187	0.47884	0.91759	0.92213	0.75823	0.62913	0.43861	0.86435
AKT1	AKT1_P310_R	14	Y	v-akt murine thymoma viral oncogene homolog 1	0.83282	0.10655	0.08577	0.0488	0.11055	0.06835	0.04495	0.07008	0.0614	0.05197	0.05586	0.04652	0.06076	0.04533	0.12829
ALK	ALK_E183_R	2	Y	anaplastic lymphoma kinase Ki-1	0.88194	0.11953	0.12992	0.07819	0.14274	0.15569	0.10189	0.16963	0.14744	0.12706	0.13553	0.12396	0.14674	0.07984	0.15131
ALK	ALK_P28_F	2	Y	anaplastic lymphoma kinase Ki-1	0.92926	0.01804	0.01729	0.0311	0.02496	0.01936	0.03324	0.02265	0.02978	0.0217	0.02528	0.03247	0.03123	0.04161	0.0216
ALOX12	ALOX12_E85_R	17	Y	arachidonate 12-lipoxygenase	0.95118	0.02634	0.02415	0.0659	0.16156	0.04096	0.06713	0.13747	0.16554	0.13301	0.1283	0.03831	0.0283	0.02769	0.04087
ALOX12	ALOX12_P223_R	17	Y	arachidonate 12-lipoxygenase	0.90135	0.05413	0.05177	0.07851	0.24815	0.10237	0.15103	0.17819	0.20024	0.36254	0.35362	0.04758	0.05175	0.09733	0.10197
ALPL	ALPL_P278_F	1	Y	tissue non-specific alkaline phosphatase precursor	0.85859	0.02451	0.02206	0.03902	0.04475	0.03206	0.03758	0.02695	0.0262	0.02341	0.02414	0.04784	0.03507	0.03016	0.03215
ALPL	ALPL_P433_F	1	Y	tissue non-specific alkaline phosphatase precursor	0.92108	0.72594	0.60878	0.20095	0.22138	0.28215	0.22532	0.33796	0.25673	0.39027	0.32195	0.09978	0.17459	0.05973	0.31014
AOC3	AOC3_P890_R	17	N	amine oxidase, copper containing 3 precursor	0.57659	0.03048	0.02952	0.71271	0.52614	0.556	0.08999	0.15154	0.12206	0.21169	0.22032	0.07446	0.29848	0.08638	0.26418
APBA1	APBA1_E99_R	9	Y	amyloid beta A4 precursor protein-binding, family A, member 1	0.87995	0.02653	0.02031	0.023	0.02706	0.03123	0.03329	0.02183	0.06019	0.02497	0.02937	0.13085	0.03368	0.06036	0.0313
APBA1	APBA1_P644_F	9	Y	amyloid beta A4 precursor protein-binding, family A, member 1	0.89707	0.04666	0.04971	0.05006	0.08571	0.07379	0.0731	0.08177	0.07217	0.0674	0.06328	0.12293	0.06659	0.05441	0.07118
APBA2	APBA2_P227_F	15	N	amyloid beta A4 precursor protein-binding, family A, member 2	0.90241	0.90627	0.88753	0.90062	0.8723	0.90638	0.36918	0.93658	0.9278	0.87825	0.9375	0.7827	0.79959	0.60482	0.88757
APBA2	APBA2_P305_R	15	N	amyloid beta A4 precursor protein-binding, family A, member 2	0.69114	0.87626	0.90446	0.73431	0.85075	0.84122	0.4761	0.92933	0.92889	0.89053	0.90304	0.4673	0.46766	0.52544	0.86695
APC	APC_E117_R	5	Y	adenomatosis polyposis coli	0.95467	0.44925	0.65797	0.14784	0.46317	0.48171	0.75511	0.442	0.41242	0.3894	0.39728	0.66749	0.65879	0.79068	0.3911
APC	APC_P14_F	5	Y	adenomatosis polyposis coli	0.84755	0.06144	0.14208	0.12311	0.08048	0.07033	0.46614	0.08374	0.12804	0.0913	0.09205	0.45758	0.47354	0.58632	0.05605
APC	APC_P280_R	5	Y	adenomatosis polyposis coli	0.65873	0.01957	0.02606	0.03467	0.01928	0.02282	0.05281	0.02749	0.03456	0.02227	0.02221	0.03919	0.03079	0.02704	0.02087
APOA1	APOA1_P261_F	11	N	apolipoprotein A-I preproprotein	0.92806	0.84592	0.84492	0.8865	0.81818	0.87357	0.9267	0.95749	0.9346	0.94232	0.94217	0.39948	0.61761	0.5589	0.85703
APOA1	APOA1_P75_F	11	N	apolipoprotein A-I preproprotein	0.80819	0.83274	0.82138	0.83519	0.69276	0.88938	0.77787	0.91083	0.91687	0.88102	0.91348	0.67348	0.73058	0.40764	0.8026
APOC1	APOC1_P406_R	19	Y	apolipoprotein C-I precursor	0.5346	0.92117	0.90655	0.81509	0.82684	0.85648	0.48757	0.82509	0.83574	0.83598	0.87732	0.41426	0.6259	0.33098	0.7807
APOC2	APOC2_P377_F	19	N	apolipoprotein C-II precursor	0.79266	0.84474	0.80461	0.61834	0.77463	0.86527	0.77354	0.82846	0.83364	0.80513	0.85216	0.61737	0.46681	0.54504	0.81065
APP	APP_E8_F	21	Y	amyloid beta A4 protein precursor, isoform b	0.89823	0.02137	0.02102	0.03172	0.0559	0.03065	0.05032	0.04257	0.03409	0.03035	0.03144	0.06146	0.03869	0.0303	0.03625
APP	APP_P179_R	21	Y	amyloid beta A4 protein precursor, isoform b	0.36079	0.036	0.03541	0.03953	0.06647	0.04454	0.05862	0.04631	0.04762	0.05036	0.05792	0.07593	0.05568	0.06184	0.07365
AR	AR_P189_R	X	Y	androgen receptor isoform 2	0.1275	0.05753	0.03493	0.05776	0.05197	0.04527	0.05198	0.40105	0.04773	0.20743	0.05527	0.13297	0.10641	0.04201	0.17087
AR	AR_P54_R	X	Y	androgen receptor isoform 2	0.9423	0.02618	0.02935	0.05374	0.02927	0.02628	0.03781	0.04079	0.03064	0.04394	0.03693	0.03589	0.03256	0.03793	0.09918
ARAF	ARAF_E38_F	X	Y	v-raf murine sarcoma 3611 viral oncogene homolog	0.85721	0.01978	0.02222	0.04526	0.0269	0.03565	0.03888	0.81781	0.03718	0.76084	0.03363	0.21805	0.30275	0.03168	0.79694
ARAF	ARAF_P63_R	X	Y	v-raf murine sarcoma 3611 viral oncogene homolog	0.9252	0.01988	0.02087	0.04003	0.02578	0.03218	0.03876	0.12638	0.03383	0.21829	0.03095	0.14218	0.02785	0.02912	0.21582
AREG	AREG_E25_F	4	Y	amphiregulin preproprotein	0.93958	0.0405	0.03844	0.02842	0.02455	0.0383	0.0367	0.03372	0.03991	0.02886	0.03341	0.05723	0.03215	0.02854	0.0376
AREG	AREG_P217_R	4	Y	amphiregulin preproprotein	0.83686	0.68913	0.62179	0.1544	0.03634	0.22654	0.06734	0.14163	0.10447	0.07653	0.14456	0.12528	0.05532	0.04724	0.06996
ARHGAP9	ARHGAP9_P260_F	12	N	Rho GTPase activating protein 9	0.73481	0.86419	0.84607	0.86357	0.87728	0.85635	0.76537	0.82577	0.86607	0.85514	0.87827	0.78273	0.64259	0.4051	0.85847
ARHGAP9	ARHGAP9_P518_R	12	N	Rho GTPase activating protein 9	0.67046	0.85448	0.81713	0.84188	0.82004	0.86387	0.76758	0.84952	0.85294	0.82478	0.87224	0.64299	0.60098	0.5708	0.85437
ARHGDIB	ARHGDIB_P148_R	12	N	Rho GDP dissociation inhibitor (GDI) beta	0.35366	0.92503	0.90822	0.88477	0.94523	0.74938	0.72339	0.92162	0.91458	0.93075	0.89769	0.59506	0.71728	0.47935	0.8378
ARNT	ARNT_P238_R	1	Y	aryl hydrocarbon receptor nuclear translocator isoform 2	0.72364	0.01863	0.03329	0.03066	0.02076	0.02621	0.05231	0.02694	0.01966	0.02406	0.02333	0.04245	0.125	0.03902	0.02167
ASB4	ASB4_E89_F	7	N	ankyrin repeat and SOCS box-containing protein 4 isoform a	0.75692	0.91433	0.92449	0.87961	0.91875	0.84571	0.45555	0.91403	0.91323	0.90524	0.91459	0.68163	0.71192	0.7638	0.81692
ASB4	ASB4_P391_F	7	N	ankyrin repeat and SOCS box-containing protein 4 isoform a	0.78413	0.92951	0.94034	0.85932	0.87017	0.81475	0.31873	0.86724	0.88424	0.87473	0.87177	0.27208	0.19658	0.42574	0.21525
ASB4	ASB4_P52_R	7	N	ankyrin repeat and SOCS box-containing protein 4 isoform a	0.7971	0.93838	0.92056	0.9324	0.96495	0.89748	0.44781	0.94542	0.94255	0.94279	0.94474	0.69919	0.39609	0.65437	0.56428
ASCL1	ASCL1_E24_F	12	Y	achaete-scute complex homolog-like 1	0.90799	0.02933	0.02461	0.03459	0.03367	0.03898	0.04557	0.03054	0.04663	0.03099	0.04764	0.04232	0.03129	0.03114	0.03392
ASCL1	ASCL1_P747_F	12	Y	achaete-scute complex homolog-like 1	0.9457	0.12726	0.05255	0.09265	0.10868	0.1733	0.05496	0.10555	0.09028	0.15079	0.12076	0.11383	0.19548	0.05627	0.08959
ASCL2	ASCL2_E76_R	11	Y	achaete-scute complex homolog-like 2	0.72301	0.87327	0.85941	0.16173	0.06512	0.07761	0.07612	0.07192	0.11103	0.08156	0.05179	0.05653	0.07163	0.04362	0.06358
ASCL2	ASCL2_P360_F	11	Y	achaete-scute complex homolog-like 2	0.87866	0.89024	0.89976	0.07714	0.13753	0.09427	0.05344	0.12138	0.09237	0.09123	0.08587	0.04462	0.04641	0.03547	0.09106
ASCL2	ASCL2_P609_R	11	Y	achaete-scute complex homolog-like 2	0.86379	0.96267	0.96768	0.0866	0.04492	0.14851	0.05368	0.16712	0.10872	0.11902	0.07929	0.04526	0.03978	0.06287	0.08843
ATP10A	ATP10A_P147_F	15	Y	ATPase, Class V, type 10A	0.78566	0.10615	0.06416	0.03935	0.04177	0.03604	0.04279	0.08662	0.03394	0.03905	0.04035	0.03854	0.03593	0.02958	0.03659
ATP10A	ATP10A_P524_R	15	Y	ATPase, Class V, type 10A	0.23159	0.76582	0.60484	0.68873	0.80447	0.56795	0.73582	0.84509	0.74852	0.66171	0.81601	0.38543	0.73419	0.55242	0.73111
AXIN1	AXIN1_P995_R	16	Y	axin 1 isoform a	0.91133	0.74763	0.87461	0.41033	0.50272	0.21525	0.28712	0.51157	0.18945	0.16442	0.25103	0.1301	0.09247	0.22972	0.4139
AXL	AXL_E61_F	19	N	AXL receptor tyrosine kinase isoform 1	0.91561	0.02641	0.05097	0.02874	0.04055	0.03185	0.03156	0.03128	0.02897	0.03193	0.02771	0.04048	0.02846	0.02731	0.02699
AXL	AXL_P223_R	19	Y	AXL receptor tyrosine kinase isoform 1	0.80169	0.36141	0.32892	0.08707	0.06448	0.08048	0.06953	0.15401	0.09765	0.12014	0.11515	0.06091	0.07631	0.02727	0.09054
B3GALT5	B3GALT5_E246_R	21	N	UDP-Gal:betaGlcNAc beta 1,3-galactosyltransferase 5	0.25208	0.80044	0.86516	0.7109	0.81093	0.79187	0.09098	0.78936	0.68211	0.69093	0.70568	0.45322	0.4737	0.4274	0.6885
B3GALT5	B3GALT5_P330_F	21	N	UDP-Gal:betaGlcNAc beta 1,3-galactosyltransferase 5	0.8246	0.9435	0.9423	0.7929	0.9216	0.93794	0.86905	0.9272	0.93881	0.92777	0.93855	0.79185	0.84756	0.77517	0.91636
BAX	BAX_E281_R	19	Y	BCL2-associated X protein isoform sigma	0.80749	0.34114	0.38104	0.15257	0.05986	0.19384	0.13176	0.14135	0.2896	0.09486	0.35272	0.2174	0.27808	0.133	0.20861
BCAM	BCAM_E100_R	19	Y	basal cell adhesion molecule isoform 2 precursor	0.15886	0.03361	0.03389	0.02667	0.03055	0.02356	0.03835	0.0299	0.03126	0.02744	0.03034	0.03886	0.02982	0.02205	0.03219
BCAM	BCAM_P205_F	19	Y	basal cell adhesion molecule isoform 2 precursor	0.89436	0.03778	0.03153	0.0244	0.03662	0.03356	0.08581	0.04348	0.03716	0.03684	0.04305	0.0844	0.0457	0.10619	0.04162
BCAP31	BCAP31_P1072_F	X	Y	B-cell receptor-associated protein 31	0.92605	0.93047	0.92478	0.94472	0.96295	0.96112	0.69687	0.96725	0.8989	0.96247	0.95358	0.88078	0.78959	0.69167	0.92813
BCAP31	BCAP31_P1131_F	X	Y	B-cell receptor-associated protein 31	0.93274	0.957	0.96557	0.95976	0.9724	0.97634	0.92207	0.97893	0.96714	0.9777	0.97378	0.9438	0.8724	0.84413	0.9647
BCL2A1	BCL2A1_P1127_R	15	Y	BCL2-related protein A1	0.95686	0.97234	0.97616	0.97681	0.98284	0.97637	0.89711	0.97818	0.97145	0.9777	0.97533	0.9046	0.92688	0.91477	0.96698
BCL2L2	BCL2L2_E172_F	14	N	BCL2-like 2 protein	0.58303	0.08219	0.06229	0.09613	0.09213	0.0916	0.08202	0.12074	0.11881	0.11781	0.09239	0.08973	0.06585	0.05437	0.1011
BCL2L2	BCL2L2_P280_F	14	N	BCL2-like 2 protein	0.70739	0.09811	0.18145	0.06073	0.05732	0.0734	0.09809	0.07836	0.06681	0.0455	0.049	0.06086	0.05308	0.06752	0.05545
BCL3	BCL3_E71_F	19	Y	B-cell CLL/lymphoma 3	0.79132	0.04974	0.03584	0.05152	0.05184	0.03457	0.04674	0.11572	0.1394	0.09635	0.14554	0.07812	0.03457	0.03853	0.0886
BCL3	BCL3_P1038_R	19	Y	B-cell CLL/lymphoma 3	0.90768	0.02753	0.02533	0.02898	0.02828	0.02644	0.04303	0.02775	0.02858	0.02527	0.02806	0.04097	0.04037	0.03084	0.02815
BCL6	BCL6_P248_R	3	Y	B-cell lymphoma 6 protein	0.87184	0.04359	0.03354	0.02585	0.07517	0.05646	0.04887	0.06097	0.04917	0.04739	0.04862	0.03327	0.0343	0.03286	0.0484
BCR	BCR_P346_F	22	Y	breakpoint cluster region isoform 2	0.9367	0.9582	0.97189	0.03104	0.04729	0.0685	0.04822	0.55174	0.54531	0.12354	0.19152	0.039	0.03023	0.03145	0.12598
BCR	BCR_P422_F	22	Y	breakpoint cluster region isoform 2	0.71134	0.91819	0.91817	0.12039	0.09772	0.48214	0.4939	0.81706	0.79411	0.55072	0.48667	0.15982	0.07592	0.12384	0.44713
BDNF	BDNF_E19_R	11	Y	brain-derived neurotrophic factor isoform a preproprotein	0.7666	0.73377	0.75495	0.0409	0.10144	0.18435	0.4049	0.12737	0.0828	0.10781	0.14044	0.1135	0.09435	0.04506	0.09885
BDNF	BDNF_P259_R	11	Y	brain-derived neurotrophic factor isoform a preproprotein	0.84694	0.14408	0.27438	0.3084	0.35113	0.33762	0.21817	0.24001	0.24794	0.44465	0.28535	0.11139	0.10016	0.1194	0.20736
BGN	BGN_E282_R	X	Y	biglycan preproprotein	0.73337	0.70118	0.76025	0.07594	0.09385	0.06555	0.08042	0.75587	0.07448	0.57188	0.07165	0.29916	0.47552	0.08785	0.63731
BGN	BGN_P333_R	X	N	biglycan preproprotein	0.4788	0.77342	0.75847	0.06773	0.04688	0.11966	0.11166	0.52934	0.06458	0.31527	0.12515	0.19728	0.20603	0.04011	0.47055
BIRC4	BIRC4_P122_R	X	Y	baculoviral IAP repeat-containing protein 4	0.9179	0.02996	0.02733	0.03632	0.03886	0.03267	0.03127	0.72169	0.03054	0.7046	0.02867	0.44772	0.60106	0.02625	0.74162
BIRC4	BIRC4_P500_F	X	Y	baculoviral IAP repeat-containing protein 4	0.87061	0.09987	0.08708	0.07815	0.11103	0.18565	0.11602	0.61557	0.13151	0.69002	0.10717	0.32276	0.34167	0.06048	0.7325
BIRC5	BIRC5_E89_F	17	Y	baculoviral IAP repeat-containing protein 5 isoform 1	0.90493	0.01566	0.01761	0.02327	0.02123	0.08068	0.03343	0.02324	0.02853	0.02133	0.02114	0.05886	0.06557	0.0257	0.01812
BLK	BLK_P14_F	8	N	B lymphoid tyrosine kinase	0.36339	0.83597	0.81821	0.6805	0.81481	0.77013	0.12803	0.65279	0.67388	0.74002	0.76937	0.44474	0.63835	0.219	0.82143
BLK	BLK_P668_R	8	N	B lymphoid tyrosine kinase	0.92388	0.96752	0.95994	0.9376	0.94801	0.96933	0.45405	0.96363	0.96184	0.96896	0.95971	0.8184	0.89108	0.25358	0.95583
BMP2	BMP2_E48_R	20	Y	bone morphogenetic protein 2 precursor	0.77059	0.0201	0.02468	0.03678	0.02995	0.02665	0.04859	0.02697	0.02825	0.02413	0.02315	0.04783	0.12896	0.04312	0.03374
BMP2	BMP2_P1201_F	20	Y	bone morphogenetic protein 2 precursor	0.55822	0.03553	0.02542	0.02445	0.0257	0.03936	0.03788	0.04286	0.06768	0.04042	0.04023	0.13662	0.03429	0.03187	0.08943
BMP3	BMP3_E147_F	4	Y	bone morphogenetic protein 3 (osteogenic) precursor	0.76886	0.13953	0.17807	0.06845	0.1413	0.15172	0.0743	0.1424	0.13984	0.12571	0.12251	0.07058	0.06855	0.05183	0.11778
BMP3	BMP3_P56_R	4	Y	bone morphogenetic protein 3 (osteogenic) precursor	0.92818	0.03338	0.03549	0.02606	0.0414	0.0324	0.03386	0.03505	0.05072	0.03414	0.03187	0.05028	0.03104	0.03036	0.03374
BMP4	BMP4_P123_R	14	Y	bone morphogenetic protein 4 preproprotein	0.93895	0.0451	0.03702	0.04023	0.05396	0.07214	0.04974	0.11116	0.18883	0.17776	0.25695	0.04668	0.04608	0.03371	0.05129
BMP4	BMP4_P199_R	14	Y	bone morphogenetic protein 4 preproprotein	0.9508	0.06678	0.16745	0.03494	0.0898	0.41709	0.05521	0.92664	0.84141	0.87996	0.87418	0.16673	0.04685	0.25989	0.14988
BMP6	BMP6_P163_F	6	Y	bone morphogenetic protein 6 precursor	0.95043	0.03433	0.03348	0.05124	0.05265	0.04454	0.04578	0.0533	0.05455	0.03764	0.04709	0.04715	0.03838	0.03012	0.04333
BMP6	BMP6_P398_F	6	Y	bone morphogenetic protein 6 precursor	0.95183	0.02583	0.02608	0.03111	0.02628	0.02306	0.03646	0.02728	0.02892	0.02952	0.02702	0.02634	0.06748	0.02373	0.02975
BMPR1A	BMPR1A_E88_F	10	Y	bone morphogenetic protein receptor, type IA precursor	0.87379	0.79791	0.72474	0.84104	0.84535	0.89374	0.60153	0.85302	0.85738	0.83455	0.84231	0.45707	0.53392	0.44753	0.83419
BMPR1A	BMPR1A_P956_F	10	Y	bone morphogenetic protein receptor, type IA precursor	0.88232	0.0164	0.01921	0.02132	0.02643	0.02144	0.03954	0.02123	0.02476	0.02511	0.0198	0.04702	0.03345	0.02697	0.0213
BMPR2	BMPR2_E435_F	2	Y	bone morphogenetic protein receptor type II precursor	0.93527	0.01745	0.01693	0.02551	0.01793	0.01684	0.047	0.01904	0.02497	0.02207	0.02124	0.03631	0.02986	0.05023	0.02473
BMPR2	BMPR2_P1271_F	2	Y	bone morphogenetic protein receptor type II precursor	0.87875	0.03005	0.02267	0.09872	0.06893	0.05539	0.07226	0.03706	0.05035	0.07699	0.05481	0.11466	0.08369	0.03378	0.04071
BRCA1	BRCA1_P835_R	17	Y	breast cancer 1, early onset isoform BRCA1-delta9-11	0.57741	0.88887	0.89207	0.46452	0.62248	0.75626	0.76164	0.60456	0.64674	0.71669	0.81057	0.71472	0.52746	0.46711	0.83971
BSG	BSG_P211_R	19	Y	basigin isoform 1	0.90889	0.69225	0.6855	0.04532	0.08139	0.13822	0.56434	0.09107	0.06325	0.07853	0.138	0.03606	0.03018	0.02778	0.10245
BTK	BTK_E64_R	X	N	Bruton agammaglobulinemia tyrosine kinase	0.93873	0.96758	0.96448	0.94653	0.96242	0.95931	0.93801	0.90823	0.95269	0.92569	0.94759	0.85076	0.80627	0.8534	0.94568
BTK	BTK_P105_F	X	N	Bruton agammaglobulinemia tyrosine kinase	0.522	0.79723	0.75253	0.47132	0.19034	0.33963	0.12053	0.51477	0.1688	0.32285	0.23627	0.1691	0.15031	0.04666	0.33766
ERGIC3	C20orf47_P225_R	20	Y	serologically defined breast cancer antigen 84 isoform b	0.87675	0.02932	0.02679	0.03274	0.02751	0.03501	0.0412	0.0435	0.03137	0.02891	0.03576	0.05065	0.03619	0.04386	0.03964
C4B	C4B_E171_F	6	N	complement component 4B preproprotein	0.41588	0.83331	0.87978	0.57194	0.32336	0.61127	0.72359	0.55403	0.54242	0.56247	0.47443	0.36339	0.4808	0.14366	0.75603
C4B	C4B_P191_F	6	N	complement component 4B preproprotein	0.92255	0.94611	0.94112	0.67714	0.77241	0.88046	0.63276	0.81214	0.79738	0.90832	0.85375	0.75914	0.90143	0.84764	0.92411
CALCA	CALCA_E174_R	11	Y	calcitonin isoform CALCA preproprotein	0.91069	0.70664	0.68405	0.02802	0.07388	0.04682	0.07418	0.06493	0.06475	0.36516	0.27136	0.03926	0.0381	0.04398	0.06191
CALCA	CALCA_P171_F	11	Y	calcitonin isoform CALCA preproprotein	0.72086	0.72798	0.70571	0.05003	0.18344	0.18767	0.06959	0.27096	0.11468	0.42984	0.39369	0.12401	0.13236	0.12755	0.21399
CALCA	CALCA_P75_F	11	Y	calcitonin isoform CALCA preproprotein	0.66569	0.39163	0.3346	0.03134	0.07505	0.03412	0.0313	0.04602	0.05564	0.08124	0.07322	0.03457	0.02663	0.02475	0.02843
CAPG	CAPG_E228_F	2	N	gelsolin-like capping protein	0.64185	0.8578	0.87119	0.11122	0.36191	0.06798	0.09877	0.89225	0.90811	0.8733	0.89811	0.33174	0.23254	0.19546	0.42649
CARD15	CARD15_P302_R	16	N	NOD2 protein	0.92719	0.96624	0.96833	0.0252	0.0475	0.03511	0.0408	0.42888	0.68947	0.45867	0.49573	0.04938	0.06583	0.10489	0.265
CARD15	CARD15_P665_F	16	N	NOD2 protein	0.73408	0.93256	0.95548	0.90272	0.93023	0.95211	0.89168	0.94895	0.94334	0.93841	0.95367	0.82999	0.8888	0.78849	0.91921
CASP10	CASP10_E139_F	2	N	caspase 10 isoform a preproprotein	0.63018	0.91956	0.86819	0.64107	0.62987	0.65087	0.45309	0.40497	0.24236	0.2101	0.22766	0.26955	0.27416	0.10783	0.30809
CASP10	CASP10_P186_F	2	N	caspase 10 isoform a preproprotein	0.70227	0.93837	0.911	0.30943	0.54305	0.48796	0.80397	0.06599	0.04771	0.07402	0.07113	0.12605	0.20457	0.11877	0.11148
CASP10	CASP10_P334_F	2	N	caspase 10 isoform a preproprotein	0.76506	0.89381	0.8925	0.31	0.28315	0.50478	0.42794	0.15255	0.28844	0.15996	0.16432	0.05437	0.11225	0.04519	0.11705
CASP2	CASP2_P192_F	7	Y	caspase 2 isoform 1 preproprotein	0.94327	0.0362	0.04555	0.02406	0.04199	0.0407	0.03449	0.04341	0.03495	0.03342	0.0404	0.02941	0.02944	0.02867	0.0395
CASP3	CASP3_P420_R	4	Y	caspase 3 preproprotein	0.84405	0.03698	0.03351	0.02445	0.03412	0.03102	0.0482	0.03261	0.02968	0.0272	0.03397	0.03371	0.07433	0.03454	0.03142
CASP6	CASP6_P201_F	4	Y	caspase 6 isoform alpha preproprotein	0.71484	0.04521	0.04584	0.03214	0.04449	0.042	0.04381	0.12255	0.04748	0.10096	0.03792	0.06542	0.07477	0.04041	0.12025
CASP6	CASP6_P230_R	4	Y	caspase 6 isoform alpha preproprotein	0.90948	0.06608	0.0436	0.03136	0.06722	0.05323	0.0534	0.05571	0.05496	0.04499	0.04383	0.05058	0.05229	0.10063	0.05147
CASP8	CASP8_E474_F	2	N	caspase 8 isoform A	0.47437	0.80463	0.77738	0.76639	0.7956	0.77159	0.62525	0.77734	0.75236	0.79013	0.8117	0.64943	0.62451	0.46396	0.79618
CAV1	CAV1_P130_R	7	Y	caveolin 1	0.82049	0.05068	0.055	0.06146	0.05833	0.07655	0.13931	0.04798	0.07631	0.0584	0.05851	0.15882	0.11513	0.06093	0.05234
CAV1	CAV1_P169_F	7	Y	caveolin 1	0.75186	0.07521	0.07416	0.03955	0.06195	0.06199	0.04001	0.06315	0.07671	0.06239	0.07192	0.12621	0.13822	0.03186	0.09403
CAV2	CAV2_E33_R	7	Y	caveolin 2 isoform c	0.94853	0.06986	0.02958	0.02681	0.0333	0.02888	0.03104	0.0366	0.06313	0.03823	0.03146	0.02979	0.11748	0.03465	0.0331
CCKAR	CCKAR_E79_F	4	N	cholecystokinin A receptor	0.64121	0.92972	0.86615	0.20522	0.14133	0.15972	0.63601	0.15053	0.32986	0.74397	0.64249	0.10704	0.23276	0.02803	0.27304
CCKAR	CCKAR_P270_F	4	N	cholecystokinin A receptor	0.56913	0.88603	0.84274	0.7593	0.89733	0.7183	0.85528	0.92195	0.9289	0.8942	0.92231	0.58914	0.68383	0.09494	0.78602
CCKBR	CCKBR_P361_R	11	Y	cholecystokinin B receptor	0.8835	0.03328	0.03236	0.02848	0.04173	0.03641	0.0799	0.04415	0.04137	0.04009	0.04182	0.10264	0.06461	0.05162	0.04311
CCKBR	CCKBR_P480_F	11	Y	cholecystokinin B receptor	0.82319	0.04824	0.03382	0.03864	0.03364	0.0318	0.08759	0.0542	0.04168	0.03248	0.03332	0.05825	0.04288	0.04094	0.03655
CCL3	CCL3_E53_R	17	N	chemokine (C-C motif) ligand 3	0.65131	0.93012	0.92688	0.7279	0.68654	0.77086	0.55151	0.56459	0.63237	0.29559	0.42336	0.31315	0.4713	0.40814	0.80531
CCL3	CCL3_P543_R	17	N	chemokine (C-C motif) ligand 3	0.92234	0.95512	0.93517	0.68305	0.37783	0.78767	0.34137	0.75709	0.68219	0.41938	0.4898	0.41368	0.71315	0.20986	0.88846
CCNA1	CCNA1_E7_F	13	Y	cyclin A1	0.94603	0.02215	0.02171	0.08643	0.07055	0.05007	0.04212	0.31597	0.03779	0.04792	0.04846	0.03604	0.07714	0.1011	0.04967
CCNA1	CCNA1_P216_F	13	Y	cyclin A1	0.93832	0.02035	0.02479	0.02936	0.03218	0.03176	0.03495	0.03091	0.02782	0.03282	0.02613	0.03642	0.08131	0.03186	0.02808
CCNC	CCNC_P132_R	6	Y	cyclin C isoform b	0.93011	0.0868	0.04499	0.03075	0.03773	0.02163	0.03301	0.01976	0.02397	0.02571	0.02768	0.0354	0.02676	0.02472	0.02295
CCND1	CCND1_E280_R	11	Y	cyclin D1	0.86367	0.03612	0.03553	0.03491	0.04692	0.04195	0.05344	0.04178	0.04021	0.04133	0.0409	0.09828	0.04062	0.03352	0.03552
CCND1	CCND1_P343_R	11	Y	cyclin D1	0.94023	0.04596	0.0407	0.03413	0.04641	0.03814	0.06105	0.04048	0.03577	0.03428	0.04432	0.08182	0.054	0.03005	0.06913
CCND2	CCND2_P887_F	12	Y	cyclin D2	0.41036	0.01808	0.01897	0.03174	0.03881	0.02755	0.05023	0.05852	0.03058	0.03451	0.02988	0.04156	0.03381	0.03335	0.03511
CCND2	CCND2_P898_R	12	Y	cyclin D2	0.9354	0.01799	0.02168	0.03648	0.04268	0.03784	0.06264	0.03648	0.03933	0.03889	0.03322	0.05604	0.04937	0.04114	0.03821
CCND3	CCND3_P435_F	6	Y	cyclin D3	0.75521	0.10408	0.10428	0.04948	0.07811	0.07253	0.06169	0.08088	0.07036	0.06215	0.06018	0.05175	0.04716	0.03259	0.06865
CCNE1	CCNE1_P683_F	19	Y	cyclin E1 isoform 2	0.09413	0.04898	0.05786	0.06528	0.0643	0.09449	0.05102	0.07899	0.07935	0.06168	0.07125	0.05978	0.07019	0.0257	0.06357
CCR5	CCR5_P630_R	3	N	chemokine (C-C motif) receptor 5	0.32912	0.17318	0.12675	0.02059	0.06977	0.09677	0.07167	0.07462	0.07257	0.13738	0.17035	0.04171	0.05516	0.03671	0.21027
CD1A	CD1A_P414_R	1	N	CD1A antigen precursor	0.8822	0.95999	0.96313	0.88525	0.9252	0.93453	0.88987	0.92193	0.92811	0.91357	0.92592	0.79281	0.88513	0.70075	0.93595
CD1A	CD1A_P6_F	1	N	CD1A antigen precursor	0.89821	0.94091	0.94186	0.7871	0.74876	0.75393	0.39289	0.6884	0.72998	0.66276	0.57758	0.47314	0.54298	0.46866	0.81083
CD2	CD2_P68_F	1	N	CD2 antigen (p50), sheep red blood cell receptor	0.82197	0.95096	0.94012	0.80532	0.87552	0.88806	0.77034	0.84539	0.80501	0.85247	0.88565	0.43171	0.68622	0.41981	0.7819
CD34	CD34_E20_R	1	N	CD34 antigen isoform a	0.47029	0.03948	0.03189	0.039	0.04206	0.05222	0.04658	0.04323	0.03568	0.04924	0.06122	0.08879	0.04697	0.02938	0.04936
CD34	CD34_P339_R	1	N	CD34 antigen isoform a	0.59144	0.94517	0.92738	0.65943	0.89806	0.80393	0.80712	0.9142	0.8884	0.90438	0.9231	0.29326	0.16041	0.14109	0.60511
CD34	CD34_P780_R	1	N	CD34 antigen isoform a	0.52582	0.87131	0.86556	0.77503	0.87788	0.80439	0.75958	0.881	0.87474	0.83887	0.84657	0.57527	0.61882	0.28956	0.71129
CD40	CD40_E58_R	20	Y	CD40 antigen isoform 2 precursor	0.71737	0.06508	0.07995	0.22372	0.04582	0.03668	0.05207	0.08974	0.32159	0.06106	0.14465	0.06208	0.07504	0.06804	0.04415
CD40	CD40_P372_R	20	Y	CD40 antigen isoform 2 precursor	0.71383	0.27833	0.33452	0.19432	0.24934	0.18226	0.12124	0.36524	0.27205	0.13427	0.26714	0.04291	0.08624	0.0311	0.14206
CD44	CD44_E26_F	11	Y	CD44 antigen isoform 2 precursor	0.90559	0.03625	0.04681	0.02742	0.08116	0.03367	0.03338	0.04333	0.02996	0.03271	0.05158	0.04423	0.03127	0.02462	0.03129
CD44	CD44_P87_F	11	Y	CD44 antigen isoform 2 precursor	0.50136	0.07994	0.13944	0.04177	0.03104	0.02153	0.05075	0.0429	0.07719	0.04372	0.11553	0.04009	0.04226	0.0355	0.03699
CD81	CD81_P211_F	11	Y	CD81 antigen	0.88127	0.04096	0.03429	0.17969	0.18924	0.12426	0.08268	0.13645	0.07647	0.15847	0.14211	0.17313	0.22307	0.09936	0.19774
CD81	CD81_P272_R	11	Y	CD81 antigen	0.93173	0.37788	0.54598	0.92199	0.80752	0.77892	0.49345	0.62465	0.58361	0.69341	0.69629	0.37711	0.32677	0.22982	0.55481
CD82	CD82_P557_R	11	Y	CD82 antigen isoform 1	0.83133	0.43894	0.37443	0.0282	0.02948	0.02243	0.02528	0.0326	0.02393	0.06415	0.03237	0.02782	0.02632	0.02848	0.04481
CD86	CD86_P3_F	3	N	CD86 antigen isoform 2 precursor	0.83852	0.9644	0.9589	0.61763	0.79222	0.77151	0.74159	0.5687	0.55896	0.66415	0.66144	0.07977	0.41453	0.0686	0.59246
CD9	CD9_E14_R	12	Y	CD9 antigen	0.92039	0.02898	0.02902	0.04019	0.04215	0.04557	0.04493	0.04935	0.05389	0.04801	0.0505	0.04757	0.04309	0.03355	0.04173
CD9	CD9_P504_F	12	Y	CD9 antigen	0.90956	0.0193	0.01723	0.0432	0.03788	0.02252	0.06497	0.0969	0.16293	0.30592	0.52738	0.03686	0.03534	0.02724	0.03488
CD9	CD9_P585_R	12	Y	CD9 antigen	0.79562	0.08213	0.0858	0.1929	0.21807	0.158	0.17543	0.55306	0.58345	0.69156	0.81902	0.15065	0.19921	0.08826	0.24713
CDC25B	CDC25B_E83_F	20	Y	cell division cycle 25B isoform 2	0.91735	0.02109	0.01901	0.02108	0.02746	0.01927	0.02548	0.02582	0.02118	0.02552	0.0237	0.0265	0.02079	0.06344	0.0228
CDC25B	CDC25B_P11_R	20	Y	cell division cycle 25B isoform 2	0.7826	0.02302	0.05064	0.06186	0.02897	0.02428	0.05718	0.02352	0.02889	0.02978	0.03269	0.03994	0.0393	0.03088	0.03512
CDH1	CDH1_P45_F	16	Y	cadherin 1, type 1 preproprotein	0.79638	0.03587	0.02903	0.03573	0.11617	0.08435	0.09306	0.12757	0.06482	0.05687	0.0815	0.12278	0.05166	0.0368	0.09156
CDH1	CDH1_P52_R	16	Y	cadherin 1, type 1 preproprotein	0.92661	0.0176	0.01791	0.02461	0.02367	0.04661	0.07622	0.03572	0.03386	0.03456	0.0437	0.08106	0.03129	0.03245	0.02633
CDH11	CDH11_E102_R	16	Y	cadherin 11, type 2 preproprotein	0.94818	0.02363	0.02532	0.03607	0.03866	0.02902	0.04147	0.03344	0.0326	0.03044	0.03113	0.04159	0.05026	0.02831	0.02844
CDH11	CDH11_P203_R	16	Y	cadherin 11, type 2 preproprotein	0.95197	0.02009	0.01988	0.03097	0.03165	0.02844	0.03815	0.04962	0.03307	0.02681	0.02474	0.03717	0.03579	0.03138	0.02824
CDH11	CDH11_P354_R	16	Y	cadherin 11, type 2 preproprotein	0.79256	0.06251	0.05496	0.07222	0.08627	0.11166	0.05265	0.1055	0.06792	0.07694	0.09485	0.05955	0.0445	0.0385	0.07134
CDH13	CDH13_E102_F	16	Y	cadherin 13 preproprotein	0.94983	0.02101	0.01675	0.02349	0.01607	0.01895	0.02391	0.02276	0.02221	0.02635	0.02253	0.02337	0.02324	0.0287	0.02798
CDH13	CDH13_P88_F	16	Y	cadherin 13 preproprotein	0.9459	0.08928	0.09717	0.03475	0.11553	0.07703	0.12496	0.09458	0.05833	0.06293	0.07843	0.11847	0.06783	0.04277	0.09143
CDH17	CDH17_E31_F	8	N	cadherin 17 precursor	0.92806	0.94862	0.94562	0.96612	0.91134	0.94923	0.63896	0.94595	0.96078	0.93198	0.94468	0.82424	0.77381	0.4644	0.90207
CDH17	CDH17_P376_F	8	N	cadherin 17 precursor	0.58607	0.92229	0.90047	0.92762	0.96159	0.94822	0.76642	0.94744	0.937	0.94361	0.94828	0.82715	0.85798	0.77055	0.94517
CDH17	CDH17_P532_F	8	N	cadherin 17 precursor	0.86308	0.95954	0.9475	0.97114	0.97471	0.97454	0.91284	0.95174	0.96373	0.97367	0.97616	0.88808	0.92528	0.89379	0.96683
CDH3	CDH3_E100_R	16	Y	cadherin 3, type 1 preproprotein	0.91771	0.03684	0.03694	0.02546	0.06669	0.05451	0.05383	0.04828	0.04155	0.03845	0.04559	0.05105	0.10309	0.05151	0.04746
CDH3	CDH3_P87_R	16	Y	cadherin 3, type 1 preproprotein	0.87698	0.02603	0.0218	0.0521	0.04927	0.04539	0.07981	0.0391	0.04963	0.05067	0.03554	0.05195	0.03713	0.05118	0.0396
CDK10	CDK10_E74_F	16	Y	cyclin-dependent kinase 10 isoform 2	0.78465	0.03728	0.03334	0.03257	0.04409	0.03445	0.05547	0.04943	0.04903	0.05071	0.04019	0.04967	0.046	0.02221	0.05073
CDK10	CDK10_P199_R	16	Y	cyclin-dependent kinase 10 isoform 2	0.64733	0.16813	0.23667	0.27085	0.09046	0.25863	0.09128	0.21239	0.12699	0.12257	0.15735	0.05895	0.15883	0.08859	0.27958
CDK2	CDK2_P330_R	12	N	cyclin-dependent kinase 2 isoform 2	0.77927	0.21319	0.33832	0.02757	0.06672	0.0275	0.04573	0.03003	0.04803	0.02115	0.02963	0.05458	0.06499	0.02286	0.02435
CDK6	CDK6_E256_F	7	Y	cyclin-dependent kinase 6	0.83904	0.19236	0.20175	0.09064	0.19758	0.21222	0.14692	0.22326	0.22479	0.1802	0.18751	0.15256	0.1671	0.14028	0.18752
CDK6	CDK6_P291_R	7	Y	cyclin-dependent kinase 6	0.86724	0.02107	0.02216	0.02928	0.03516	0.02429	0.03386	0.04525	0.0322	0.02814	0.02783	0.04815	0.03116	0.02882	0.02585
CDKN1A	CDKN1A_E101_F	6	Y	cyclin-dependent kinase inhibitor 1A	0.80391	0.04647	0.03421	0.03843	0.04702	0.04251	0.0349	0.0437	0.05123	0.03904	0.03829	0.03902	0.03268	0.03115	0.0459
CDKN1A	CDKN1A_P242_F	6	Y	cyclin-dependent kinase inhibitor 1A	0.83387	0.03841	0.03616	0.04514	0.06874	0.0283	0.41687	0.03921	0.05896	0.05487	0.03009	0.31775	0.35731	0.49086	0.02993
CDKN1B	CDKN1B_P1161_F	12	N	cyclin-dependent kinase inhibitor 1B	0.63113	0.74584	0.72431	0.04279	0.02664	0.0266	0.05435	0.04931	0.04231	0.03629	0.05178	0.03157	0.07172	0.03842	0.03737
CDKN1C	CDKN1C_P6_R	11	Y	cyclin-dependent kinase inhibitor 1C	0.87901	0.09363	0.07209	0.06248	0.13557	0.08163	0.13814	0.12906	0.11203	0.10481	0.09894	0.1318	0.07475	0.12888	0.10088
CDKN1C	CDKN1C_P626_F	11	Y	cyclin-dependent kinase inhibitor 1C	0.73456	0.06725	0.03545	0.03916	0.06468	0.04475	0.04445	0.05911	0.0479	0.05065	0.04909	0.0817	0.07879	0.03502	0.05075
CDKN2A	CDKN2A_E121_R	9	Y	cyclin-dependent kinase inhibitor 2A isoform 4	0.6668	0.05452	0.05735	0.06402	0.05676	0.06513	0.097	0.062	0.06851	0.05947	0.06887	0.05241	0.03981	0.03842	0.06358
CDKN2B	CDKN2B_E220_F	9	Y	cyclin-dependent kinase inhibitor 2B isoform 1	0.7614	0.12368	0.13775	0.10881	0.18324	0.16295	0.22985	0.1643	0.1709	0.14302	0.13653	0.24139	0.24921	0.21591	0.12642
CDKN2B	CDKN2B_seq_50_S294_F	9	Y	cyclin-dependent kinase inhibitor 2B isoform 1	0.95578	0.02028	0.02172	0.03131	0.01884	0.04386	0.06144	0.02642	0.02994	0.02387	0.02387	0.06819	0.03621	0.03181	0.02141
BCAP31	CDM_seq_21_S260_R	X	N	B-cell receptor-associated protein 31	0.38594	0.82893	0.58093	0.10351	0.16597	0.40547	0.05593	0.60538	0.44463	0.5627	0.33474	0.28157	0.18127	0.03113	0.77153
CEACAM1	CEACAM1_E57_R	19	N	carcinoembryonic antigen-related cell adhesion molecule 1 isoform 1 precursor	0.9398	0.93115	0.90866	0.41837	0.24922	0.48444	0.61948	0.45665	0.51268	0.53865	0.34409	0.10625	0.09046	0.04802	0.13431
CEACAM1	CEACAM1_P44_R	19	N	carcinoembryonic antigen-related cell adhesion molecule 1 isoform 1 precursor	0.68751	0.91792	0.93875	0.93998	0.95567	0.95934	0.83949	0.91324	0.92488	0.94776	0.90611	0.65917	0.79399	0.54327	0.8842
CEBPA	CEBPA_P1163_R	19	Y	CCAAT/enhancer binding protein alpha	0.88409	0.04071	0.02951	0.03286	0.03514	0.03845	0.06131	0.0507	0.05739	0.04285	0.04142	0.06894	0.05326	0.05087	0.04335
CEBPA	CEBPA_P706_F	19	Y	CCAAT/enhancer binding protein alpha	0.83753	0.04289	0.03124	0.03029	0.06638	0.06124	0.04874	0.06692	0.04521	0.06143	0.05014	0.03837	0.03496	0.02882	0.06252
CFTR	CFTR_P115_F	7	Y	cystic fibrosis transmembrane conductance regulator, ATP-binding cassette (sub-family C, member 7)	0.45667	0.03405	0.03033	0.05154	0.06292	0.05637	0.16905	0.05241	0.04843	0.04294	0.03704	0.05225	0.05222	0.0844	0.03995
CFTR	CFTR_P372_R	7	Y	cystic fibrosis transmembrane conductance regulator, ATP-binding cassette (sub-family C, member 7)	0.9053	0.0255	0.02744	0.02418	0.0472	0.07367	0.10735	0.06112	0.04768	0.03808	0.0372	0.18715	0.05323	0.04296	0.04212
CHD2	CHD2_P451_F	15	N	chromodomain helicase DNA binding protein 2	0.73127	0.93207	0.91482	0.87185	0.94106	0.86587	0.76389	0.94079	0.90781	0.92285	0.94726	0.55416	0.68482	0.74844	0.89649
CHD2	CHD2_P667_F	15	N	chromodomain helicase DNA binding protein 2	0.52682	0.90675	0.90108	0.83983	0.92998	0.84101	0.54444	0.91413	0.88586	0.88954	0.90881	0.73555	0.64178	0.56812	0.91289
CHFR	CHFR_P501_F	12	Y	checkpoint with forkhead and ring finger domains	0.93947	0.02276	0.02457	0.02312	0.0309	0.03931	0.04646	0.03019	0.02917	0.02753	0.03468	0.03187	0.02813	0.02741	0.02795
CHFR	CHFR_P635_R	12	Y	checkpoint with forkhead and ring finger domains	0.87567	0.0542	0.04455	0.02908	0.05846	0.06157	0.08382	0.06896	0.05486	0.06274	0.06258	0.0887	0.07713	0.07074	0.06357
CHGA	CHGA_E52_F	14	Y	chromogranin A precursor	0.87172	0.03747	0.02927	0.02701	0.03174	0.02705	0.09494	0.03826	0.02648	0.03264	0.02902	0.09055	0.09542	0.10313	0.03257
CHGA	CHGA_P243_F	14	Y	chromogranin A precursor	0.68228	0.32337	0.30622	0.1184	0.24231	0.14823	0.07105	0.09073	0.07723	0.10383	0.14498	0.17131	0.10423	0.15211	0.15518
CHI3L2	CHI3L2_E10_F	1	N	chitinase 3-like 2 isoform c	0.76634	0.89365	0.8621	0.33402	0.59664	0.43564	0.46412	0.6969	0.61698	0.62342	0.56054	0.42282	0.78703	0.26862	0.81502
CHI3L2	CHI3L2_P226_F	1	N	chitinase 3-like 2 isoform c	0.48141	0.92296	0.94078	0.89412	0.92044	0.67938	0.82326	0.89244	0.87823	0.9102	0.85523	0.67664	0.80917	0.75867	0.91673
CLDN4	CLDN4_P1120_R	7	N	claudin 4	0.79008	0.9166	0.90535	0.80726	0.90996	0.8562	0.87386	0.81484	0.77598	0.65692	0.87484	0.76384	0.57954	0.51885	0.91164
CLK1	CLK1_P538_F	2	N	CDC-like kinase 1 isoform 1	0.4851	0.70444	0.69368	0.0592	0.06495	0.09315	0.07666	0.12026	0.10078	0.10319	0.17028	0.09505	0.03452	0.06408	0.12519
COL18A1	COL18A1_P365_R	21	Y	alpha 1 type XVIII collagen isoform 3 precursor	0.92958	0.01878	0.02004	0.02687	0.07593	0.03056	0.03852	0.02989	0.0377	0.05869	0.03711	0.03192	0.03086	0.03374	0.04439
COL18A1	COL18A1_P494_R	21	Y	alpha 1 type XVIII collagen isoform 3 precursor	0.94426	0.03078	0.03218	0.04319	0.10731	0.084	0.06676	0.2341	0.08577	0.46471	0.54417	0.05742	0.05166	0.04691	0.08857
COL1A1	COL1A1_P117_R	17	Y	alpha 1 type I collagen preproprotein	0.57253	0.88441	0.85865	0.04323	0.10596	0.10185	0.04284	0.08701	0.04805	0.05597	0.05444	0.09098	0.03932	0.02951	0.06562
COL1A1	COL1A1_P5_F	17	Y	alpha 1 type I collagen preproprotein	0.94787	0.94015	0.94628	0.02661	0.03399	0.03902	0.04241	0.05457	0.03408	0.02901	0.02963	0.06703	0.03645	0.04278	0.04105
COL1A2	COL1A2_E299_F	7	Y	alpha 2 type I collagen	0.88189	0.916	0.91649	0.0355	0.08137	0.08888	0.05711	0.06908	0.07157	0.05694	0.08511	0.0543	0.0516	0.05001	0.06898
COL1A2	COL1A2_P407_R	7	N	alpha 2 type I collagen	0.81724	0.92069	0.90974	0.3024	0.22066	0.58633	0.08157	0.89473	0.7617	0.65241	0.76794	0.03574	0.06421	0.02888	0.05854
COL1A2	COL1A2_P48_R	7	Y	alpha 2 type I collagen	0.86203	0.95039	0.94649	0.03102	0.02602	0.05363	0.0868	0.07132	0.02916	0.03171	0.05685	0.04934	0.04816	0.03773	0.02888
COL4A3	COL4A3_E205_R	2	Y	alpha 3 type IV collagen isoform 5, precursor	0.33442	0.02298	0.02424	0.03167	0.02472	0.02318	0.02686	0.03156	0.02525	0.02871	0.02679	0.04666	0.05952	0.03019	0.03053
COL4A3	COL4A3_P545_F	2	Y	alpha 3 type IV collagen isoform 5, precursor	0.88818	0.02996	0.03854	0.03354	0.04018	0.0351	0.19796	0.03522	0.04942	0.0315	0.03407	0.24005	0.12335	0.11082	0.03418
COL6A1	COL6A1_P283_F	21	Y	collagen, type VI, alpha 1 precursor	0.94224	0.01302	0.01298	0.02067	0.01576	0.01462	0.05108	0.01571	0.01858	0.01749	0.01744	0.05375	0.04125	0.07015	0.02011
COL6A1	COL6A1_P425_F	21	Y	collagen, type VI, alpha 1 precursor	0.76221	0.03949	0.03204	0.03564	0.04643	0.04396	0.04418	0.05569	0.048	0.04979	0.05468	0.04564	0.03678	0.02958	0.06366
COMT	COMT_E401_F	22	N	catechol-O-methyltransferase isoform S-COMT	0.66855	0.11611	0.10075	0.05098	0.12911	0.11801	0.08078	0.21448	0.10368	0.10474	0.16376	0.04413	0.04705	0.04285	0.09357
COPG2	COPG2_P298_F	7	Y	coatomer protein complex, subunit gamma 2	0.94715	0.02464	0.02942	0.02677	0.03445	0.02242	0.05813	0.02445	0.02617	0.02289	0.025	0.03011	0.03003	0.02924	0.0267
CPA4	CPA4_E20_F	7	N	carboxypeptidase A4 preproprotein	0.34477	0.77895	0.79331	0.02375	0.07478	0.04828	0.0524	0.06637	0.04446	0.0495	0.04999	0.05131	0.06026	0.05122	0.06935
CPA4	CPA4_P1265_R	7	N	carboxypeptidase A4 preproprotein	0.54941	0.941	0.93925	0.94706	0.94918	0.95984	0.91857	0.95366	0.95376	0.95711	0.95239	0.83984	0.79367	0.88056	0.92472
CPA4	CPA4_P961_R	7	N	carboxypeptidase A4 preproprotein	0.81667	0.958	0.95889	0.96017	0.96455	0.97505	0.89309	0.96995	0.96701	0.96587	0.97021	0.81763	0.87929	0.84199	0.95371
CPNE1	CPNE1_P138_F	20	Y	copine I	0.92322	0.05277	0.046	0.02967	0.04632	0.05742	0.07424	0.05427	0.04582	0.04487	0.04973	0.13066	0.12799	0.03145	0.05019
CREB1	CREB1_P819_F	2	Y	cAMP responsive element binding protein 1 isoform B	0.69495	0.07283	0.12938	0.10757	0.2757	0.08114	0.04819	0.30398	0.12021	0.2401	0.2375	0.12687	0.10494	0.04074	0.13849
CREBBP	CREBBP_P712_R	16	Y	CREB binding protein	0.91135	0.29224	0.41346	0.7574	0.85417	0.86577	0.91322	0.89204	0.89034	0.90991	0.92502	0.71562	0.67197	0.88063	0.85652
CRIP1	CRIP1_P274_F	14	Y	cysteine-rich protein 1 (intestinal)	0.93704	0.07515	0.02505	0.04315	0.05748	0.14668	0.78748	0.26042	0.31596	0.04968	0.10538	0.03358	0.06091	0.03952	0.0568
CRIP1	CRIP1_P874_R	14	Y	cysteine-rich protein 1 (intestinal)	0.79147	0.02646	0.02096	0.0469	0.05728	0.54948	0.7223	0.92706	0.76027	0.43789	0.47571	0.0512	0.03276	0.08409	0.05702
CRK	CRK_P721_F	17	Y	v-crk sarcoma virus CT10 oncogene homolog isoform b	0.77345	0.04908	0.05388	0.43144	0.65468	0.55626	0.09091	0.64344	0.70052	0.5277	0.59475	0.07038	0.03619	0.19094	0.27655
CSF1	CSF1_P217_F	1	Y	colony stimulating factor 1 isoform b precursor	0.78121	0.03973	0.01977	0.03627	0.02446	0.03329	0.03743	0.03085	0.03602	0.03128	0.0531	0.03548	0.03142	0.03605	0.03682
CSF1	CSF1_P339_F	1	Y	colony stimulating factor 1 isoform b precursor	0.94093	0.02354	0.01645	0.02979	0.02623	0.03241	0.0435	0.03493	0.03761	0.02718	0.024	0.03452	0.04101	0.03125	0.02439
CSF1R	CSF1R_E26_F	5	N	colony stimulating factor 1 receptor precursor	0.9371	0.95831	0.9741	0.95819	0.97376	0.90919	0.937	0.94226	0.83416	0.77081	0.85075	0.36643	0.53608	0.44338	0.68764
CSF1R	CSF1R_P73_F	5	N	colony stimulating factor 1 receptor precursor	0.6978	0.84034	0.84624	0.22037	0.34955	0.27253	0.69864	0.43019	0.26798	0.32011	0.2528	0.06941	0.14697	0.05852	0.15238
CSF2	CSF2_E248_R	5	N	colony stimulating factor 2 precursor	0.54822	0.90318	0.87712	0.92907	0.95493	0.95848	0.8633	0.95791	0.94491	0.94697	0.95781	0.89156	0.84809	0.66872	0.9346
CSF2	CSF2_P605_F	5	N	colony stimulating factor 2 precursor	0.51543	0.86559	0.82575	0.92756	0.93016	0.93801	0.72077	0.91963	0.92316	0.92464	0.92575	0.77787	0.71656	0.72443	0.87316
CSF3	CSF3_E242_R	17	N	colony stimulating factor 3 isoform c	0.80766	0.94398	0.93159	0.95558	0.93636	0.97109	0.0623	0.96197	0.96806	0.96658	0.96203	0.89283	0.89743	0.82529	0.94651
CSF3	CSF3_P309_R	17	N	colony stimulating factor 3 isoform c	0.61294	0.7433	0.74792	0.84951	0.7991	0.88568	0.06744	0.85844	0.85297	0.85464	0.8442	0.41885	0.50643	0.15228	0.72781
CSF3R	CSF3R_P472_F	1	N	colony stimulating factor 3 receptor isoform d precursor	0.60773	0.91529	0.92522	0.70163	0.84443	0.70303	0.27462	0.84432	0.83002	0.82414	0.78868	0.68483	0.47918	0.21394	0.79172
CSF3R	CSF3R_P8_F	1	N	colony stimulating factor 3 receptor isoform d precursor	0.88285	0.91249	0.90589	0.19335	0.26299	0.16299	0.10268	0.24798	0.38339	0.38891	0.34444	0.15128	0.20168	0.12805	0.30877
CSK	CSK_P740_R	15	Y	c-src tyrosine kinase	0.6438	0.62594	0.63352	0.05738	0.10869	0.09535	0.11011	0.1155	0.10327	0.06909	0.12654	0.14271	0.08736	0.05574	0.09979
CSPG2	CSPG2_E38_F	5	Y	chondroitin sulfate proteoglycan 2 (versican)	0.91898	0.01921	0.01889	0.04073	0.02005	0.02198	0.03912	0.0248	0.02631	0.02593	0.02147	0.03411	0.10509	0.02854	0.02403
CSPG2	CSPG2_P82_R	5	Y	chondroitin sulfate proteoglycan 2 (versican)	0.90098	0.0659	0.03691	0.06203	0.06191	0.07327	0.11083	0.10021	0.06491	0.0831	0.08523	0.06733	0.062	0.05122	0.08857
CSTB	CSTB_E410_F	21	Y	cystatin B	0.91151	0.02198	0.02264	0.02931	0.04855	0.03248	0.03278	0.03922	0.03425	0.03086	0.03408	0.08273	0.03419	0.02865	0.03733
CTAG1B	CTAG1B_P4_R	X	Y	cancer/testis antigen 1B	0.67278	0.941	0.94051	0.93848	0.95451	0.94679	0.86996	0.94689	0.91829	0.93435	0.92694	0.77742	0.83707	0.62486	0.93152
CTAG1B	CTAG1B_P77_F	X	Y	cancer/testis antigen 1B	0.91896	0.94988	0.95751	0.96177	0.9613	0.97757	0.9222	0.97647	0.96771	0.97611	0.97168	0.90079	0.91906	0.83667	0.9673
CTAG2	CTAG2_P1426_F	X	Y	cancer/testis antigen 2 isoform LAGE-1a	0.74507	0.91892	0.92418	0.95571	0.93288	0.94852	0.88159	0.91333	0.93447	0.93404	0.93314	0.81215	0.75263	0.64361	0.92726
CTGF	CTGF_E156_F	6	Y	connective tissue growth factor	0.90511	0.05191	0.04562	0.03263	0.07437	0.05666	0.04672	0.06234	0.05125	0.04552	0.0453	0.03676	0.03547	0.02899	0.05587
CTGF	CTGF_P693_R	6	N	connective tissue growth factor	0.93789	0.79429	0.78806	0.13695	0.23975	0.63212	0.80117	0.81858	0.6944	0.70022	0.79476	0.50808	0.30128	0.1281	0.81854
CTLA4	CTLA4_E176_R	2	N	cytotoxic T-lymphocyte-associated protein 4	0.75143	0.94284	0.92851	0.83199	0.89947	0.95453	0.88087	0.41879	0.40371	0.92258	0.93036	0.89682	0.87388	0.78837	0.90912
CTLA4	CTLA4_P1128_F	2	N	cytotoxic T-lymphocyte-associated protein 4	0.90378	0.92071	0.88156	0.78387	0.83604	0.85547	0.62358	0.8384	0.84482	0.86204	0.85272	0.56088	0.41976	0.18869	0.82716
CTNNA1	CTNNA1_P185_R	5	Y	catenin, alpha 1	0.95679	0.0237	0.02536	0.0267	0.02436	0.02828	0.0716	0.0292	0.02899	0.03086	0.0267	0.0366	0.04036	0.06438	0.02956
CTNNA1	CTNNA1_P382_R	5	Y	catenin, alpha 1	0.91836	0.07162	0.06633	0.04177	0.12487	0.08752	0.09023	0.08926	0.07758	0.07323	0.07976	0.05445	0.05553	0.04878	0.08041
CTNNB1	CTNNB1_P757_F	3	Y	similar to Beta-catenin isoform 10	0.5274	0.03538	0.02543	0.08005	0.10716	0.04531	0.06948	0.07846	0.14206	0.18934	0.27013	0.12184	0.03551	0.05877	0.0696
CTSD	CTSD_P726_F	11	Y	cathepsin D preproprotein	0.79097	0.81258	0.78458	0.54575	0.71897	0.64061	0.05971	0.47912	0.60797	0.56964	0.5528	0.10857	0.47064	0.19407	0.65015
CTSH	CTSH_E157_R	15	Y	cathepsin H isoform b precursor	0.93329	0.03361	0.02145	0.0459	0.02734	0.03046	0.04492	0.02891	0.0261	0.0281	0.02842	0.10089	0.04368	0.03158	0.04011
CTSH	CTSH_P238_F	15	Y	cathepsin H isoform b precursor	0.95482	0.01466	0.01603	0.0918	0.03609	0.03226	0.03122	0.06975	0.05467	0.03567	0.04653	0.03078	0.08656	0.03021	0.0281
CTSL	CTSL_P264_R	9	Y	cathepsin L preproprotein	0.70147	0.05312	0.02035	0.04907	0.07795	0.07577	0.05149	0.05345	0.09056	0.04149	0.03738	0.03397	0.03465	0.0339	0.04921
CTSL	CTSL_P81_F	9	Y	cathepsin L preproprotein	0.91544	0.02697	0.02853	0.02502	0.03189	0.02905	0.06574	0.02954	0.02911	0.02887	0.03245	0.03984	0.03645	0.03402	0.03411
CTTN	CTTN_E29_R	11	Y	cortactin isoform a	0.75475	0.07061	0.07482	0.06261	0.05894	0.04922	0.05359	0.07277	0.03908	0.04719	0.04585	0.05909	0.05551	0.17833	0.04933
CXCL9	CXCL9_E268_R	4	N	small inducible cytokine B9 precursor	0.63402	0.88753	0.8865	0.55106	0.7346	0.67	0.46631	0.75856	0.73661	0.71095	0.73383	0.57594	0.58844	0.44085	0.81381
CYP1A1	CYP1A1_P382_F	15	Y	cytochrome P450, family 1, subfamily A, polypeptide 1	0.92909	0.02054	0.01767	0.02696	0.03645	0.02661	0.04749	0.04935	0.02698	0.02841	0.03026	0.05235	0.04223	0.07492	0.02597
CYP1B1	CYP1B1_E83_R	2	Y	cytochrome P450, family 1, subfamily B, polypeptide 1	0.93157	0.05888	0.05205	0.04314	0.0472	0.05005	0.05129	0.05523	0.08549	0.07995	0.05539	0.33563	0.22079	0.35463	0.13554
CYP1B1	CYP1B1_P212_F	2	Y	cytochrome P450, family 1, subfamily B, polypeptide 1	0.83897	0.04258	0.05053	0.06285	0.0427	0.09272	0.07552	0.06719	0.08737	0.06225	0.07512	0.08348	0.05427	0.04133	0.05495
CYP2E1	CYP2E1_E53_R	10	N	cytochrome P450, family 2, subfamily E, polypeptide 1	0.66869	0.90628	0.89984	0.63054	0.81551	0.85118	0.5034	0.82643	0.81347	0.8115	0.87017	0.49914	0.66649	0.37871	0.76829
CYP2E1	CYP2E1_P416_F	10	N	cytochrome P450, family 2, subfamily E, polypeptide 1	0.88316	0.96247	0.96782	0.68869	0.86936	0.92285	0.85254	0.92938	0.81196	0.85196	0.91327	0.72404	0.85101	0.36609	0.9103
DAB2	DAB2_P35_F	5	Y	disabled homolog 2	0.90822	0.03231	0.03513	0.03167	0.0394	0.04342	0.0544	0.04411	0.04385	0.03597	0.03719	0.03554	0.02672	0.02581	0.04104
DAB2	DAB2_P468_F	5	Y	disabled homolog 2	0.88418	0.02029	0.01979	0.02512	0.01705	0.0165	0.02982	0.01926	0.02054	0.02236	0.02169	0.03163	0.02546	0.02634	0.02457
DAB2IP	DAB2IP_E18_R	9	Y	DAB2 interacting protein isoform 1	0.70918	0.03737	0.05549	0.04192	0.03979	0.05335	0.04071	0.04098	0.0288	0.03631	0.05386	0.04428	0.02611	0.02608	0.04008
DAB2IP	DAB2IP_P671_F	9	Y	DAB2 interacting protein isoform 1	0.40579	0.41334	0.61021	0.33272	0.32201	0.41624	0.36956	0.24112	0.21949	0.29755	0.33266	0.41585	0.1997	0.11453	0.21404
DAB2IP	DAB2IP_P9_F	9	Y	DAB2 interacting protein isoform 1	0.72967	0.03828	0.03529	0.04144	0.04499	0.03447	0.03936	0.04433	0.05374	0.04479	0.0394	0.03383	0.03087	0.03067	0.04092
DAPK1	DAPK1_E46_R	9	Y	death-associated protein kinase 1	0.89645	0.11001	0.02768	0.0977	0.05406	0.11134	0.05215	0.07687	0.12858	0.09413	0.16149	0.05224	0.03204	0.03499	0.11192
DAPK1	DAPK1_P10_F	9	Y	death-associated protein kinase 1	0.90049	0.01958	0.0208	0.02933	0.02864	0.03642	0.0499	0.03005	0.02864	0.02599	0.03684	0.04508	0.08122	0.02794	0.03439
DAPK1	DAPK1_P345_R	9	Y	death-associated protein kinase 1	0.94035	0.03061	0.0198	0.03363	0.03138	0.05262	0.05827	0.03305	0.02306	0.03241	0.03729	0.03722	0.03277	0.02712	0.02808
DBC1	DBC1_E204_F	9	Y	deleted in bladder cancer 1	0.68326	0.04624	0.04212	0.13683	0.17031	0.17294	0.06929	0.0865	0.2647	0.07894	0.08258	0.05993	0.07634	0.04072	0.13734
DBC1	DBC1_P351_R	9	Y	deleted in bladder cancer 1	0.95278	0.01551	0.01568	0.03302	0.02936	0.0412	0.05399	0.02511	0.03361	0.03261	0.02668	0.03777	0.06121	0.04486	0.02516
DCC	DCC_E53_R	18	Y	deleted in colorectal carcinoma	0.76804	0.11056	0.31054	0.05867	0.10916	0.14774	0.08434	0.19052	0.09084	0.17512	0.1721	0.02684	0.09156	0.02802	0.0709
DCC	DCC_P177_F	18	Y	deleted in colorectal carcinoma	0.86802	0.07518	0.0649	0.0627	0.09268	0.06324	0.05796	0.07454	0.08104	0.06852	0.08886	0.08383	0.05697	0.13256	0.05594
DCC	DCC_P471_R	18	Y	deleted in colorectal carcinoma	0.67314	0.03302	0.03357	0.03795	0.04936	0.04967	0.08598	0.04637	0.03038	0.06509	0.0466	0.08321	0.04054	0.02921	0.03997
DCN	DCN_P1320_R	12	N	decorin isoform c precursor	0.93235	0.95655	0.95243	0.95764	0.95793	0.95438	0.78284	0.96801	0.96102	0.9562	0.96733	0.75466	0.87593	0.58328	0.9277
DDB2	DDB2_P407_F	11	Y	damage-specific DNA binding protein 2 (48kD)	0.82048	0.58607	0.56815	0.05863	0.01465	0.05203	0.02653	0.02673	0.02148	0.0269	0.04484	0.23935	0.21672	0.0303	0.13846
DDB2	DDB2_P613_R	11	Y	damage-specific DNA binding protein 2 (48kD)	0.81802	0.64407	0.67741	0.05396	0.09483	0.06278	0.04226	0.06723	0.06691	0.04881	0.05299	0.22073	0.14579	0.03176	0.3191
DDIT3	DDIT3_P1313_R	12	Y	DNA-damage-inducible transcript 3	0.91929	0.02247	0.03175	0.35217	0.24002	0.17538	0.04983	0.20546	0.26554	0.48448	0.49668	0.31804	0.25396	0.2329	0.21776
DDR1	DDR1_E23_R	6	Y	discoidin domain receptor family, member 1 isoform b	0.90776	0.03305	0.03205	0.02581	0.04636	0.0317	0.03687	0.0455	0.05871	0.03578	0.03504	0.03474	0.02992	0.03223	0.0361
DDR1	DDR1_P332_R	6	N	discoidin domain receptor family, member 1 isoform b	0.95065	0.19126	0.22119	0.78615	0.54509	0.32632	0.03788	0.30411	0.6089	0.43046	0.46623	0.12316	0.20074	0.08689	0.13185
DDR2	DDR2_E331_F	1	N	discoidin domain receptor family, member 2 precursor	0.938	0.96344	0.96106	0.03064	0.06246	0.05074	0.07936	0.07635	0.04415	0.04614	0.05549	0.08141	0.06825	0.08955	0.11434
DDR2	DDR2_P743_R	1	N	discoidin domain receptor family, member 2 precursor	0.56874	0.93201	0.92673	0.02764	0.02065	0.02485	0.03349	0.02921	0.02754	0.0265	0.02952	0.03446	0.02871	0.05943	0.03364
DES	DES_E228_R	2	Y	desmin	0.79526	0.85731	0.82984	0.086	0.08679	0.06802	0.04499	0.09605	0.10834	0.0667	0.0726	0.05876	0.04357	0.03894	0.07194
DES	DES_P1006_R	2	N	desmin	0.84549	0.93647	0.92163	0.88026	0.89527	0.94141	0.23012	0.88399	0.86182	0.88454	0.87443	0.69927	0.84353	0.79211	0.93222
DHCR24	DHCR24_P406_R	1	Y	24-dehydrocholesterol reductase precursor	0.95384	0.01412	0.03339	0.02134	0.02003	0.01949	0.04838	0.03173	0.02279	0.01797	0.02014	0.05045	0.04639	0.0385	0.01744
DHCR24	DHCR24_P652_R	1	N	24-dehydrocholesterol reductase precursor	0.81879	0.2645	0.2032	0.33995	0.10512	0.08283	0.08255	0.40608	0.20444	0.24304	0.22408	0.09631	0.09309	0.22522	0.33684
DIO3	DIO3_E230_R	14	Y	deiodinase, iodothyronine, type III	0.85046	0.75987	0.75644	0.38818	0.23393	0.48921	0.15192	0.47377	0.41914	0.49576	0.5541	0.24713	0.39069	0.22705	0.50034
DIO3	DIO3_P674_F	14	Y	deiodinase, iodothyronine, type III	0.93084	0.0348	0.02718	0.04314	0.04197	0.03468	0.09105	0.03725	0.04297	0.04063	0.04446	0.06282	0.08321	0.03062	0.04775
DIO3	DIO3_P90_F	14	Y	deiodinase, iodothyronine, type III	0.93136	0.1493	0.27622	0.25432	0.13071	0.16397	0.58287	0.17655	0.29932	0.20488	0.17116	0.75137	0.6199	0.64909	0.12956
DIRAS3	DIRAS3_E55_R	1	Y	DIRAS family, GTP-binding RAS-like 3	0.9321	0.8963	0.90095	0.80496	0.87226	0.86713	0.72725	0.89174	0.86034	0.86905	0.89486	0.62114	0.67788	0.41772	0.88445
DIRAS3	DIRAS3_P745_F	1	Y	DIRAS family, GTP-binding RAS-like 3	0.76775	0.76423	0.77777	0.63278	0.70456	0.77833	0.47413	0.75677	0.68457	0.75164	0.73487	0.2832	0.304	0.22653	0.7409
DKC1	DKC1_E101_F	X	Y	dyskerin	0.64972	0.04137	0.03974	0.05011	0.04338	0.04725	0.06325	0.52698	0.04559	0.39919	0.04188	0.19531	0.16615	0.06916	0.43593
DKC1	DKC1_P276_F	X	Y	dyskerin	0.84879	0.03177	0.02955	0.02847	0.02486	0.02993	0.08855	0.71482	0.02735	0.58605	0.02647	0.3812	0.4623	0.19039	0.6951
DKFZP564O0823	DKFZP564O0823_E45_F	4	Y	DKFZP564O0823 protein	0.91387	0.08963	0.08251	0.06349	0.07214	0.08192	0.05519	0.09262	0.07379	0.07368	0.0749	0.06887	0.05035	0.0643	0.06262
DKFZP564O0823	DKFZP564O0823_P386_F	4	N	DKFZP564O0823 protein	0.59969	0.63172	0.53988	0.23237	0.27988	0.30582	0.54485	0.24024	0.25956	0.33862	0.28708	0.31519	0.44257	0.21214	0.38319
DLC1	DLC1_E276_F	8	N	deleted in liver cancer 1 isoform 1	0.92137	0.95901	0.92944	0.05034	0.07851	0.08292	0.5602	0.07998	0.08838	0.06631	0.06983	0.36442	0.30744	0.46886	0.06098
DLC1	DLC1_P695_F	8	N	deleted in liver cancer 1 isoform 1	0.79681	0.94702	0.92909	0.4051	0.46758	0.44463	0.86971	0.83847	0.77262	0.7195	0.83998	0.04336	0.0399	0.04666	0.0633
DLC1	DLC1_P88_R	8	N	deleted in liver cancer 1 isoform 1	0.87722	0.93486	0.92805	0.04078	0.03172	0.09998	0.42453	0.07774	0.05128	0.06683	0.07167	0.06146	0.07526	0.05333	0.05931
DLG3	DLG3_E340_F	X	Y	synapse-associated protein 102	0.68034	0.78364	0.74367	0.08911	0.07521	0.05103	0.07894	0.4288	0.05781	0.40033	0.06335	0.09918	0.5201	0.06799	0.33661
DLG3	DLG3_P62_R	X	Y	synapse-associated protein 102	0.56738	0.11278	0.05915	0.13596	0.34373	0.10412	0.0549	0.68541	0.09827	0.62366	0.12893	0.13384	0.47474	0.03307	0.59862
DLK1	DLK1_E227_R	14	Y	delta-like 1 homolog isoform 1	0.82856	0.07052	0.08242	0.04434	0.12299	0.05548	0.06104	0.09157	0.08337	0.07101	0.06546	0.04273	0.04473	0.02985	0.03293
DLL1	DLL1_P386_F	6	Y	delta-like 1	0.94073	0.01421	0.01646	0.02339	0.01642	0.01563	0.0244	0.01968	0.01818	0.01803	0.01959	0.02998	0.02456	0.05283	0.01826
DLL1	DLL1_P832_F	6	Y	delta-like 1	0.90944	0.09468	0.07604	0.11795	0.14841	0.16955	0.05811	0.25	0.11699	0.16705	0.1137	0.05401	0.08057	0.22135	0.12401
DMP1	DMP1_E194_F	4	N	dentin matrix acidic phosphoprotein	0.79333	0.93828	0.9328	0.91817	0.96546	0.93313	0.84676	0.95024	0.94384	0.94614	0.95421	0.80874	0.87951	0.8526	0.94619
DMP1	DMP1_P134_F	4	N	dentin matrix acidic phosphoprotein	0.62344	0.82314	0.77235	0.7559	0.82525	0.61681	0.33612	0.2127	0.12305	0.16251	0.19311	0.4751	0.61925	0.39467	0.83999
DNAJC15	DNAJC15_E26_R	13	Y	DNAJ domain-containing	0.15756	0.75894	0.65266	0.04098	0.0411	0.04107	0.05359	0.03357	0.03348	0.08873	0.03313	0.06061	0.0349	0.02755	0.1709
DNAJC15	DNAJC15_P65_F	13	Y	DNAJ domain-containing	0.67083	0.93499	0.93015	0.10681	0.17142	0.49808	0.16832	0.32858	0.22186	0.38356	0.28222	0.41345	0.37068	0.09373	0.82603
DNASE1L1	DNASE1L1_E178_R	X	Y	deoxyribonuclease I-like 1 precursor	0.7207	0.12247	0.08035	0.08321	0.06672	0.08076	0.17427	0.5201	0.09753	0.47232	0.07456	0.27212	0.29571	0.20267	0.33725
DNASE1L1	DNASE1L1_P108_F	X	Y	deoxyribonuclease I-like 1 precursor	0.36654	0.03393	0.02959	0.05667	0.03889	0.03162	0.061	0.29196	0.03625	0.4306	0.03533	0.20578	0.21664	0.03588	0.58862
DNASE1L1	DNASE1L1_P39_R	X	Y	deoxyribonuclease I-like 1 precursor	0.84516	0.08637	0.07289	0.04577	0.10547	0.09129	0.05499	0.60698	0.0809	0.67312	0.09725	0.33288	0.45835	0.04886	0.65922
DNMT1	DNMT1_P100_R	19	Y	DNA (cytosine-5-)-methyltransferase 1	0.71609	0.04674	0.01587	0.02145	0.03748	0.03385	0.02525	0.03285	0.03787	0.02309	0.03856	0.08697	0.02604	0.02328	0.24274
DNMT2	DNMT2_P199_F	10	Y	DNA methyltransferase 2 isoform a	0.83116	0.45152	0.32523	0.53468	0.76048	0.71965	0.77881	0.73777	0.74194	0.81414	0.81483	0.4034	0.69102	0.22651	0.77417
DNMT3B	DNMT3B_P352_R	20	N	DNA cytosine-5 methyltransferase 3 beta isoform 2	0.68283	0.0855	0.07364	0.05296	0.19812	0.08417	0.08504	0.11243	0.11404	0.08402	0.09978	0.06716	0.06163	0.04624	0.09078
DSC2	DSC2_E90_F	18	Y	desmocollin 2 isoform Dsc2a preproprotein	0.73402	0.02913	0.02751	0.0446	0.06592	0.07007	0.05444	0.06992	0.04701	0.06834	0.06757	0.0438	0.03261	0.03125	0.04351
DSC2	DSC2_P407_R	18	N	desmocollin 2 isoform Dsc2a preproprotein	0.81122	0.8654	0.83057	0.49792	0.63181	0.79334	0.55437	0.69583	0.77022	0.81379	0.82313	0.40057	0.79922	0.34992	0.75049
DSG1	DSG1_E292_F	18	N	desmoglein 1 preproprotein	0.80267	0.77358	0.70557	0.76035	0.78617	0.7343	0.50333	0.71307	0.68208	0.72514	0.74097	0.53865	0.53878	0.45815	0.81963
DSG1	DSG1_P159_R	18	N	desmoglein 1 preproprotein	0.52169	0.88948	0.8367	0.60535	0.86891	0.81594	0.14676	0.72692	0.69291	0.65027	0.6692	0.09174	0.66347	0.35399	0.81583
DSP	DSP_P36_F	6	Y	desmoplakin isoform I	0.89709	0.0506	0.05502	0.0657	0.05928	0.05199	0.04568	0.05341	0.04692	0.04855	0.04987	0.05241	0.03774	0.03815	0.05285
DSP	DSP_P440_R	6	Y	desmoplakin isoform I	0.20184	0.03056	0.02685	0.06208	0.03794	0.04984	0.06428	0.06009	0.08101	0.05733	0.06159	0.0993	0.03041	0.02467	0.04918
DST	DST_E31_F	6	Y	dystonin isoform 1eB precursor	0.94091	0.02392	0.02432	0.02875	0.02473	0.03735	0.04947	0.03457	0.03197	0.02654	0.02591	0.04246	0.03435	0.02988	0.02817
DST	DST_P262_R	6	Y	dystonin isoform 1eB precursor	0.89413	0.05894	0.06521	0.03719	0.05609	0.06352	0.03834	0.05323	0.0601	0.04851	0.05241	0.05536	0.03377	0.02612	0.04355
DUSP4	DUSP4_E61_F	8	Y	dual specificity phosphatase 4 isoform 1	0.9101	0.02716	0.02172	0.03422	0.03066	0.03628	0.03971	0.03242	0.03742	0.03215	0.03816	0.04368	0.03827	0.03129	0.03545
DUSP4	DUSP4_P925_R	8	Y	dual specificity phosphatase 4 isoform 1	0.8589	0.01968	0.03118	0.02233	0.02508	0.02939	0.04593	0.03882	0.06363	0.03612	0.03515	0.05385	0.04464	0.03105	0.03421
E2F3	E2F3_P840_R	6	Y	E2F transcription factor 3	0.67347	0.05255	0.04432	0.04746	0.05624	0.05376	0.05029	0.05055	0.06514	0.05151	0.05265	0.03498	0.03426	0.03202	0.05346
E2F5	E2F5_P516_R	8	Y	E2F transcription factor 5	0.87112	0.5135	0.30567	0.28768	0.36759	0.29802	0.10875	0.15386	0.2594	0.16547	0.28214	0.04062	0.07581	0.03734	0.14986
EDN1	EDN1_E50_R	6	Y	endothelin 1	0.9199	0.01962	0.02368	0.04225	0.03081	0.0229	0.07377	0.03402	0.02652	0.03796	0.02227	0.04197	0.03827	0.08931	0.02612
EDN1	EDN1_P39_R	6	Y	endothelin 1	0.92794	0.01827	0.02347	0.02567	0.0217	0.02567	0.04756	0.02567	0.02776	0.02988	0.02551	0.05063	0.04432	0.03626	0.0238
EDNRB	EDNRB_P148_R	13	N	endothelin receptor type B isoform 1	0.8836	0.90608	0.89774	0.93505	0.9488	0.88767	0.78935	0.88728	0.89626	0.90299	0.90356	0.83611	0.85966	0.76405	0.91825
EDNRB	EDNRB_P709_R	13	N	endothelin receptor type B isoform 1	0.87845	0.94137	0.9082	0.94529	0.95863	0.87798	0.88427	0.91351	0.92925	0.89289	0.93193	0.84914	0.86293	0.85672	0.94928
EFNA1	EFNA1_P591_R	1	Y	ephrin A1 isoform b precursor	0.94518	0.02037	0.02055	0.02446	0.02486	0.02292	0.03358	0.03064	0.02699	0.02966	0.02566	0.07144	0.03435	0.03071	0.02964
EFNA1	EFNA1_P7_F	1	Y	ephrin A1 isoform b precursor	0.71986	0.02021	0.02948	0.02711	0.0284	0.03303	0.03567	0.03898	0.03008	0.02532	0.02556	0.02993	0.02497	0.0239	0.03047
EFNB1	EFNB1_E69_F	X	Y	ephrin-B1 precursor	0.85882	0.02051	0.03852	0.02866	0.02558	0.03271	0.06262	0.7232	0.03546	0.68548	0.03605	0.26034	0.29095	0.058	0.62543
EFNB1	EFNB1_P136_R	X	Y	ephrin-B1 precursor	0.8228	0.06367	0.05124	0.04602	0.10699	0.07587	0.07222	0.49528	0.07479	0.46402	0.07294	0.28507	0.18748	0.03556	0.37085
EFNB1	EFNB1_P17_F	X	Y	ephrin-B1 precursor	0.89973	0.25837	0.25498	0.11199	0.34426	0.38439	0.21141	0.75899	0.4001	0.75286	0.40811	0.39124	0.5374	0.15113	0.75372
EFNB3	EFNB3_E17_R	17	Y	ephrin-B3 precursor	0.96874	0.74263	0.69551	0.35113	0.89263	0.76616	0.74111	0.80298	0.69501	0.70098	0.70462	0.73354	0.74028	0.8213	0.76685
EFNB3	EFNB3_P442_R	17	Y	ephrin-B3 precursor	0.82006	0.2693	0.29553	0.0421	0.21493	0.2186	0.11247	0.24108	0.15757	0.17951	0.21883	0.11587	0.15328	0.09768	0.2295
EGF	EGF_E339_F	4	N	epidermal growth factor (beta-urogastrone)	0.92175	0.93796	0.92659	0.9558	0.9716	0.9641	0.49217	0.97489	0.97251	0.96852	0.97043	0.7264	0.25166	0.52608	0.85911
EGF	EGF_P242_R	4	N	epidermal growth factor (beta-urogastrone)	0.74455	0.89123	0.83628	0.85421	0.92636	0.91091	0.60914	0.92587	0.91631	0.90282	0.90218	0.36616	0.52	0.27467	0.84088
EGF	EGF_P413_F	4	N	epidermal growth factor (beta-urogastrone)	0.53105	0.86171	0.85901	0.89218	0.91677	0.87504	0.82316	0.90853	0.87252	0.8731	0.88102	0.53972	0.37448	0.64191	0.84965
EGFR	EGFR_E295_R	7	Y	epidermal growth factor receptor isoform a	0.94687	0.02091	0.02291	0.03038	0.02414	0.02881	0.05024	0.04226	0.03124	0.02483	0.02898	0.03561	0.03011	0.03931	0.03327
EGFR	EGFR_P260_R	7	Y	epidermal growth factor receptor isoform a	0.91803	0.08499	0.07643	0.04393	0.03765	0.04187	0.04432	0.04552	0.04098	0.04241	0.03916	0.08451	0.04318	0.04176	0.04973
EGR4	EGR4_E70_F	2	Y	early growth response 4	0.76411	0.04802	0.07571	0.0264	0.03316	0.02732	0.09609	0.03556	0.04506	0.04376	0.05155	0.07103	0.10923	0.06964	0.04019
EGR4	EGR4_P479_F	2	Y	early growth response 4	0.69752	0.06228	0.0475	0.04782	0.21991	0.09335	0.04497	0.09384	0.05784	0.06921	0.08379	0.04278	0.04044	0.03149	0.07255
EIF2AK2	EIF2AK2_E103_R	2	Y	eukaryotic translation initiation factor 2-alpha kinase 2	0.91181	0.02316	0.02299	0.0267	0.03336	0.03145	0.03848	0.03046	0.03883	0.03214	0.03443	0.0459	0.03511	0.03572	0.03282
EIF2AK2	EIF2AK2_P313_F	2	Y	eukaryotic translation initiation factor 2-alpha kinase 2	0.93505	0.63897	0.44757	0.03615	0.0448	0.08699	0.34915	0.03256	0.03355	0.0537	0.03886	0.0418	0.0332	0.04195	0.06581
ELK1	ELK1_E156_F	X	Y	ELK1 protein	0.71843	0.04545	0.09027	0.04753	0.06999	0.03859	0.03653	0.3841	0.03363	0.43807	0.07041	0.25855	0.26195	0.04888	0.45372
ELK1	ELK1_E53_F	X	Y	ELK1 protein	0.95458	0.06579	0.06105	0.04876	0.08506	0.0731	0.12714	0.50519	0.09509	0.64961	0.09742	0.54453	0.49422	0.13084	0.65935
ELK1	ELK1_P195_R	X	Y	ELK1 protein	0.46666	0.01956	0.02088	0.03261	0.03089	0.02874	0.03642	0.34128	0.03413	0.37242	0.03609	0.10999	0.2908	0.03572	0.24155
ELK1	ELK1_P569_R	X	Y	ELK1 protein	0.92299	0.04428	0.06083	0.05151	0.04466	0.02903	0.09408	0.37218	0.05369	0.48783	0.04294	0.35098	0.32474	0.09596	0.61919
ELK1	ELK1_P6_R	X	Y	ELK1 protein	0.87444	0.02917	0.10614	0.05034	0.05441	0.04194	0.04085	0.69133	0.03727	0.71382	0.03876	0.34449	0.28823	0.03518	0.78897
ELK3	ELK3_P514_F	12	Y	ELK3 protein	0.90031	0.08752	0.05297	0.04573	0.05251	0.04456	0.05947	0.09045	0.05317	0.06579	0.06438	0.07716	0.07992	0.09155	0.08351
ELL	ELL_P693_F	19	Y	elongation factor RNA polymerase II	0.46704	0.77743	0.6569	0.57037	0.6221	0.51448	0.28993	0.43476	0.35538	0.46366	0.55387	0.18888	0.11604	0.18096	0.45166
EMR3	EMR3_E61_F	19	N	egf-like module-containing mucin-like receptor 3 isoform b	0.73228	0.9498	0.94679	0.84314	0.86091	0.81935	0.85033	0.8528	0.82599	0.69152	0.58057	0.27368	0.64312	0.40259	0.61812
EMR3	EMR3_P1297_R	19	Y	egf-like module-containing mucin-like receptor 3 isoform b	0.7762	0.95012	0.9576	0.90533	0.90687	0.90928	0.65802	0.85911	0.87844	0.86882	0.85749	0.63919	0.62822	0.69976	0.91477
EMR3	EMR3_P39_R	19	N	egf-like module-containing mucin-like receptor 3 isoform b	0.88516	0.94996	0.94739	0.84749	0.85965	0.88356	0.74934	0.87261	0.83186	0.78655	0.83385	0.62784	0.77807	0.53911	0.90667
ENC1	ENC1_P484_R	5	Y	ectodermal-neural cortex (with BTB-like domain)	0.88751	0.07456	0.06894	0.05852	0.06109	0.05478	0.05567	0.05311	0.05516	0.0578	0.06015	0.0492	0.04634	0.04002	0.06683
EPHA1	EPHA1_E46_R	7	Y	ephrin receptor EphA1	0.14215	0.02884	0.02699	0.04435	0.28086	0.05726	0.25108	0.03945	0.05256	0.05198	0.09677	0.09349	0.02822	0.03289	0.16445
EPHA1	EPHA1_P119_R	7	Y	ephrin receptor EphA1	0.89871	0.03781	0.04624	0.0419	0.0666	0.05219	0.70505	0.0584	0.06557	0.06052	0.0745	0.18793	0.19179	0.25083	0.13957
EPHA2	EPHA2_P203_F	1	Y	ephrin receptor EphA2	0.83171	0.04801	0.04623	0.03971	0.0561	0.06647	0.06373	0.05404	0.05384	0.04902	0.08902	0.13095	0.24345	0.2472	0.67408
EPHA2	EPHA2_P340_R	1	N	ephrin receptor EphA2	0.42924	0.15309	0.13582	0.08219	0.14154	0.08314	0.04933	0.06825	0.05751	0.1096	0.11717	0.2015	0.30207	0.16225	0.44921
EPHA3	EPHA3_E156_R	3	Y	ephrin receptor EphA3 isoform a precursor	0.82159	0.06174	0.10509	0.05351	0.0473	0.08485	0.05331	0.05357	0.04327	0.05349	0.07847	0.05386	0.04153	0.03891	0.06336
EPHA3	EPHA3_P106_R	3	Y	ephrin receptor EphA3 isoform a precursor	0.93354	0.05012	0.08245	0.04115	0.03769	0.09319	0.14821	0.04419	0.04361	0.0407	0.0485	0.27817	0.05724	0.0688	0.04812
EPHA5	EPHA5_E158_R	4	Y	ephrin receptor EphA5 isoform b	0.93331	0.03095	0.03564	0.03155	0.04094	0.04489	0.0729	0.0382	0.038	0.03399	0.04533	0.0728	0.05502	0.13444	0.04294
EPHA5	EPHA5_P66_F	4	Y	ephrin receptor EphA5 isoform b	0.76779	0.19433	0.18092	0.18258	0.12881	0.22242	0.12315	0.21376	0.33363	0.27372	0.28052	0.17814	0.21582	0.05844	0.15168
EPHA7	EPHA7_E6_F	6	Y	ephrin receptor EphA7	0.82658	0.06709	0.06405	0.06966	0.05776	0.0898	0.08185	0.06468	0.06853	0.0707	0.07171	0.08815	0.06445	0.07653	0.06688
EPHA7	EPHA7_P205_R	6	Y	ephrin receptor EphA7	0.86791	0.16322	0.17024	0.07601	0.1973	0.21792	0.24289	0.19146	0.19328	0.15613	0.17582	0.25368	0.25251	0.30079	0.14811
EPHA8	EPHA8_P256_F	1	Y	EPH receptor A8 isoform 1 precursor	0.44421	0.06185	0.12251	0.06843	0.05857	0.0639	0.05005	0.05355	0.05991	0.04275	0.07154	0.038	0.03845	0.03138	0.04823
EPHA8	EPHA8_P456_R	1	Y	EPH receptor A8 isoform 1 precursor	0.82089	0.89254	0.89049	0.82148	0.70016	0.80884	0.18968	0.45002	0.419	0.54931	0.5684	0.33752	0.33407	0.30251	0.65545
EPHB1	EPHB1_E202_R	3	Y	ephrin receptor EphB1 precursor	0.94153	0.18426	0.10996	0.05188	0.09689	0.21674	0.08598	0.16677	0.1919	0.07341	0.26665	0.1238	0.04522	0.08485	0.21682
EPHB1	EPHB1_P503_F	3	Y	ephrin receptor EphB1 precursor	0.92536	0.08188	0.10789	0.04034	0.1062	0.09016	0.09218	0.08865	0.08835	0.07964	0.09142	0.08292	0.07415	0.12097	0.10549
EPHB2	EPHB2_E297_F	1	Y	ephrin receptor EphB2 isoform 2 precursor	0.89575	0.02298	0.02037	0.02368	0.02576	0.02182	0.04594	0.02269	0.02412	0.02121	0.02305	0.07186	0.03353	0.03236	0.02504
EPHB2	EPHB2_P165_R	1	Y	ephrin receptor EphB2 isoform 2 precursor	0.90345	0.06074	0.0618	0.06902	0.04557	0.03942	0.05264	0.04705	0.04608	0.04901	0.04369	0.2078	0.33665	0.09504	0.06876
EPHB3	EPHB3_E0_F	3	Y	ephrin receptor EphB3 precursor	0.94418	0.02402	0.02365	0.02576	0.02272	0.02569	0.03136	0.02674	0.02485	0.02728	0.02452	0.03207	0.05533	0.03175	0.03339
EPHB3	EPHB3_P569_R	3	Y	ephrin receptor EphB3 precursor	0.71312	0.72346	0.67226	0.07397	0.07226	0.0936	0.04862	0.09032	0.04404	0.08298	0.10969	0.07351	0.0872	0.07107	0.12899
EPHB4	EPHB4_E476_R	7	Y	ephrin receptor EphB4 precursor	0.90283	0.03346	0.04616	0.02433	0.07214	0.03687	0.03531	0.03969	0.03509	0.03296	0.03869	0.03706	0.04194	0.01836	0.04143
EPHB4	EPHB4_P313_R	7	Y	ephrin receptor EphB4 precursor	0.86974	0.04782	0.03284	0.04407	0.08397	0.05521	0.04597	0.0397	0.03427	0.06044	0.06054	0.21934	0.03176	0.03174	0.05022
EPHB6	EPHB6_E342_F	7	Y	ephrin receptor EphB6 precursor	0.88184	0.04022	0.06374	0.04463	0.06842	0.0953	0.04783	0.09986	0.06703	0.06962	0.06016	0.04623	0.04732	0.0524	0.06175
EPHB6	EPHB6_P827_R	7	Y	ephrin receptor EphB6 precursor	0.4232	0.02671	0.02276	0.07608	0.04465	0.08899	0.04666	0.03709	0.06298	0.03987	0.03571	0.08592	0.08354	0.02971	0.04428
EPHX1	EPHX1_E152_F	1	N	epoxide hydrolase 1, microsomal (xenobiotic)	0.47084	0.8753	0.87244	0.73966	0.75806	0.80397	0.25244	0.43995	0.57049	0.39044	0.3108	0.15434	0.22965	0.36832	0.44975
EPHX1	EPHX1_P1358_R	1	N	epoxide hydrolase 1, microsomal (xenobiotic)	0.49048	0.86884	0.8806	0.77908	0.82087	0.87574	0.75142	0.82955	0.75646	0.73871	0.69272	0.39307	0.69921	0.65759	0.83071
EPHX1	EPHX1_P22_F	1	N	epoxide hydrolase 1, microsomal (xenobiotic)	0.80183	0.95433	0.94519	0.95394	0.94342	0.95207	0.67499	0.61755	0.684	0.68137	0.62107	0.19723	0.3951	0.34506	0.75946
EPM2A	EPM2A_P113_F	6	Y	laforin isoform b	0.83227	0.07745	0.17209	0.08149	0.06923	0.19732	0.05582	0.14754	0.08233	0.21293	0.20968	0.06369	0.04042	0.13003	0.13691
EPM2A	EPM2A_P64_R	6	Y	laforin isoform b	0.85593	0.03381	0.03764	0.0329	0.03533	0.03933	0.04672	0.03815	0.03662	0.03697	0.03295	0.03902	0.03814	0.03469	0.04061
EPO	EPO_E244_R	7	Y	erythropoietin precursor	0.94793	0.02034	0.01456	0.02749	0.06722	0.02103	0.04328	0.0403	0.02239	0.02881	0.02656	0.03583	0.02906	0.03456	0.03454
EPO	EPO_P162_R	7	Y	erythropoietin precursor	0.65867	0.07351	0.06065	0.09534	0.19904	0.11925	0.15685	0.18225	0.11939	0.09085	0.09452	0.07319	0.12616	0.11497	0.11712
EPS8	EPS8_E231_F	12	Y	epidermal growth factor receptor pathway substrate 8	0.76587	0.03099	0.0246	0.04558	0.03466	0.05425	0.05149	0.04412	0.04565	0.03341	0.05086	0.13867	0.06441	0.06167	0.05951
EPS8	EPS8_P437_F	12	Y	epidermal growth factor receptor pathway substrate 8	0.821	0.13041	0.18021	0.04761	0.03412	0.0317	0.05336	0.09852	0.07743	0.03177	0.03324	0.1094	0.04825	0.03386	0.05823
ESR1	ER_seq_a1_S60_F	6	Y	estrogen receptor 1	0.9145	0.03833	0.02829	0.10759	0.04466	0.12958	0.04007	0.88162	0.83511	0.82827	0.91339	0.06635	0.08722	0.15006	0.33772
ERBB2	ERBB2_P59_R	17	Y	erbB-2 isoform b	0.93951	0.01781	0.01594	0.0195	0.02008	0.01921	0.02778	0.01903	0.02006	0.02061	0.01886	0.02895	0.0283	0.02417	0.02112
ERBB3	ERBB3_E331_F	12	Y	erbB-3 isoform 1 precursor	0.90337	0.10214	0.0852	0.0902	0.26883	0.13132	0.07303	0.18636	0.13269	0.14367	0.15575	0.06049	0.05775	0.03953	0.13287
ERBB3	ERBB3_P870_R	12	Y	erbB-3 isoform 1 precursor	0.93345	0.02461	0.02161	0.03195	0.03604	0.02981	0.04733	0.03777	0.03033	0.0276	0.03419	0.09275	0.04239	0.03251	0.02966
ERBB4	ERBB4_P255_F	2	Y	v-erb-a erythroblastic leukemia viral oncogene homolog 4	0.93803	0.01319	0.01947	0.02567	0.01759	0.01806	0.03218	0.03009	0.03213	0.02263	0.02047	0.03707	0.03045	0.0285	0.02513
ERBB4	ERBB4_P541_F	2	Y	v-erb-a erythroblastic leukemia viral oncogene homolog 4	0.91055	0.02277	0.02534	0.03086	0.02973	0.02765	0.04914	0.04162	0.03122	0.02629	0.03255	0.07696	0.02697	0.02998	0.02692
ERCC1	ERCC1_P354_F	19	Y	excision repair cross-complementing 1 isofrom 2	0.91639	0.0338	0.03408	0.0265	0.02774	0.02612	0.0454	0.03131	0.03256	0.03223	0.03027	0.03249	0.02722	0.02705	0.02379
ERCC1	ERCC1_P440_R	19	Y	excision repair cross-complementing 1 isofrom 2	0.66033	0.02715	0.02504	0.02875	0.0386	0.03444	0.03806	0.02684	0.03911	0.02952	0.02582	0.02891	0.03023	0.02597	0.03206
ERCC3	ERCC3_P1210_R	2	N	excision repair cross-complementing rodent repair deficiency, complementation group 3	0.88224	0.95451	0.95187	0.9616	0.97787	0.96632	0.83369	0.971	0.9523	0.96486	0.9668	0.81557	0.91742	0.89374	0.95436
ERCC6	ERCC6_P698_R	10	Y	excision repair cross-complementing rodent repair deficiency, complementation group 6	0.93057	0.16086	0.08966	0.24997	0.10722	0.07978	0.10325	0.06722	0.11675	0.07634	0.08579	0.07704	0.06505	0.06474	0.10048
ERG	ERG_E28_F	21	Y	v-ets erythroblastosis virus E26 oncogene like isoform 2	0.92057	0.02877	0.01576	0.04152	0.02016	0.01901	0.08944	0.02361	0.02702	0.02568	0.01796	0.03959	0.0498	0.06651	0.04614
ERN1	ERN1_P809_R	17	Y	endoplasmic reticulum to nucleus signalling 1 isoform 1	0.72075	0.90962	0.92332	0.06202	0.10335	0.21425	0.21071	0.6205	0.52176	0.30322	0.31611	0.18791	0.24427	0.18785	0.52416
ESR1	ESR1_E298_R	6	Y	estrogen receptor 1	0.77829	0.0585	0.05772	0.08178	0.07887	0.1123	0.06699	0.47235	0.19612	0.29306	0.41844	0.11494	0.11452	0.06342	0.14818
ESR1	ESR1_P151_R	6	Y	estrogen receptor 1	0.95752	0.0188	0.0237	0.04256	0.05026	0.11273	0.03148	0.13766	0.27236	0.05668	0.09728	0.03145	0.04243	0.02588	0.2016
ESR2	ESR2_E66_F	14	Y	estrogen receptor 2	0.86611	0.02225	0.0251	0.02147	0.02998	0.04945	0.04374	0.02779	0.03683	0.02795	0.07427	0.07015	0.06886	0.03236	0.02902
ESR2	ESR2_P162_F	14	Y	estrogen receptor 2	0.85962	0.05488	0.05841	0.04001	0.03101	0.04905	0.08245	0.03318	0.03439	0.04712	0.04711	0.29111	0.04846	0.04604	0.04376
ETS1	ETS1_E253_R	11	Y	v-ets erythroblastosis virus E26 oncogene homolog 1	0.89519	0.0504	0.19432	0.13323	0.07159	0.07394	0.70423	0.06272	0.14545	0.13499	0.03463	0.74165	0.73639	0.79821	0.06042
ETS1	ETS1_P559_R	11	Y	v-ets erythroblastosis virus E26 oncogene homolog 1	0.85414	0.0336	0.07731	0.01885	0.01592	0.01892	0.03135	0.02101	0.01865	0.02004	0.02133	0.03813	0.09408	0.026	0.01631
ETS2	ETS2_P684_F	21	Y	v-ets erythroblastosis virus E26 oncogene homolog 2	0.96647	0.01635	0.01694	0.03539	0.06836	0.01939	0.02821	0.02907	0.0318	0.02363	0.02008	0.03143	0.02621	0.02382	0.22389
ETS2	ETS2_P835_F	21	Y	v-ets erythroblastosis virus E26 oncogene homolog 2	0.9326	0.08825	0.10359	0.0305	0.05539	0.04599	0.04439	0.05386	0.0348	0.04128	0.04408	0.17451	0.04286	0.03076	0.5222
ETV1	ETV1_P235_F	7	N	ets variant gene 1	0.94298	0.0325	0.03744	0.09939	0.03314	0.06104	0.0965	0.06498	0.05444	0.04492	0.04396	0.08047	0.04293	0.07472	0.03877
ETV1	ETV1_P515_F	7	Y	ets variant gene 1	0.84104	0.09512	0.11639	0.0851	0.18787	0.13574	0.15216	0.16847	0.16522	0.14025	0.13033	0.17993	0.13218	0.17799	0.11203
ETV6	ETV6_E430_F	12	Y	ets variant gene 6	0.70786	0.07058	0.06913	0.17084	0.13339	0.07752	0.10128	0.10986	0.12198	0.13721	0.08891	0.15992	0.07944	0.16791	0.09355
EVI1	EVI1_E47_R	3	Y	ecotropic viral integration site 1	0.93443	0.02181	0.02571	0.05001	0.02756	0.05799	0.03299	0.07192	0.15362	0.06528	0.07128	0.03684	0.02732	0.03032	0.07883
EVI1	EVI1_P30_R	3	Y	ecotropic viral integration site 1	0.88233	0.02872	0.03617	0.02761	0.03066	0.03342	0.05722	0.22952	0.04728	0.08639	0.14692	0.04638	0.04117	0.08809	0.0849
EVI2A	EVI2A_E420_F	17	N	ecotropic viral integration site 2A isoform 1	0.86545	0.94952	0.93734	0.94896	0.96186	0.48764	0.88811	0.87341	0.81839	0.79024	0.89997	0.84472	0.92029	0.90316	0.9549
EVI2A	EVI2A_P94_R	17	N	ecotropic viral integration site 2A isoform 1	0.7449	0.9362	0.94396	0.76145	0.67887	0.20815	0.11469	0.60101	0.32963	0.5027	0.63054	0.79499	0.79668	0.7651	0.94464
EXT1	EXT1_E197_F	8	Y	exostosin 1	0.43075	0.07718	0.06313	0.03413	0.05989	0.06086	0.07843	0.06213	0.07834	0.05891	0.0706	0.05636	0.04658	0.07371	0.07242
EYA4	EYA4_E277_F	6	Y	eyes absent 4 isoform a	0.93108	0.13177	0.14409	0.0955	0.16815	0.15867	0.11191	0.13769	0.11308	0.09389	0.10906	0.1682	0.22234	0.08093	0.12819
EYA4	EYA4_P508_F	6	Y	eyes absent 4 isoform a	0.5411	0.03501	0.03097	0.04918	0.05517	0.03647	0.1024	0.10355	0.06898	0.05627	0.09359	0.07445	0.03923	0.14753	0.05801
EYA4	EYA4_P794_F	6	Y	eyes absent 4 isoform a	0.93737	0.03311	0.02385	0.13121	0.69623	0.60225	0.15773	0.96625	0.94634	0.94306	0.94785	0.75493	0.32318	0.51965	0.51943
F2R	F2R_P839_F	5	Y	coagulation factor II receptor precursor	0.65534	0.7974	0.72316	0.7224	0.54346	0.77745	0.2565	0.64897	0.59098	0.65282	0.69467	0.27098	0.30748	0.07605	0.60813
F2R	F2R_P88_F	5	Y	coagulation factor II receptor precursor	0.87918	0.06967	0.05911	0.07695	0.12415	0.07477	0.04711	0.08731	0.07081	0.06087	0.09261	0.12716	0.0674	0.0306	0.07819
FABP3	FABP3_E113_F	1	Y	fatty acid binding protein 3	0.86725	0.02168	0.02956	0.03731	0.02437	0.01966	0.0364	0.06743	0.03188	0.05888	0.04178	0.05119	0.03093	0.03015	0.0329
FABP3	FABP3_P598_F	1	Y	fatty acid binding protein 3	0.51486	0.09878	0.05265	0.10059	0.19182	0.13256	0.10385	0.19084	0.17656	0.17941	0.15754	0.10418	0.11275	0.06	0.15351
FANCA	FANCA_P1006_R	16	Y	Fanconi anemia, complementation group A isoform b	0.63262	0.8702	0.83872	0.78005	0.93651	0.95299	0.77792	0.93467	0.87412	0.8888	0.92177	0.7751	0.74611	0.63905	0.89376
FANCE	FANCE_P356_R	6	Y	Fanconi anemia, complementation group E	0.85148	0.8258	0.83915	0.10137	0.18502	0.12525	0.04593	0.06292	0.07968	0.06913	0.09324	0.06895	0.08964	0.08897	0.1532
FANCF	FANCF_P13_F	11	Y	Fanconi anemia, complementation group F	0.81128	0.0297	0.03286	0.02735	0.03563	0.03505	0.02585	0.02912	0.02877	0.02959	0.02813	0.03332	0.032	0.02009	0.02679
FANCG	FANCG_E207_R	9	Y	Fanconi anemia, complementation group G	0.94831	0.0222	0.02412	0.02451	0.02253	0.02034	0.0392	0.02445	0.02267	0.02481	0.02105	0.0361	0.03282	0.04161	0.02887
FAS	FAS_P322_R	10	N	tumor necrosis factor receptor superfamily, member 6 isoform 1 precursor	0.70543	0.76771	0.8198	0.05459	0.08063	0.0835	0.05253	0.06189	0.06789	0.05532	0.06097	0.05888	0.05042	0.05948	0.06391
FAS	FAS_P65_F	10	Y	tumor necrosis factor receptor superfamily, member 6 isoform 1 precursor	0.83218	0.40971	0.41489	0.06616	0.0733	0.10443	0.10705	0.07451	0.07261	0.06612	0.07682	0.09139	0.11396	0.02649	0.06771
FASTK	FASTK_P257_F	7	Y	Fas-activated serine/threonine kinase isoform 4	0.81908	0.31293	0.2058	0.01971	0.02276	0.01839	0.04962	0.01934	0.02291	0.02938	0.0182	0.09978	0.0287	0.04594	0.02643
FASTK	FASTK_P598_R	7	Y	Fas-activated serine/threonine kinase isoform 4	0.76753	0.91729	0.92977	0.05905	0.10493	0.08098	0.06256	0.06663	0.10701	0.0668	0.12096	0.0528	0.13591	0.05677	0.07913
FAT	FAT_P279_R	4	Y	FAT tumor suppressor 1 precursor	0.90783	0.05975	0.04853	0.0385	0.06272	0.05171	0.06025	0.06907	0.06153	0.06776	0.0595	0.05628	0.03919	0.04573	0.05839
FAT	FAT_P973_R	4	Y	FAT tumor suppressor 1 precursor	0.61959	0.02122	0.02094	0.03582	0.06525	0.02497	0.03288	0.03778	0.02614	0.03019	0.0291	0.03047	0.03164	0.02909	0.02874
FER	FER_E119_F	5	N	fer (fps/fes related) tyrosine kinase (phosphoprotein NCP94)	0.7802	0.02705	0.03	0.03935	0.03672	0.03125	0.03381	0.03389	0.03129	0.02797	0.02582	0.03172	0.0277	0.02796	0.03047
FER	FER_P581_F	5	N	fer (fps/fes related) tyrosine kinase (phosphoprotein NCP94)	0.93485	0.91274	0.88326	0.96875	0.97332	0.95655	0.91305	0.95451	0.95796	0.97216	0.96896	0.87398	0.91262	0.81977	0.94211
FES	FES_E34_R	15	Y	V-FES feline sarcoma viral/V-FPS fujinami avian sarcoma viral oncogene homolog	0.96059	0.04833	0.04656	0.02032	0.02253	0.02112	0.04477	0.02361	0.0271	0.02261	0.02239	0.04116	0.03098	0.02612	0.02481
FES	FES_P223_R	15	Y	V-FES feline sarcoma viral/V-FPS fujinami avian sarcoma viral oncogene homolog	0.92877	0.08703	0.02619	0.03673	0.04551	0.03583	0.06219	0.04735	0.03916	0.03253	0.03685	0.03821	0.03563	0.02702	0.03823
FGF1	FGF1_E5_F	5	N	fibroblast growth factor 1 (acidic) isoform 2 precursor	0.77243	0.91514	0.91247	0.52936	0.90872	0.46344	0.06141	0.30379	0.15741	0.16726	0.18234	0.66284	0.77426	0.73102	0.92272
FGF1	FGF1_P357_R	5	N	fibroblast growth factor 1 (acidic) isoform 2 precursor	0.66642	0.91056	0.91872	0.64585	0.66653	0.29903	0.13294	0.42192	0.43483	0.39829	0.32154	0.71566	0.67541	0.56874	0.91702
FGF12	FGF12_E61_R	3	Y	fibroblast growth factor 12 isoform 1	0.77882	0.27982	0.35761	0.06716	0.0586	0.10798	0.06597	0.09772	0.18788	0.09696	0.11814	0.13644	0.10398	0.03771	0.05781
FGF12	FGF12_P210_R	3	Y	fibroblast growth factor 12 isoform 1	0.88933	0.20005	0.30759	0.03544	0.07537	0.10252	0.0674	0.08766	0.07181	0.06257	0.08659	0.04167	0.12216	0.03489	0.06751
FGF2	FGF2_P153_F	4	Y	fibroblast growth factor 2	0.66978	0.12936	0.1525	0.10565	0.15282	0.14571	0.18118	0.1312	0.14751	0.26623	0.18657	0.09509	0.12187	0.1154	0.16863
FGF2	FGF2_P229_F	4	Y	fibroblast growth factor 2	0.87197	0.02511	0.02363	0.02974	0.01883	0.02362	0.08036	0.08618	0.13117	0.10255	0.15846	0.08312	0.02781	0.04978	0.0316
FGF3	FGF3_E198_R	11	Y	fibroblast growth factor 3 precursor	0.94082	0.01702	0.01619	0.02046	0.02133	0.0167	0.02459	0.02159	0.01833	0.01777	0.01724	0.02595	0.02479	0.02938	0.01929
FGF3	FGF3_P171_R	11	Y	fibroblast growth factor 3 precursor	0.95105	0.15284	0.10376	0.03177	0.02881	0.02251	0.03497	0.04573	0.02658	0.02634	0.02469	0.03391	0.0263	0.033	0.03169
FGF5	FGF5_E16_F	4	Y	fibroblast growth factor 5 isoform 1 precursor	0.93225	0.03748	0.0356	0.03505	0.03701	0.03458	0.03428	0.0364	0.03883	0.03715	0.03577	0.03685	0.03861	0.02976	0.03431
FGF5	FGF5_P238_R	4	Y	fibroblast growth factor 5 isoform 1 precursor	0.96688	0.02254	0.02325	0.02881	0.0257	0.0304	0.04928	0.03218	0.03195	0.02681	0.02864	0.03816	0.02796	0.04373	0.02666
FGF6	FGF6_E294_F	12	Y	fibroblast growth factor 6 precursor	0.92575	0.96923	0.97095	0.94736	0.81066	0.9392	0.85772	0.90633	0.90885	0.88824	0.90868	0.85372	0.86296	0.79831	0.92353
FGF6	FGF6_P139_R	12	Y	fibroblast growth factor 6 precursor	0.89888	0.94552	0.96197	0.92471	0.94549	0.92739	0.89466	0.90338	0.93072	0.91548	0.90675	0.81244	0.76567	0.83321	0.91917
FGF7	FGF7_P44_F	15	N	fibroblast growth factor 7 precursor	0.8251	0.89297	0.89201	0.49475	0.69181	0.64266	0.53042	0.21357	0.15315	0.09659	0.09115	0.05323	0.06021	0.0494	0.15718
FGF7	FGF7_P610_F	15	N	fibroblast growth factor 7 precursor	0.72651	0.85433	0.80716	0.82864	0.82412	0.66629	0.7025	0.63036	0.28332	0.24101	0.3768	0.44407	0.49435	0.21001	0.8159
FGF8	FGF8_E183_F	10	Y	fibroblast growth factor 8 isoform B precursor	0.74798	0.03793	0.0365	0.03218	0.04601	0.03889	0.0633	0.03721	0.0504	0.04371	0.03884	0.04376	0.04512	0.03449	0.04229
FGF8	FGF8_P473_F	10	Y	fibroblast growth factor 8 isoform B precursor	0.86918	0.02459	0.01987	0.0208	0.03019	0.02643	0.04481	0.03403	0.03607	0.02802	0.0316	0.05243	0.03602	0.03571	0.03226
FGF9	FGF9_P1404_F	13	Y	fibroblast growth factor 9 precursor	0.65357	0.07501	0.04663	0.05333	0.05386	0.0801	0.0419	0.05346	0.06304	0.04179	0.05622	0.03775	0.03198	0.03867	0.05109
FGF9	FGF9_P862_R	13	Y	fibroblast growth factor 9 precursor	0.86564	0.51028	0.52202	0.29279	0.50101	0.4548	0.61088	0.48399	0.45978	0.46047	0.44562	0.65595	0.6099	0.66708	0.4542
FGFR1	FGFR1_E317_F	8	Y	fibroblast growth factor receptor 1 isoform 1 precursor	0.70185	0.02684	0.02145	0.02412	0.03063	0.03294	0.04239	0.03491	0.03559	0.02652	0.03384	0.04712	0.03976	0.03387	0.034
FGFR1	FGFR1_P204_F	8	Y	fibroblast growth factor receptor 1 isoform 1 precursor	0.73424	0.01818	0.01992	0.02088	0.02802	0.02113	0.03261	0.02123	0.0302	0.01932	0.03388	0.06064	0.02739	0.02642	0.02915
FGFR2	FGFR2_P266_R	10	Y	fibroblast growth factor receptor 2 isoform 12 precursor	0.76973	0.07041	0.0586	0.05308	0.07956	0.05883	0.07244	0.06972	0.05568	0.06307	0.05903	0.07181	0.06314	0.04475	0.05774
FGFR2	FGFR2_P460_R	10	Y	fibroblast growth factor receptor 2 isoform 12 precursor	0.78522	0.09127	0.0576	0.1733	0.24039	0.17051	0.12666	0.12482	0.17578	0.13918	0.13171	0.06615	0.08408	0.06772	0.09292
FGFR3	FGFR3_E297_R	4	Y	fibroblast growth factor receptor 3 isoform 2 precursor	0.86061	0.02606	0.02734	0.02593	0.03697	0.03527	0.05215	0.04955	0.04317	0.03721	0.04092	0.03409	0.03734	0.02997	0.03221
FGFR3	FGFR3_P1152_R	4	Y	fibroblast growth factor receptor 3 isoform 2 precursor	0.93599	0.2368	0.25651	0.08568	0.10348	0.42326	0.1364	0.91442	0.88778	0.89052	0.88359	0.04328	0.06499	0.03137	0.11153
FGFR4	FGFR4_P610_F	5	N	fibroblast growth factor receptor 4 isoform 1 precursor	0.81685	0.91549	0.8931	0.79027	0.92994	0.88903	0.87909	0.9202	0.83199	0.8788	0.92607	0.73673	0.81301	0.67405	0.89088
FGR	FGR_P39_F	1	N	Gardner-Rasheed feline sarcoma viral (v-fgr) oncogene homolog	0.94266	0.97963	0.97678	0.96469	0.98236	0.97846	0.94409	0.96604	0.97493	0.97004	0.89663	0.90588	0.91125	0.8678	0.94941
FHIT	FHIT_E19_R	3	Y	fragile histidine triad gene	0.93352	0.02901	0.03049	0.02984	0.04242	0.04522	0.0534	0.04123	0.03995	0.03504	0.03725	0.03774	0.03769	0.06521	0.045
FHIT	FHIT_P93_R	3	Y	fragile histidine triad gene	0.62408	0.04833	0.05606	0.04203	0.05188	0.04502	0.0849	0.05091	0.04971	0.05214	0.05517	0.08859	0.12864	0.08546	0.05614
FHL1	FHL1_E229_R	X	Y	four and a half LIM domains 1	0.85931	0.02269	0.02222	0.03113	0.02227	0.02782	0.04052	0.57548	0.0262	0.40208	0.03117	0.36584	0.24743	0.0274	0.43469
FHL1	FHL1_P768_F	X	Y	four and a half LIM domains 1	0.46769	0.07946	0.02583	0.03503	0.05239	0.05304	0.04576	0.27	0.10642	0.3435	0.05932	0.14698	0.164	0.03807	0.37753
FLI1	FLI1_E29_F	11	Y	Friend leukemia virus integration 1	0.94546	0.07886	0.05055	0.05182	0.0482	0.09154	0.11108	0.06305	0.15093	0.08091	0.10047	0.09571	0.09708	0.07194	0.07046
FLI1	FLI1_P620_R	11	Y	Friend leukemia virus integration 1	0.83838	0.07293	0.04402	0.05565	0.02751	0.02123	0.05941	0.03155	0.02489	0.02721	0.02653	0.04997	0.03219	0.04176	0.0421
FLJ20712	FLJ20712_P984_R	7	N	hypothetical protein LOC55025	0.40395	0.72814	0.72433	0.59281	0.81735	0.69198	0.54065	0.77316	0.72367	0.67535	0.77891	0.31945	0.48565	0.40226	0.79582
FLT1	FLT1_E444_F	13	Y	fms-related tyrosine kinase 1 (vascular endothelial growth factor/vascular permeability factor receptor)	0.61598	0.0136	0.01437	0.0279	0.02221	0.02677	0.04999	0.02789	0.02821	0.03262	0.03107	0.0422	0.03406	0.01987	0.02314
FLT1	FLT1_P302_F	13	Y	fms-related tyrosine kinase 1 (vascular endothelial growth factor/vascular permeability factor receptor)	0.92018	0.019	0.02116	0.03091	0.08316	0.02159	0.04946	0.03838	0.0249	0.02428	0.02475	0.04355	0.04888	0.03589	0.03329
FLT1	FLT1_P615_R	13	Y	fms-related tyrosine kinase 1 (vascular endothelial growth factor/vascular permeability factor receptor)	0.88681	0.05693	0.03583	0.03165	0.05322	0.04622	0.03765	0.05198	0.05127	0.04705	0.06585	0.13816	0.0343	0.02814	0.04789
FLT3	FLT3_E326_R	13	Y	fms-related tyrosine kinase 3	0.93431	0.01675	0.01725	0.06988	0.03575	0.07488	0.10237	0.04086	0.06917	0.04758	0.04808	0.06897	0.02974	0.08873	0.05323
FLT3	FLT3_P302_F	13	Y	fms-related tyrosine kinase 3	0.95278	0.02296	0.02557	0.02604	0.02772	0.03808	0.04677	0.04452	0.02538	0.02702	0.03167	0.0523	0.04474	0.04511	0.03684
FLT4	FLT4_E206_F	5	Y	fms-related tyrosine kinase 4 isoform 2	0.77998	0.05143	0.03808	0.04711	0.07974	0.21141	0.0889	0.23609	0.07574	0.09643	0.12322	0.06002	0.05477	0.04337	0.06552
FLT4	FLT4_P180_R	5	Y	fms-related tyrosine kinase 4 isoform 2	0.89851	0.06878	0.06847	0.03457	0.04564	0.04974	0.03954	0.0485	0.0561	0.04192	0.06317	0.09001	0.07284	0.03615	0.04326
FMR1	FMR1_P484_R	X	Y	fragile X mental retardation 1	0.67015	0.61319	0.92722	0.93361	0.77541	0.54955	0.97749	0.80223	0.91368	0.89101	0.27353	0.97754	0.98146	0.98521	0.71119
FMR1	FMR1_P62_R	X	Y	fragile X mental retardation 1	0.92677	0.02301	0.01939	0.02817	0.02102	0.02152	0.02925	0.66841	0.01985	0.55371	0.02116	0.52037	0.30346	0.03666	0.62321
FN1	FN1_E469_F	2	Y	fibronectin 1 isoform 7 preproprotein	0.71688	0.01826	0.01386	0.01963	0.01743	0.01749	0.03036	0.05569	0.03918	0.02021	0.02091	0.03166	0.02573	0.02414	0.02154
FN1	FN1_P229_R	2	Y	fibronectin 1 isoform 7 preproprotein	0.86667	0.02692	0.02982	0.02818	0.02625	0.04273	0.03509	0.05659	0.02904	0.02508	0.04055	0.07048	0.03306	0.02955	0.05413
FOLR1	FOLR1_E368_R	11	N	folate receptor 1 precursor	0.80906	0.93122	0.93002	0.83857	0.92884	0.89256	0.87431	0.84239	0.86201	0.89764	0.91708	0.79137	0.6537	0.48592	0.87619
FOSL2	FOSL2_E384_R	2	Y	FOS-like antigen 2	0.87719	0.09487	0.07146	0.08104	0.06774	0.25508	0.09844	0.07036	0.06518	0.0524	0.20344	0.07131	0.13391	0.02886	0.11531
FRK	FRK_P258_F	6	N	fyn-related kinase	0.66676	0.88962	0.90348	0.70549	0.73214	0.24709	0.07437	0.32876	0.5022	0.65788	0.62743	0.15593	0.7565	0.12334	0.45158
FRK	FRK_P36_F	6	N	fyn-related kinase	0.54296	0.87822	0.84305	0.38909	0.63622	0.18076	0.05932	0.11061	0.22559	0.48704	0.50512	0.07023	0.33152	0.13361	0.26436
FRZB	FRZB_E186_R	2	Y	frizzled-related protein	0.94199	0.7936	0.75249	0.022	0.02769	0.03824	0.03631	0.03076	0.04421	0.02682	0.02985	0.03504	0.02863	0.02626	0.02734
FRZB	FRZB_P406_F	2	Y	frizzled-related protein	0.92816	0.01888	0.01708	0.02763	0.02336	0.02411	0.05084	0.02721	0.02552	0.0248	0.02704	0.0474	0.09071	0.04881	0.02797
FVT1	FVT1_P225_F	18	Y	follicular lymphoma variant translocation 1	0.87634	0.06031	0.05445	0.05336	0.06566	0.06859	0.31831	0.0577	0.07599	0.06437	0.06335	0.23628	0.2127	0.34242	0.06039
FYN	FYN_P352_R	6	Y	protein-tyrosine kinase fyn isoform c	0.90614	0.03562	0.03997	0.02982	0.03271	0.04925	0.14106	0.0376	0.04176	0.03585	0.0362	0.11068	0.10587	0.14998	0.04111
FZD7	FZD7_E296_F	2	Y	frizzled 7	0.93518	0.0295	0.02418	0.03953	0.03517	0.04014	0.05272	0.04239	0.03014	0.03355	0.03073	0.0429	0.09359	0.04569	0.04537
FZD9	FZD9_E458_F	7	Y	frizzled 9	0.95766	0.83157	0.80805	0.13881	0.08076	0.1291	0.28916	0.16948	0.0935	0.1374	0.19288	0.04746	0.18315	0.03246	0.08731
FZD9	FZD9_P15_R	7	Y	frizzled 9	0.83254	0.0254	0.02392	0.02269	0.0293	0.02531	0.04418	0.03269	0.02875	0.02764	0.02704	0.09627	0.033	0.03467	0.02829
FZD9	FZD9_P175_F	7	Y	frizzled 9	0.87301	0.04164	0.0274	0.03205	0.0423	0.0364	0.06082	0.04837	0.04343	0.04164	0.04751	0.04517	0.03709	0.05125	0.04977
G6PD	G6PD_E190_F	X	Y	glucose-6-phosphate dehydrogenase	0.92319	0.01991	0.09503	0.04695	0.0268	0.02521	0.06166	0.66349	0.05418	0.48403	0.03501	0.31575	0.32917	0.0284	0.48531
G6PD	G6PD_P1065_R	X	Y	glucose-6-phosphate dehydrogenase	0.89334	0.07247	0.03204	0.10104	0.03443	0.07302	0.07772	0.71288	0.05013	0.66072	0.14606	0.43075	0.53954	0.02897	0.78906
G6PD	G6PD_P196_F	X	Y	glucose-6-phosphate dehydrogenase	0.94395	0.04995	0.03949	0.02988	0.06627	0.04532	0.0855	0.41377	0.04004	0.5153	0.04028	0.28217	0.20893	0.06384	0.45132
G6PD	G6PD_P597_F	X	Y	glucose-6-phosphate dehydrogenase	0.59418	0.48303	0.4835	0.21849	0.43678	0.36191	0.21787	0.66604	0.40216	0.71776	0.37988	0.51106	0.66834	0.07557	0.70709
GABRA5	GABRA5_E44_R	15	N	gamma-aminobutyric acid (GABA) A receptor, alpha 5 precursor	0.3686	0.70362	0.69993	0.6494	0.76782	0.68017	0.53581	0.71076	0.65899	0.60725	0.61992	0.44515	0.43532	0.60377	0.72889
GABRA5	GABRA5_P1016_F	15	N	gamma-aminobutyric acid (GABA) A receptor, alpha 5 precursor	0.73295	0.93787	0.95037	0.74531	0.87964	0.87273	0.65161	0.75472	0.72158	0.68032	0.71305	0.39148	0.55862	0.36983	0.90448
GABRA5	GABRA5_P862_R	15	N	gamma-aminobutyric acid (GABA) A receptor, alpha 5 precursor	0.64123	0.91829	0.93965	0.8004	0.87702	0.8975	0.48994	0.83069	0.8022	0.7667	0.76587	0.4642	0.57218	0.4754	0.88889
GABRB3	GABRB3_E42_F	15	Y	gamma-aminobutyric acid (GABA) A receptor, beta 3 isoform 2 precursor	0.91456	0.03	0.02873	0.02836	0.02624	0.03726	0.02836	0.0266	0.03997	0.02461	0.02631	0.05765	0.06274	0.02512	0.02835
GABRB3	GABRB3_P92_F	15	Y	gamma-aminobutyric acid (GABA) A receptor, beta 3 isoform 2 precursor	0.90333	0.35706	0.3723	0.34959	0.55456	0.37172	0.51183	0.40834	0.41745	0.48732	0.32401	0.538	0.47642	0.51452	0.37044
GABRG3	GABRG3_E123_R	15	N	gamma-aminobutyric acid (GABA) A receptor, gamma 3	0.93573	0.94753	0.93812	0.88496	0.92041	0.90722	0.38475	0.87814	0.89078	0.84589	0.82867	0.46456	0.1004	0.45242	0.92413
GABRG3	GABRG3_P75_F	15	N	gamma-aminobutyric acid (GABA) A receptor, gamma 3	0.19409	0.80897	0.83115	0.72552	0.80841	0.76916	0.45298	0.67487	0.70642	0.60879	0.64904	0.24574	0.31342	0.53808	0.79311
GADD45A	GADD45A_P737_R	1	N	growth arrest and DNA-damage-inducible, alpha	0.67931	0.84157	0.80489	0.13921	0.23544	0.15266	0.09892	0.24374	0.13362	0.3127	0.37024	0.28536	0.51807	0.38487	0.53345
GALR1	GALR1_E52_F	18	Y	galanin receptor 1	0.93398	0.03294	0.03168	0.02567	0.03008	0.04136	0.0288	0.03419	0.03296	0.02787	0.02979	0.03394	0.08866	0.02978	0.03814
GALR1	GALR1_P80_F	18	Y	galanin receptor 1	0.54547	0.02581	0.02317	0.0469	0.03667	0.04041	0.08198	0.03197	0.03728	0.04587	0.03641	0.04041	0.03214	0.04007	0.03236
GAS1	GAS1_E22_F	9	Y	growth arrest-specific 1	0.8945	0.02693	0.02452	0.0265	0.03518	0.0336	0.06345	0.034	0.03457	0.02911	0.0291	0.04549	0.03661	0.02721	0.03056
GAS1	GAS1_P754_R	9	Y	growth arrest-specific 1	0.94626	0.02065	0.02206	0.02263	0.02206	0.02299	0.03062	0.02396	0.02323	0.02131	0.02045	0.03751	0.03709	0.03074	0.02184
GAS7	GAS7_E148_F	17	Y	growth arrest-specific 7 isoform a	0.91992	0.03631	0.03383	0.03395	0.03657	0.04045	0.04131	0.03896	0.042	0.04656	0.04069	0.0433	0.03272	0.03456	0.05117
GAS7	GAS7_P622_R	17	Y	growth arrest-specific 7 isoform a	0.8956	0.50756	0.59874	0.19192	0.43305	0.22215	0.22932	0.17983	0.18791	0.21155	0.13022	0.13064	0.19675	0.14965	0.21545
GATA6	GATA6_P21_R	18	Y	GATA binding protein 6	0.95727	0.02738	0.02983	0.03413	0.05595	0.04158	0.04644	0.04575	0.03183	0.03629	0.04825	0.0458	0.03327	0.04442	0.04287
GATA6	GATA6_P726_F	18	Y	GATA binding protein 6	0.94496	0.03987	0.03664	0.0492	0.03798	0.04769	0.08552	0.06965	0.04196	0.05865	0.05168	0.09239	0.05051	0.04875	0.03532
GDF10	GDF10_E39_F	10	Y	growth differentiation factor 10 precursor	0.7722	0.4653	0.46489	0.15188	0.48698	0.37801	0.53864	0.42498	0.39992	0.41121	0.38631	0.62717	0.56298	0.68087	0.39944
GDF10	GDF10_P95_R	10	Y	growth differentiation factor 10 precursor	0.85963	0.31165	0.31086	0.21718	0.3469	0.3323	0.13387	0.22686	0.22472	0.23047	0.22541	0.12143	0.13083	0.05909	0.23211
GFAP	GFAP_P1214_F	17	N	glial fibrillary acidic protein	0.76852	0.9082	0.91497	0.93047	0.91687	0.92026	0.86217	0.94304	0.94584	0.93379	0.94188	0.76189	0.67921	0.61403	0.85976
GFAP	GFAP_P56_R	17	N	glial fibrillary acidic protein	0.54036	0.77964	0.75168	0.28621	0.41983	0.40167	0.05235	0.44677	0.49992	0.56075	0.5854	0.3235	0.40354	0.33345	0.77884
GFI1	GFI1_E136_F	1	Y	growth factor independent 1	0.77749	0.11446	0.0383	0.04373	0.04821	0.08107	0.04649	0.04194	0.12606	0.07203	0.09275	0.03267	0.02778	0.07726	0.09011
GFI1	GFI1_P208_R	1	Y	growth factor independent 1	0.94277	0.16797	0.20299	0.10098	0.15793	0.44697	0.44423	0.862	0.70041	0.91275	0.90206	0.61171	0.63737	0.26683	0.65519
GFI1	GFI1_P45_R	1	Y	growth factor independent 1	0.91619	0.01767	0.01922	0.02625	0.03081	0.03391	0.05032	0.0339	0.02887	0.03416	0.03207	0.05146	0.03048	0.03967	0.03663
GJB2	GJB2_E43_F	13	Y	gap junction protein, beta 2, 26kDa (connexin 26)	0.94988	0.04597	0.05342	0.04271	0.04483	0.06565	0.13083	0.04518	0.04561	0.04262	0.05464	0.15031	0.03522	0.04407	0.04859
GJB2	GJB2_P791_R	13	Y	gap junction protein, beta 2, 26kDa (connexin 26)	0.82754	0.09458	0.18981	0.05426	0.21801	0.10242	0.06243	0.09459	0.06738	0.09131	0.08779	0.04818	0.04184	0.03011	0.06973
GJB2	GJB2_P931_R	13	Y	gap junction protein, beta 2, 26kDa (connexin 26)	0.83609	0.49827	0.65227	0.46978	0.82193	0.51675	0.22622	0.7463	0.60504	0.39838	0.67114	0.48158	0.47164	0.26334	0.50198
GLA	GLA_E98_R	X	Y	galactosidase, alpha	0.85696	0.02676	0.02692	0.0304	0.03884	0.04765	0.0461	0.30855	0.04579	0.32352	0.04261	0.2055	0.08119	0.03286	0.29441
GLA	GLA_P112_F	X	Y	galactosidase, alpha	0.92816	0.03266	0.11016	0.03317	0.04322	0.0409	0.0751	0.73055	0.03806	0.77943	0.04238	0.55453	0.46464	0.03814	0.76727
GLA	GLA_P343_R	X	Y	galactosidase, alpha	0.82835	0.04515	0.04933	0.04699	0.08475	0.0489	0.05441	0.69896	0.04013	0.55013	0.05164	0.25308	0.46034	0.04371	0.59074
GLI2	GLI2_E90_F	2	N	GLI-Kruppel family member GLI2 isoform alpha	0.94566	0.96589	0.97588	0.8939	0.90532	0.9504	0.72757	0.9376	0.9241	0.91878	0.93753	0.5191	0.72423	0.6283	0.77083
GLI2	GLI2_P295_F	2	Y	GLI-Kruppel family member GLI2 isoform alpha	0.83062	0.90494	0.90127	0.93288	0.96003	0.95757	0.87888	0.94221	0.94828	0.94698	0.94213	0.76028	0.84645	0.67939	0.90212
GLI3	GLI3_E148_R	7	N	GLI-Kruppel family member GLI3	0.88801	0.94329	0.94881	0.05393	0.65158	0.13625	0.86968	0.68914	0.52873	0.61049	0.80181	0.53083	0.69256	0.41268	0.77559
GLI3	GLI3_P453_R	7	Y	GLI-Kruppel family member GLI3	0.90486	0.06645	0.09111	0.0282	0.08995	0.03224	0.04419	0.09098	0.03178	0.02726	0.03997	0.06187	0.03886	0.04826	0.04739
GML	GML_E144_F	8	Y	GPI anchored molecule like protein	0.81679	0.3583	0.43808	0.93635	0.86035	0.95319	0.26578	0.92094	0.86912	0.37619	0.42123	0.73323	0.20717	0.33849	0.41389
GML	GML_P281_R	8	N	GPI anchored molecule like protein	0.91078	0.96242	0.96115	0.91268	0.93353	0.94851	0.76323	0.93098	0.89434	0.88539	0.88547	0.78953	0.85671	0.51156	0.94354
GNAS	GNAS_E58_F	20	Y	guanine nucleotide binding protein, alpha stimulating activity polypeptide 1 isoform d	0.9192	0.92836	0.94403	0.82291	0.87847	0.91525	0.57812	0.91606	0.88434	0.88088	0.91348	0.55284	0.81088	0.50152	0.90626
GNAS	GNAS_P86_F	20	Y	guanine nucleotide binding protein, alpha stimulating activity polypeptide 1 isoform d	0.84873	0.80779	0.85748	0.6426	0.68731	0.80167	0.49059	0.76656	0.73446	0.69828	0.76979	0.43851	0.67264	0.20873	0.69217
GNG7	GNG7_E310_R	19	Y	guanine nucleotide binding protein (G protein), gamma 7	0.95927	0.97424	0.97495	0.96622	0.97722	0.9747	0.94604	0.97375	0.96081	0.97178	0.97324	0.91169	0.9118	0.68974	0.96703
GNG7	GNG7_P903_F	19	N	guanine nucleotide binding protein (G protein), gamma 7	0.73554	0.91921	0.90931	0.89159	0.90329	0.88777	0.8464	0.9067	0.90346	0.89969	0.91624	0.75464	0.64784	0.24876	0.81112
GNMT	GNMT_E126_F	6	Y	glycine N-methyltransferase	0.90119	0.29254	0.4034	0.04069	0.18408	0.13018	0.10382	0.16159	0.13673	0.13507	0.13368	0.09945	0.16764	0.09209	0.13415
GNMT	GNMT_P197_F	6	Y	glycine N-methyltransferase	0.72971	0.07233	0.03675	0.04865	0.10258	0.06143	0.06758	0.08911	0.11202	0.06037	0.07352	0.03502	0.03981	0.05939	0.0904
GP1BB	GP1BB_E23_F	22	Y	glycoprotein Ib beta polypeptide precursor	0.81391	0.92106	0.9315	0.83851	0.94486	0.94489	0.80241	0.94602	0.94394	0.95613	0.96203	0.44867	0.6544	0.70712	0.90918
GP1BB	GP1BB_P278_R	22	Y	glycoprotein Ib beta polypeptide precursor	0.88152	0.9411	0.96097	0.87152	0.96726	0.96662	0.92757	0.95748	0.92824	0.95568	0.96542	0.77661	0.92233	0.77493	0.93818
GPATC3	GPATC3_P410_R	1	N	G patch domain containing 3	0.95369	0.95317	0.96206	0.58913	0.96486	0.8751	0.87279	0.93866	0.9208	0.89993	0.90038	0.60689	0.71207	0.32744	0.89638
GPC3	GPC3_E72_F	X	Y	glypican 3	0.92976	0.09406	0.08184	0.08518	0.09194	0.07696	0.14092	0.58824	0.07914	0.55765	0.07431	0.29992	0.37603	0.10919	0.66616
GPC3	GPC3_P235_R	X	Y	glypican 3	0.88823	0.02501	0.0279	0.04505	0.03437	0.08336	0.08272	0.65539	0.05489	0.60559	0.03769	0.35846	0.37443	0.03254	0.56252
GPR116	GPR116_E328_R	6	N	G-protein coupled receptor 116	0.85995	0.95565	0.95556	0.95549	0.96477	0.95719	0.8739	0.75083	0.73894	0.74943	0.75163	0.69086	0.81502	0.58987	0.89076
GPR116	GPR116_P850_F	6	N	G-protein coupled receptor 116	0.82496	0.9494	0.94279	0.86359	0.87391	0.93186	0.90293	0.90488	0.9123	0.90529	0.93484	0.74511	0.81038	0.48807	0.90467
GPX1	GPX1_E46_R	3	Y	glutathione peroxidase 1 isoform 1	0.54201	0.02909	0.03044	0.02717	0.03226	0.02575	0.03387	0.04504	0.02395	0.03018	0.0831	0.03693	0.02983	0.02523	0.03473
GPX1	GPX1_P194_F	3	Y	glutathione peroxidase 1 isoform 1	0.84494	0.08812	0.04614	0.04217	0.07557	0.06347	0.10228	0.10504	0.07227	0.08192	0.10737	0.06563	0.10857	0.06255	0.06593
GPX3	GPX3_E178_F	5	Y	plasma glutathione peroxidase 3 precursor	0.6643	0.05643	0.07953	0.0486	0.0538	0.06067	0.05297	0.05936	0.0536	0.05471	0.06051	0.04105	0.0334	0.05635	0.04892
GRB10	GRB10_E85_R	7	Y	growth factor receptor-bound protein 10 isoform c	0.85549	0.02053	0.02329	0.03324	0.0307	0.03835	0.03715	0.03509	0.03621	0.03042	0.03113	0.03685	0.03305	0.02498	0.03815
GRB10	GRB10_P260_F	7	Y	growth factor receptor-bound protein 10 isoform c	0.94905	0.02423	0.02487	0.03136	0.03911	0.0302	0.03231	0.03675	0.03258	0.03036	0.02737	0.07956	0.0389	0.03735	0.0468
GRB10	GRB10_P496_R	7	Y	growth factor receptor-bound protein 10 isoform c	0.88973	0.84434	0.87046	0.70133	0.81611	0.70103	0.30593	0.87046	0.80205	0.82411	0.8117	0.29642	0.41898	0.24292	0.50302
GRB7	GRB7_E71_R	17	N	growth factor receptor-bound protein 7	0.89101	0.18459	0.16974	0.12326	0.15676	0.04529	0.06565	0.04822	0.05546	0.04743	0.0444	0.08886	0.03712	0.02749	0.0631
GRB7	GRB7_P160_R	17	N	growth factor receptor-bound protein 7	0.82736	0.80521	0.85942	0.53051	0.60468	0.17569	0.11168	0.17702	0.08825	0.26494	0.27582	0.22193	0.41258	0.08397	0.36201
GRPR	GRPR_P200_R	X	N	gastrin-releasing peptide receptor	0.5361	0.79879	0.77486	0.32007	0.42922	0.60988	0.4099	0.5054	0.46105	0.36313	0.31906	0.16248	0.17058	0.15072	0.29422
GSTM1	GSTM1_P266_F	1	Y	glutathione S-transferase M1 isoform 2	0.5876	0.77104	0.78789	0.33053	0.41458	0.13184	0.14933	0.10915	0.16489	0.28729	0.18872	0.02924	0.04327	0.02248	0.08134
GSTM1	GSTM1_P363_F	1	Y	glutathione S-transferase M1 isoform 2	0.87583	0.9243	0.91951	0.79102	0.7433	0.48198	0.65836	0.52831	0.51631	0.30403	0.58105	0.14905	0.1807	0.0353	0.31855
GSTM2	GSTM2_E153_F	1	Y	glutathione S-transferase M2	0.93969	0.34637	0.28056	0.07824	0.03448	0.02896	0.23426	0.02959	0.05832	0.04926	0.03097	0.16162	0.10006	0.41239	0.03263
GSTM2	GSTM2_P109_R	1	N	glutathione S-transferase M2	0.76938	0.02839	0.01923	0.02646	0.04059	0.04475	0.04526	0.04643	0.07496	0.04208	0.03584	0.04656	0.0445	0.06214	0.04178
GSTM2	GSTM2_P453_R	1	N	glutathione S-transferase M2	0.60121	0.77502	0.69654	0.17754	0.16508	0.12427	0.18072	0.20874	0.21191	0.14181	0.15886	0.0647	0.04414	0.03124	0.05218
GSTP1	GSTP1_E322_R	11	Y	glutathione transferase	0.83699	0.0253	0.02636	0.0398	0.07917	0.03752	0.03713	0.04139	0.04025	0.03247	0.03412	0.04678	0.03199	0.03032	0.03941
GSTP1	GSTP1_P74_F	11	Y	glutathione transferase	0.9143	0.07548	0.0871	0.07683	0.18924	0.1292	0.07961	0.18919	0.11011	0.10776	0.13216	0.08529	0.07707	0.05764	0.10527
GSTP1	GSTP1_seq_38_S153_R	11	Y	glutathione transferase	0.81626	0.02824	0.02684	0.03669	0.03372	0.04175	0.04585	0.04293	0.03993	0.04256	0.03602	0.04247	0.06815	0.08647	0.03674
GUCY2D	GUCY2D_E419_R	17	Y	guanylate cyclase 2D, membrane (retina-specific)	0.93991	0.95611	0.95933	0.03439	0.02637	0.02746	0.05292	0.02859	0.02922	0.02772	0.02691	0.03393	0.02588	0.02674	0.0253
GUCY2D	GUCY2D_P48_R	17	Y	guanylate cyclase 2D, membrane (retina-specific)	0.60231	0.68927	0.69978	0.12518	0.21786	0.19033	0.10757	0.27815	0.18153	0.17473	0.19296	0.13527	0.1204	0.10691	0.18877
GUCY2F	GUCY2F_P255_F	X	N	guanylate cyclase 2F	0.61574	0.8835	0.84382	0.85242	0.70362	0.62036	0.60835	0.78664	0.83672	0.70393	0.85421	0.19086	0.45408	0.14745	0.64054
H19	H19_P1411_R	11	Y	.	0.90407	0.01365	0.0152	0.92122	0.90808	0.88951	0.59465	0.92462	0.93878	0.94449	0.89987	0.48446	0.4438	0.39408	0.83385
H19	H19_P541_F	11	Y	.	0.46942	0.25603	0.26731	0.03877	0.03486	0.05901	0.02495	0.06725	0.64472	0.06264	0.08024	0.06009	0.04687	0.02445	0.05943
HBEGF	HBEGF_P32_R	5	Y	heparin-binding EGF-like growth factor	0.91076	0.0251	0.02404	0.02633	0.0268	0.02229	0.02899	0.02442	0.02915	0.02689	0.04105	0.04091	0.06872	0.03355	0.02346
HBII-13	HBII-13_E48_F	15	N	.	0.82301	0.92852	0.92426	0.59204	0.82809	0.83124	0.57607	0.85896	0.81034	0.7996	0.8302	0.27418	0.77964	0.52823	0.88853
HBII-13	HBII-13_P991_R	15	N	.	0.92259	0.95469	0.95974	0.87979	0.94178	0.95458	0.88298	0.9443	0.88556	0.92355	0.92884	0.7146	0.85323	0.74398	0.9439
HBII-52	HBII-52_E142_F	15	N	.	0.53044	0.7236	0.80289	0.63258	0.43437	0.69814	0.17855	0.38528	0.56287	0.46731	0.46972	0.12213	0.25766	0.28305	0.65311
HBII-52	HBII-52_P563_F	15	Y	.	0.59815	0.87243	0.88345	0.87515	0.91642	0.89177	0.7935	0.72818	0.82517	0.80851	0.81372	0.6374	0.62221	0.56502	0.85979
HBII-52	HBII-52_P659_F	15	Y	.	0.87322	0.91651	0.94166	0.9143	0.94743	0.94775	0.75955	0.93722	0.9298	0.91932	0.90851	0.58755	0.88944	0.74026	0.92675
HCK	HCK_P46_R	20	Y	hemopoietic cell kinase isoform p61HCK	0.9356	0.05039	0.03803	0.02409	0.02941	0.0282	0.0597	0.03964	0.0291	0.02941	0.03421	0.04696	0.06829	0.02944	0.03348
HCK	HCK_P858_F	20	Y	hemopoietic cell kinase isoform p61HCK	0.91885	0.95403	0.95615	0.05812	0.19097	0.13917	0.08278	0.13969	0.23957	0.16204	0.14907	0.15557	0.06198	0.14234	0.10213
HDAC1	HDAC1_P414_R	1	Y	histone deacetylase 1	0.81612	0.86506	0.8363	0.70901	0.90361	0.78801	0.64773	0.78963	0.68767	0.82299	0.86615	0.78327	0.86386	0.61191	0.9114
HDAC11	HDAC11_P556_F	3	Y	histone deacetylase 11	0.64958	0.02229	0.02306	0.03799	0.03895	0.03441	0.05116	0.03646	0.03172	0.03351	0.02863	0.04737	0.04007	0.03674	0.03519
HDAC5	HDAC5_E298_F	17	Y	histone deacetylase 5 isoform 1	0.88277	0.13663	0.05619	0.0975	0.0689	0.11358	0.13589	0.11232	0.05917	0.08311	0.10639	0.06204	0.06074	0.07723	0.08441
HDAC6	HDAC6_E102_F	X	Y	histone deacetylase 6	0.90381	0.03659	0.02995	0.03506	0.03139	0.03335	0.08733	0.79168	0.0345	0.74054	0.03211	0.37619	0.53728	0.03402	0.79234
HDAC6	HDAC6_P153_F	X	Y	histone deacetylase 6	0.8333	0.02471	0.02727	0.06873	0.03169	0.03262	0.04708	0.41903	0.04276	0.47321	0.03354	0.10702	0.23039	0.03806	0.52489
HDAC7A	HDAC7A_P344_F	12	N	histone deacetylase 7A isoform a	0.69009	0.92496	0.94765	0.79232	0.8527	0.92866	0.44498	0.94162	0.93894	0.92251	0.94042	0.60113	0.895	0.44853	0.89523
HDAC9	HDAC9_E38_F	7	N	histone deacetylase 9 isoform 3	0.55469	0.02395	0.02002	0.44999	0.44382	0.10715	0.08925	0.06898	0.07599	0.05297	0.07549	0.13823	0.02845	0.03099	0.21518
HDAC9	HDAC9_P137_R	7	N	histone deacetylase 9 isoform 3	0.73196	0.03238	0.02645	0.14203	0.0545	0.04739	0.04732	0.04473	0.03789	0.03185	0.04287	0.08188	0.06447	0.02927	0.07982
HFE	HFE_E273_R	6	Y	hemochromatosis protein isoform 10 precursor	0.84304	0.02234	0.02798	0.02497	0.02035	0.02511	0.0603	0.01978	0.02412	0.02083	0.02141	0.0439	0.03751	0.05247	0.02351
HGF	HGF_E102_R	7	N	hepatocyte growth factor isoform 4 precursor	0.85729	0.96311	0.95167	0.02472	0.02708	0.03905	0.04007	0.04961	0.05447	0.05114	0.0346	0.0416	0.02701	0.02464	0.02279
HGF	HGF_P1293_R	7	N	hepatocyte growth factor isoform 4 precursor	0.70926	0.95059	0.92599	0.95181	0.97342	0.94447	0.8575	0.96213	0.95187	0.94445	0.95522	0.90509	0.9166	0.74501	0.95072
HHIP	HHIP_E94_F	4	Y	hedgehog-interacting protein	0.85672	0.1055	0.10448	0.0601	0.07705	0.1015	0.10475	0.09468	0.11177	0.07334	0.10012	0.14882	0.10818	0.11346	0.10046
HHIP	HHIP_P307_R	4	Y	hedgehog-interacting protein	0.75655	0.34113	0.35809	0.04481	0.0759	0.10599	0.08208	0.10121	0.11506	0.06899	0.10827	0.08086	0.11888	0.05122	0.08157
HHIP	HHIP_P578_R	4	Y	hedgehog-interacting protein	0.33387	0.77471	0.85299	0.02487	0.03262	0.02442	0.0449	0.02852	0.0373	0.07676	0.07255	0.05085	0.02319	0.01982	0.02742
HIC1	HIC1_E151_F	17	Y	hypermethylated in cancer 1	0.8605	0.03148	0.02342	0.04497	0.04401	0.04625	0.04361	0.03378	0.03505	0.03158	0.0286	0.10047	0.04007	0.03237	0.0458
HIC1	HIC1_P565_R	17	Y	hypermethylated in cancer 1	0.83217	0.01824	0.01641	0.02785	0.0269	0.03449	0.04023	0.05722	0.02658	0.02615	0.02619	0.03553	0.03063	0.02643	0.02585
HIC1	HIC-1_seq_48_S103_R	17	Y	hypermethylated in cancer 1	0.87838	0.94868	0.93753	0.9264	0.9658	0.97172	0.75189	0.95765	0.94669	0.95204	0.96591	0.02771	0.02993	0.02045	0.08426
HIC2	HIC2_P498_F	22	Y	hypermethylated in cancer 2	0.92306	0.02674	0.0256	0.03459	0.04719	0.05966	0.05884	0.04062	0.03735	0.03114	0.0428	0.08876	0.05726	0.02863	0.04054
HIC2	HIC2_P528_R	22	Y	hypermethylated in cancer 2	0.87085	0.0421	0.02272	0.04623	0.05396	0.04107	0.0365	0.04637	0.04097	0.04013	0.04862	0.04394	0.0362	0.0366	0.04448
HIF1A	HIF1A_P488_F	14	Y	hypoxia-inducible factor 1, alpha subunit isoform 1	0.75296	0.1059	0.17062	0.05425	0.08165	0.03547	0.04654	0.05013	0.04472	0.0734	0.04883	0.05023	0.04366	0.05472	0.06909
HLA-DOA	HLA-DOA_P191_R	6	N	major histocompatibility complex, class II, DO alpha precursor	0.89596	0.62276	0.69083	0.09722	0.17891	0.2152	0.23858	0.24198	0.29238	0.19728	0.18413	0.1543	0.12687	0.12901	0.20602
HLA-DOA	HLA-DOA_P594_F	6	N	major histocompatibility complex, class II, DO alpha precursor	0.60702	0.87293	0.88348	0.59533	0.58471	0.68793	0.43058	0.71469	0.75272	0.68787	0.61349	0.26236	0.4414	0.34103	0.64825
HLA-DOB	HLA-DOB_E432_R	6	N	major histocompatibility complex, class II, DO beta precursor	0.69676	0.85134	0.82632	0.81806	0.84572	0.73071	0.61563	0.84425	0.87887	0.88387	0.90498	0.5512	0.64013	0.38301	0.86672
HLA-DOB	HLA-DOB_P1114_R	6	N	major histocompatibility complex, class II, DO beta precursor	0.67545	0.92999	0.93027	0.93127	0.94695	0.79163	0.86095	0.93601	0.93695	0.94114	0.92752	0.80428	0.84214	0.33131	0.91141
HLA-DOB	HLA-DOB_P357_R	6	N	major histocompatibility complex, class II, DO beta precursor	0.80551	0.92325	0.93378	0.89696	0.94585	0.95157	0.89118	0.94741	0.94646	0.93294	0.95272	0.79801	0.82882	0.68316	0.94435
HLA-DPA1	HLA-DPA1_E35_R	6	N	major histocompatibility complex, class II, DP alpha 1 precursor	0.87607	0.92226	0.91753	0.9594	0.94951	0.90923	0.79278	0.88687	0.90588	0.91372	0.91459	0.76289	0.81565	0.67475	0.89919
HLA-DPA1	HLA-DPA1_P205_R	6	N	major histocompatibility complex, class II, DP alpha 1 precursor	0.64317	0.87297	0.85321	0.69466	0.58887	0.57052	0.05983	0.30611	0.2602	0.4281	0.35129	0.34211	0.08987	0.1422	0.48781
HLA-DPA1	HLA-DPA1_P28_R	6	N	major histocompatibility complex, class II, DP alpha 1 precursor	0.76943	0.93093	0.94241	0.82736	0.68109	0.71252	0.25632	0.48374	0.29612	0.40786	0.35116	0.15385	0.31719	0.16197	0.36444
HLA-DPB1	HLA-DPB1_E2_R	6	N	major histocompatibility complex, class II, DP beta 1 precursor	0.87964	0.93965	0.93765	0.31805	0.52575	0.57656	0.68464	0.27303	0.33272	0.32584	0.30326	0.27847	0.38865	0.44803	0.62049
HLA-DPB1	HLA-DPB1_P540_F	6	N	major histocompatibility complex, class II, DP beta 1 precursor	0.80362	0.95743	0.96193	0.96207	0.96355	0.96362	0.92852	0.97368	0.97012	0.97112	0.97246	0.91843	0.93282	0.86676	0.96384
HLA-DQA2	HLA-DQA2_E93_F	6	N	major histocompatibility complex, class II, DQ alpha 2	0.85987	0.82411	0.81719	0.7242	0.60922	0.57712	0.2957	0.68191	0.66233	0.39339	0.50128	0.31265	0.16855	0.08769	0.58199
HLA-DQA2	HLA-DQA2_P282_R	6	N	major histocompatibility complex, class II, DQ alpha 2	0.60771	0.77183	0.74344	0.78205	0.91204	0.86802	0.49131	0.82156	0.81008	0.77778	0.8454	0.58392	0.43112	0.50562	0.65972
HLA-DRA	HLA-DRA_P132_R	6	N	major histocompatibility complex, class II, DR alpha precursor	0.773	0.89963	0.88287	0.14346	0.31333	0.29336	0.11806	0.15957	0.0758	0.08231	0.08722	0.04428	0.11387	0.06581	0.13705
HLA-DRA	HLA-DRA_P77_R	6	N	major histocompatibility complex, class II, DR alpha precursor	0.52411	0.70275	0.72802	0.35394	0.38888	0.47262	0.11233	0.33904	0.27721	0.30337	0.25724	0.11696	0.34171	0.20526	0.39185
HLA-F	HLA-F_E402_F	6	Y	major histocompatibility complex, class I, F precursor	0.92	0.02575	0.0203	0.02314	0.02514	0.01667	0.0254	0.02027	0.0204	0.02557	0.02072	0.05337	0.02338	0.02207	0.01845
HLF	HLF_E192_F	17	Y	hepatic leukemia factor	0.91029	0.06189	0.06739	0.02646	0.0596	0.0439	0.08772	0.0596	0.0536	0.04512	0.04975	0.07178	0.06878	0.06982	0.04567
HOXA11	HOXA11_E35_F	7	Y	homeobox protein A11	0.79757	0.04795	0.08232	0.09604	0.04559	0.38817	0.04925	0.53435	0.74951	0.03783	0.04089	0.14621	0.1076	0.03544	0.0671
HOXA11	HOXA11_P698_F	7	Y	homeobox protein A11	0.92503	0.06263	0.15488	0.85548	0.8295	0.91656	0.90491	0.92646	0.96529	0.41026	0.86162	0.6286	0.90383	0.34284	0.89454
HOXA11	HOXA11_P92_R	7	Y	homeobox protein A11	0.56727	0.16789	0.18791	0.04394	0.0353	0.33021	0.04678	0.14175	0.32775	0.03615	0.04432	0.08269	0.12926	0.03352	0.04029
HOXA5	HOXA5_E187_F	7	Y	homeobox A5	0.95113	0.02209	0.04188	0.97233	0.97459	0.93957	0.72845	0.19463	0.14419	0.91454	0.96335	0.46016	0.54681	0.7875	0.23844
HOXA5	HOXA5_P1324_F	7	Y	homeobox A5	0.78322	0.6639	0.71984	0.79822	0.84898	0.6658	0.77	0.28626	0.15133	0.66152	0.75023	0.18256	0.16751	0.17286	0.05149
HOXA5	HOXA5_P479_F	7	Y	homeobox A5	0.51523	0.86051	0.82774	0.91378	0.89961	0.88864	0.72268	0.70292	0.49804	0.85172	0.9139	0.65144	0.60411	0.36869	0.40479
HOXA9	HOXA9_E252_R	7	Y	homeobox protein A9 isoform b	0.87348	0.26138	0.29437	0.04511	0.04487	0.03245	0.06992	0.04357	0.05184	0.04436	0.04929	0.06137	0.06044	0.02599	0.04743
HOXA9	HOXA9_P1141_R	7	Y	homeobox protein A9 isoform b	0.86518	0.10364	0.10471	0.02657	0.04518	0.04302	0.0503	0.05574	0.05808	0.05363	0.05162	0.23599	0.07081	0.02683	0.0861
HOXA9	HOXA9_P303_F	7	Y	homeobox protein A9 isoform b	0.27189	0.54669	0.53959	0.02454	0.01857	0.01951	0.04216	0.02349	0.01899	0.02331	0.02039	0.03529	0.03346	0.02956	0.02313
HOXB13	HOXB13_E21_F	17	Y	homeo box B13	0.92113	0.02998	0.0244	0.02442	0.01739	0.03443	0.0395	0.03059	0.02776	0.02299	0.04217	0.03411	0.03736	0.02493	0.02844
HOXB13	HOXB13_P17_R	17	Y	homeo box B13	0.922	0.02913	0.06339	0.03003	0.02704	0.03051	0.0329	0.02566	0.02751	0.02568	0.02235	0.04362	0.05666	0.02361	0.02342
HOXB2	HOXB2_P488_R	17	N	homeo box B2	0.87832	0.85719	0.87471	0.88421	0.80606	0.77621	0.80572	0.74942	0.69084	0.89153	0.80922	0.6446	0.71621	0.56183	0.81128
HOXB2	HOXB2_P99_F	17	Y	homeo box B2	0.73838	0.79906	0.84328	0.7183	0.76739	0.65268	0.8517	0.12583	0.13151	0.54006	0.69029	0.12057	0.12909	0.43317	0.15528
HOXC6	HOXC6_P456_R	12	Y	homeobox C6 isoform 2	0.91662	0.13676	0.11375	0.20945	0.08306	0.07672	0.08098	0.33299	0.2211	0.17313	0.31421	0.10294	0.06498	0.05344	0.07614
HOXC6	HOXC6_P585_R	12	Y	homeobox C6 isoform 2	0.52488	0.15448	0.17242	0.2037	0.02303	0.01329	0.05062	0.1801	0.24575	0.12888	0.23046	0.03036	0.03145	0.02614	0.03278
HPN	HPN_P374_R	19	N	hepsin (transmembrane protease, serine 1)	0.47215	0.85583	0.81211	0.83203	0.76719	0.89039	0.80191	0.89829	0.902	0.84986	0.89414	0.62445	0.55215	0.04151	0.33302
HPN	HPN_P823_F	19	N	hepsin (transmembrane protease, serine 1)	0.82397	0.92857	0.91867	0.9593	0.93888	0.95914	0.91344	0.95677	0.95371	0.95923	0.96147	0.79579	0.8685	0.41863	0.80588
HPSE	HPSE_P29_F	4	Y	heparanase	0.92563	0.03705	0.04644	0.02842	0.03406	0.04689	0.04607	0.05369	0.04766	0.04555	0.04112	0.053	0.0439	0.0402	0.04346
HPSE	HPSE_P93_F	4	Y	heparanase	0.63873	0.02786	0.02741	0.01974	0.03766	0.03993	0.0465	0.03722	0.03169	0.0304	0.02998	0.04113	0.03703	0.0294	0.03062
HRASLS	HRASLS_E72_R	3	Y	HRAS-like suppressor	0.73456	0.01704	0.061	0.02797	0.02439	0.02313	0.05042	0.02515	0.02503	0.02595	0.0234	0.03439	0.02917	0.03534	0.02391
HRASLS	HRASLS_P353_R	3	Y	HRAS-like suppressor	0.89454	0.82152	0.83428	0.62403	0.54114	0.52989	0.62097	0.37488	0.34689	0.72826	0.73793	0.36459	0.60994	0.25355	0.83365
HS3ST2	HS3ST2_E145_R	16	Y	heparan sulfate D-glucosaminyl 3-O-sulfotransferase 2	0.95278	0.02515	0.02388	0.05569	0.04004	0.03916	0.06438	0.04587	0.05675	0.06235	0.05178	0.06157	0.04972	0.02849	0.02806
HS3ST2	HS3ST2_P171_F	16	Y	heparan sulfate D-glucosaminyl 3-O-sulfotransferase 2	0.83817	0.04557	0.04128	0.04719	0.06347	0.05018	0.04405	0.06128	0.05519	0.05058	0.05871	0.05418	0.05009	0.04133	0.07198
HS3ST2	HS3ST2_P546_F	16	Y	heparan sulfate D-glucosaminyl 3-O-sulfotransferase 2	0.26916	0.02141	0.02131	0.04875	0.11214	0.04952	0.0773	0.04967	0.05026	0.03913	0.04281	0.04475	0.03769	0.0379	0.06049
HSD17B12	HSD17B12_E145_R	11	Y	steroid dehydrogenase homolog	0.91918	0.04135	0.04138	0.03326	0.04232	0.04987	0.0469	0.04827	0.04628	0.04721	0.04846	0.07533	0.04301	0.03352	0.0534
HSD17B12	HSD17B12_P97_F	11	Y	steroid dehydrogenase homolog	0.86555	0.03921	0.03978	0.04962	0.07034	0.07872	0.06486	0.07553	0.07711	0.06086	0.05909	0.05732	0.04883	0.03392	0.07613
HSPA2	HSPA2_P162_R	14	N	heat shock 70kDa protein 2	0.88162	0.95108	0.94587	0.95857	0.97119	0.8495	0.46483	0.93818	0.92938	0.95157	0.93706	0.70176	0.82435	0.51343	0.92871
HTR1B	HTR1B_E232_R	6	Y	5-hydroxytryptamine (serotonin) receptor 1B	0.88045	0.02487	0.02703	0.36309	0.05925	0.04508	0.05814	0.06584	0.04086	0.05498	0.06477	0.03341	0.03193	0.14145	0.06283
HTR1B	HTR1B_P107_F	6	Y	5-hydroxytryptamine (serotonin) receptor 1B	0.76957	0.46862	0.42515	0.29626	0.49063	0.3296	0.19183	0.41477	0.3879	0.45479	0.43316	0.27352	0.35585	0.18711	0.45105
HTR1B	HTR1B_P222_F	6	Y	5-hydroxytryptamine (serotonin) receptor 1B	0.87092	0.03119	0.02941	0.03187	0.04979	0.04605	0.04244	0.03763	0.04654	0.05014	0.04206	0.04419	0.04233	0.02844	0.0341
HTR2A	HTR2A_E10_R	13	N	5-hydroxytryptamine (serotonin) receptor 2A	0.87059	0.95072	0.94606	0.07677	0.17325	0.29082	0.17228	0.62646	0.56903	0.69958	0.80856	0.52882	0.41726	0.42384	0.51013
HTR2A	HTR2A_P853_F	13	N	5-hydroxytryptamine (serotonin) receptor 2A	0.93015	0.96138	0.94441	0.02554	0.0353	0.02699	0.04151	0.02587	0.03367	0.03	0.03178	0.09046	0.03932	0.03398	0.02968
IAPP	IAPP_E280_F	12	N	islet amyloid polypeptide precursor	0.88188	0.95539	0.95692	0.70347	0.87213	0.8585	0.38734	0.85923	0.86748	0.85543	0.85337	0.38259	0.57908	0.69045	0.90729
ICA1	ICA1_P61_F	7	Y	islet cell autoantigen 1 isoform 2	0.71487	0.02815	0.03539	0.0925	0.05688	0.05935	0.09305	0.03893	0.05519	0.09456	0.07687	0.06169	0.04884	0.04662	0.06185
ICA1	ICA1_P72_R	7	Y	islet cell autoantigen 1 isoform 2	0.94127	0.02828	0.01812	0.05501	0.12442	0.13481	0.08011	0.04379	0.02706	0.12508	0.12198	0.0381	0.032	0.03823	0.06239
ICAM1	ICAM1_E242_F	19	Y	intercellular adhesion molecule 1 precursor	0.92584	0.42446	0.46607	0.10303	0.17906	0.14075	0.17818	0.18046	0.23239	0.26641	0.31192	0.1137	0.14923	0.10716	0.1113
ICAM1	ICAM1_P119_R	19	Y	intercellular adhesion molecule 1 precursor	0.94323	0.02519	0.02438	0.0296	0.03068	0.03233	0.03639	0.03412	0.02913	0.03632	0.0306	0.0398	0.03017	0.03144	0.03352
ICAM1	ICAM1_P386_R	19	Y	intercellular adhesion molecule 1 precursor	0.95416	0.51713	0.41372	0.28544	0.20933	0.11045	0.10512	0.17753	0.16271	0.18492	0.15604	0.13436	0.04448	0.0285	0.21342
ID1	ID1_P659_R	20	Y	inhibitor of DNA binding 1 isoform a	0.88209	0.03159	0.05804	0.04062	0.03838	0.03043	0.04549	0.0819	0.05719	0.05343	0.03664	0.03335	0.02599	0.02927	0.03241
ID1	ID1_P880_F	20	Y	inhibitor of DNA binding 1 isoform a	0.92604	0.04142	0.04289	0.03493	0.04266	0.06116	0.05929	0.03468	0.04499	0.04039	0.07088	0.05305	0.07858	0.03563	0.04986
IFNG	IFNG_E293_F	12	N	interferon, gamma	0.41461	0.82385	0.70306	0.74861	0.88536	0.77671	0.41078	0.6079	0.59214	0.61384	0.61768	0.35906	0.41214	0.54288	0.80077
IFNG	IFNG_P188_F	12	N	interferon, gamma	0.70083	0.92625	0.91774	0.7052	0.82977	0.7899	0.22378	0.60202	0.63676	0.61051	0.67584	0.57542	0.62419	0.38176	0.8741
IFNG	IFNG_P459_R	12	N	interferon, gamma	0.52561	0.87241	0.86315	0.90807	0.87877	0.88239	0.74278	0.84218	0.85687	0.79772	0.82882	0.50158	0.76273	0.71072	0.88062
IFNGR1	IFNGR1_P307_F	6	Y	interferon gamma receptor 1	0.6199	0.21119	0.0592	0.04521	0.05514	0.05387	0.05602	0.05151	0.04572	0.03929	0.06424	0.04084	0.03785	0.05299	0.05986
IFNGR2	IFNGR2_E164_F	21	Y	interferon-gamma receptor beta chain precursor	0.22685	0.12588	0.11227	0.12842	0.23675	0.1359	0.08077	0.17045	0.14421	0.14561	0.13461	0.06682	0.07226	0.04091	0.15448
IFNGR2	IFNGR2_P377_R	21	Y	interferon-gamma receptor beta chain precursor	0.82814	0.92056	0.90536	0.05892	0.08405	0.22172	0.06214	0.08373	0.04073	0.02522	0.04118	0.11897	0.06058	0.02682	0.05455
IGF1	IGF1_E394_F	12	N	insulin-like growth factor 1 (somatomedin C)	0.63592	0.89752	0.86862	0.04118	0.04959	0.0665	0.04639	0.06099	0.05014	0.04905	0.05516	0.05223	0.0669	0.08028	0.03428
IGF1	IGF1_P933_F	12	N	insulin-like growth factor 1 (somatomedin C)	0.35748	0.79069	0.7565	0.02351	0.02072	0.12637	0.0399	0.03229	0.03369	0.04025	0.03376	0.03695	0.03254	0.03276	0.04231
IGF1R	IGF1R_E186_R	15	Y	insulin-like growth factor 1 receptor precursor	0.85617	0.02052	0.01772	0.02993	0.0251	0.02878	0.0427	0.02882	0.02932	0.02451	0.02461	0.04237	0.07644	0.02413	0.03059
IGF1R	IGF1R_P325_R	15	Y	insulin-like growth factor 1 receptor precursor	0.72583	0.05087	0.05602	0.03877	0.09241	0.06348	0.07217	0.05889	0.05358	0.05104	0.05519	0.05974	0.04587	0.03321	0.06924
IGF2	IGF2_E134_R	11	Y	insulin-like growth factor 2	0.94581	0.03234	0.03632	0.04162	0.06317	0.03802	0.06584	0.08583	0.04004	0.03356	0.04038	0.03749	0.04091	0.04195	0.03879
IGF2	IGF2_P1036_R	11	Y	insulin-like growth factor 2	0.56206	0.04793	0.03671	0.04343	0.05633	0.06693	0.08282	0.05051	0.06095	0.04873	0.0495	0.06498	0.07981	0.0485	0.05477
IGF2	IGF2_P36_R	11	Y	insulin-like growth factor 2	0.83174	0.06464	0.04403	0.06224	0.13186	0.1154	0.15673	0.07785	0.05054	0.0575	0.04811	0.06167	0.05085	0.05685	0.05844
IGF2AS	IGF2AS_E4_F	11	Y	insulin-like growth factor 2 antisense	0.84776	0.0494	0.0634	0.03862	0.07099	0.08398	0.06054	0.07353	0.05312	0.06843	0.10622	0.0456	0.08833	0.03607	0.06346
IGF2AS	IGF2AS_P203_F	11	Y	insulin-like growth factor 2 antisense	0.88147	0.41692	0.45684	0.28475	0.38981	0.21083	0.15015	0.28184	0.14851	0.22555	0.36086	0.10652	0.12407	0.06303	0.13464
IGF2R	IGF2R_P396_R	6	Y	insulin-like growth factor 2 receptor	0.94255	0.14634	0.12861	0.0854	0.14426	0.21487	0.30722	0.18856	0.22198	0.17397	0.23379	0.39017	0.27684	0.32511	0.19783
IGFBP1	IGFBP1_E48_R	7	Y	insulin-like growth factor binding protein 1 isoform b precursor	0.96335	0.87449	0.89411	0.35486	0.29345	0.36616	0.39981	0.71972	0.29123	0.4395	0.40034	0.54763	0.34083	0.13576	0.68695
IGFBP1	IGFBP1_P12_R	7	Y	insulin-like growth factor binding protein 1 isoform b precursor	0.95485	0.70528	0.70391	0.26994	0.13871	0.26152	0.09322	0.73575	0.28337	0.47009	0.42499	0.37022	0.55046	0.04475	0.75867
IGFBP2	IGFBP2_P306_F	2	Y	insulin-like growth factor binding protein 2, 36kDa	0.81114	0.01364	0.01429	0.15498	0.16367	0.09607	0.05852	0.04244	0.06514	0.04532	0.05813	0.0285	0.03737	0.00774	0.02804
IGFBP2	IGFBP2_P353_R	2	Y	insulin-like growth factor binding protein 2, 36kDa	0.69007	0.03827	0.03046	0.1668	0.05879	0.094	0.08828	0.08811	0.07109	0.08512	0.06779	0.06806	0.03239	0.02985	0.07241
IGFBP3	IGFBP3_E65_R	7	Y	insulin-like growth factor binding protein 3 isoform b precursor	0.88835	0.0409	0.03488	0.03998	0.07948	0.0505	0.0513	0.05157	0.0483	0.0391	0.04536	0.06198	0.04489	0.03134	0.05206
IGFBP3	IGFBP3_P1035_F	7	Y	insulin-like growth factor binding protein 3 isoform b precursor	0.76975	0.01512	0.01561	0.03445	0.02192	0.02284	0.03231	0.02528	0.03173	0.0264	0.0243	0.05972	0.03457	0.03386	0.0239
IGFBP3	IGFBP3_P423_R	7	Y	insulin-like growth factor binding protein 3 isoform b precursor	0.9199	0.02454	0.02156	0.03249	0.04407	0.04912	0.26181	0.03975	0.05348	0.03773	0.04977	0.07628	0.03166	0.02292	0.03503
IGFBP5	IGFBP5_E144_F	2	Y	insulin-like growth factor binding protein 5	0.25405	0.03948	0.01993	0.03143	0.02681	0.04114	0.04572	0.1115	0.05474	0.0434	0.03322	0.03464	0.04811	0.02967	0.03452
IGFBP5	IGFBP5_P9_R	2	Y	insulin-like growth factor binding protein 5	0.87894	0.01874	0.01899	0.0191	0.01763	0.01711	0.05112	0.02859	0.02293	0.01635	0.01712	0.0361	0.09025	0.03352	0.01897
IGFBP6	IGFBP6_E47_F	12	N	insulin-like growth factor binding protein 6	0.84018	0.29439	0.25156	0.13637	0.55747	0.45385	0.25444	0.45283	0.39972	0.39602	0.45378	0.12707	0.23724	0.32026	0.39077
IGFBP6	IGFBP6_P328_R	12	Y	insulin-like growth factor binding protein 6	0.89628	0.02367	0.02414	0.02597	0.03752	0.03427	0.0388	0.03121	0.03298	0.03235	0.03183	0.03463	0.06172	0.03085	0.0358
IGFBP7	IGFBP7_P297_F	4	Y	insulin-like growth factor binding protein 7	0.89159	0.0297	0.02991	0.02524	0.04045	0.03717	0.04128	0.03592	0.03936	0.02984	0.03697	0.04084	0.039	0.02694	0.03756
IGFBP7	IGFBP7_P371_F	4	Y	insulin-like growth factor binding protein 7	0.94763	0.04112	0.06343	0.03064	0.02791	0.02171	0.04539	0.02672	0.03094	0.02382	0.02655	0.03127	0.03056	0.02845	0.02249
IGSF4	IGSF4_P454_F	11	Y	immunoglobulin superfamily, member 4	0.83805	0.02767	0.0277	0.02742	0.02306	0.02363	0.04984	0.0291	0.0288	0.02613	0.02623	0.0552	0.04527	0.04284	0.0285
IGSF4	IGSF4_P86_R	11	Y	immunoglobulin superfamily, member 4	0.9384	0.04559	0.05614	0.04818	0.05892	0.05237	0.07928	0.06716	0.04398	0.0459	0.0464	0.07694	0.07192	0.10509	0.06243
IGSF4C	IGSF4C_E65_F	19	Y	immunoglobulin superfamily, member 4C	0.93551	0.09433	0.06577	0.0499	0.03324	0.05118	0.03902	0.08177	0.0469	0.05107	0.08962	0.11078	0.06699	0.04356	0.06527
IGSF4C	IGSF4C_P533_R	19	Y	immunoglobulin superfamily, member 4C	0.78643	0.0479	0.03006	0.04639	0.0354	0.05623	0.06017	0.04392	0.0371	0.0501	0.05362	0.05116	0.04067	0.02911	0.03909
IHH	IHH_E186_F	2	Y	Indian hedgehog homolog	0.95128	0.75699	0.74232	0.03239	0.03692	0.03418	0.04918	0.03602	0.03461	0.03587	0.0455	0.03599	0.03374	0.03394	0.04192
IHH	IHH_P246_R	2	Y	Indian hedgehog homolog	0.93415	0.03096	0.02542	0.03817	0.04455	0.0369	0.03505	0.04561	0.03513	0.04182	0.03758	0.03318	0.02856	0.06109	0.04364
IHH	IHH_P529_F	2	Y	Indian hedgehog homolog	0.81963	0.04224	0.02915	0.04148	0.07831	0.0539	0.06503	0.08339	0.05782	0.05776	0.05451	0.07288	0.05004	0.04337	0.06519
IL10	IL10_P348_F	1	N	interleukin 10 precursor	0.94397	0.97618	0.96845	0.96997	0.97221	0.97009	0.8972	0.97137	0.96434	0.97173	0.97471	0.91657	0.92056	0.89908	0.9587
IL10	IL10_P85_F	1	N	interleukin 10 precursor	0.73328	0.9554	0.93194	0.88699	0.92961	0.70506	0.88554	0.90719	0.90466	0.89668	0.88928	0.69008	0.73807	0.52745	0.86004
IL11	IL11_E232_F	19	Y	interleukin 11 precursor	0.6536	0.16685	0.19126	0.14356	0.23064	0.17543	0.17623	0.21905	0.16562	0.17337	0.14893	0.11871	0.08228	0.10776	0.21215
IL11	IL11_P11_R	19	Y	interleukin 11 precursor	0.94255	0.05999	0.05009	0.04724	0.0466	0.06662	0.07974	0.07247	0.06466	0.06257	0.07104	0.08337	0.10804	0.04414	0.08422
IL12A	IL12A_E287_R	3	Y	interleukin 12A precursor	0.61773	0.02089	0.02062	0.01997	0.02243	0.02126	0.03157	0.02406	0.02657	0.02549	0.02125	0.02717	0.02323	0.01929	0.0213
IL12B	IL12B_E25_F	5	N	interleukin 12B precursor	0.84029	0.91928	0.9206	0.53521	0.50748	0.79874	0.41508	0.89483	0.86351	0.89805	0.9114	0.61231	0.49325	0.51691	0.8664
IL12B	IL12B_P1453_F	5	Y	interleukin 12B precursor	0.70734	0.67657	0.6253	0.16715	0.31874	0.54753	0.48478	0.67638	0.71299	0.71088	0.74136	0.22534	0.20083	0.16451	0.31259
IL12B	IL12B_P392_R	5	N	interleukin 12B precursor	0.33368	0.76421	0.16322	0.14738	0.53678	0.75835	0.0166	0.71523	0.38724	0.29931	0.58979	0.00624	0.01796	0.00492	0.53125
IL13	IL13_E75_R	5	N	interleukin 13 precursor	0.85931	0.94064	0.94658	0.96523	0.96723	0.96569	0.87745	0.95943	0.96934	0.95098	0.95453	0.8492	0.90146	0.55113	0.9406
IL16	IL16_P226_F	15	N	interleukin 16 isoform 1 precursor	0.89384	0.91409	0.90658	0.05909	0.12489	0.13089	0.17993	0.14951	0.09341	0.12776	0.13404	0.20558	0.08472	0.11367	0.1019
IL16	IL16_P93_R	15	N	interleukin 16 isoform 1 precursor	0.62529	0.8697	0.82991	0.03995	0.05859	0.05663	0.13645	0.05766	0.05663	0.05514	0.05995	0.03667	0.03705	0.12101	0.06882
IL17RB	IL17RB_E164_R	3	Y	interleukin 17B receptor isoform 1 precursor	0.95043	0.04986	0.08243	0.0456	0.04425	0.05345	0.08082	0.07739	0.04082	0.06545	0.06581	0.04721	0.05092	0.0364	0.04743
IL17RB	IL17RB_P788_R	3	Y	interleukin 17B receptor isoform 1 precursor	0.89348	0.01564	0.01465	0.03081	0.0506	0.02135	0.0493	0.02254	0.02478	0.05422	0.02198	0.04175	0.03074	0.03033	0.02605
IL18BP	IL18BP_E285_F	11	N	interleukin 18 binding protein isoform C precursor	0.65273	0.89008	0.90781	0.93174	0.90933	0.90343	0.48161	0.90126	0.92378	0.9185	0.91377	0.67692	0.49987	0.52595	0.86081
IL18BP	IL18BP_P51_R	11	N	interleukin 18 binding protein isoform C precursor	0.47674	0.79815	0.73992	0.38148	0.51168	0.54815	0.10392	0.84276	0.86786	0.84044	0.8368	0.62905	0.66743	0.51197	0.79991
IL1A	IL1A_E113_R	2	N	interleukin 1, alpha proprotein	0.90992	0.96022	0.96203	0.97557	0.98351	0.97841	0.89811	0.97171	0.97469	0.97182	0.97189	0.8649	0.89619	0.84698	0.95977
IL1B	IL1B_P582_R	2	N	interleukin 1, beta proprotein	0.77719	0.94783	0.96788	0.85315	0.93159	0.86243	0.27511	0.70751	0.84688	0.66638	0.76832	0.40995	0.48187	0.63441	0.7836
IL1B	IL1B_P829_F	2	N	interleukin 1, beta proprotein	0.36029	0.7715	0.72639	0.68662	0.92283	0.8068	0.55963	0.72764	0.56043	0.56167	0.71092	0.22578	0.66498	0.43731	0.7401
IL1RN	IL1RN_E42_F	2	N	interleukin 1 receptor antagonist isoform 4	0.62434	0.92823	0.94345	0.8789	0.91913	0.89592	0.50759	0.86421	0.84527	0.86079	0.86205	0.25666	0.17958	0.17892	0.49089
IL1RN	IL1RN_P93_R	2	N	interleukin 1 receptor antagonist isoform 4	0.54783	0.90341	0.89749	0.52225	0.5525	0.53282	0.06296	0.82159	0.82906	0.62471	0.48035	0.0495	0.04644	0.02736	0.07007
IL2	IL2_P607_R	4	N	interleukin 2 precursor	0.70614	0.88686	0.9007	0.82803	0.79979	0.8482	0.7387	0.71598	0.68079	0.62793	0.58798	0.38917	0.61986	0.27298	0.83966
IL3	IL3_P556_F	5	N	interleukin 3 precursor	0.78957	0.93762	0.94364	0.94166	0.94804	0.9539	0.90603	0.93962	0.93519	0.92551	0.93111	0.89865	0.85684	0.86065	0.94136
IL4	IL4_P262_R	5	N	interleukin 4 isoform 1 precursor	0.50324	0.89237	0.89813	0.84302	0.91282	0.93719	0.84067	0.8839	0.91192	0.91668	0.91297	0.65163	0.84389	0.71638	0.92072
IL6	IL6_E168_F	7	N	interleukin 6 (interferon, beta 2)	0.77949	0.0423	0.056	0.05525	0.04653	0.06321	0.08535	0.03505	0.04548	0.05869	0.04917	0.10902	0.05251	0.05027	0.03164
IL6	IL6_P213_R	7	N	interleukin 6 (interferon, beta 2)	0.84639	0.1238	0.12685	0.0279	0.03779	0.04868	0.05818	0.04488	0.04768	0.0394	0.04789	0.04078	0.0757	0.03679	0.04823
IL6	IL6_P611_F	7	N	interleukin 6 (interferon, beta 2)	0.69215	0.02324	0.01533	0.04074	0.02906	0.04336	0.02743	0.25586	0.17276	0.07486	0.04615	0.05095	0.02571	0.02514	0.04339
IL8	IL8_E118_R	4	N	interleukin 8 precursor	0.90419	0.95598	0.9529	0.03677	0.05198	0.05417	0.12674	0.05764	0.0469	0.03902	0.1451	0.39026	0.22238	0.39881	0.8407
IL8	IL8_P83_F	4	N	interleukin 8 precursor	0.91432	0.94665	0.94191	0.07507	0.19194	0.12018	0.1821	0.11335	0.2501	0.10479	0.47307	0.72131	0.80399	0.753	0.92223
IMPACT	IMPACT_P186_F	18	Y	Impact homolog	0.87311	0.03196	0.02951	0.03979	0.02479	0.02613	0.04321	0.02463	0.02438	0.03124	0.02868	0.05386	0.23447	0.0487	0.03416
IMPACT	IMPACT_P234_R	18	Y	Impact homolog	0.957	0.02404	0.02922	0.0283	0.03579	0.0228	0.03842	0.03212	0.05181	0.04249	0.0288	0.05542	0.11944	0.04141	0.08001
INHA	INHA_P1144_R	2	Y	inhibin alpha subunit precursor	0.90138	0.03989	0.03519	0.03372	0.03542	0.04085	0.04876	0.05018	0.04816	0.03335	0.03728	0.0504	0.04081	0.0357	0.04711
INHA	INHA_P1189_F	2	Y	inhibin alpha subunit precursor	0.83771	0.04481	0.03284	0.03507	0.04028	0.04205	0.05288	0.05936	0.05851	0.0435	0.04951	0.04522	0.06306	0.03451	0.04906
INS	INS_P248_F	11	N	proinsulin precursor	0.64862	0.85548	0.88768	0.60801	0.60553	0.8474	0.42967	0.87689	0.69413	0.49881	0.76399	0.46492	0.55897	0.50556	0.66983
INS	INS_P804_R	11	N	proinsulin precursor	0.48147	0.91872	0.94241	0.87116	0.92557	0.94674	0.91151	0.94125	0.89419	0.84322	0.90568	0.63587	0.77318	0.46415	0.91565
INSR	INSR_E97_F	19	Y	insulin receptor	0.86024	0.2407	0.15542	0.14302	0.48042	0.30392	0.13511	0.30104	0.28193	0.26975	0.23609	0.22135	0.28209	0.17812	0.29045
INSR	INSR_P1063_R	19	Y	insulin receptor	0.9434	0.65114	0.41813	0.06301	0.08988	0.06678	0.04957	0.02221	0.22265	0.03624	0.0667	0.11885	0.03692	0.04176	0.06736
IPF1	IPF1_P234_F	13	Y	insulin promoter factor 1, homeodomain transcription factor	0.88023	0.13029	0.18769	0.13303	0.26995	0.30089	0.19981	0.51143	0.27242	0.31694	0.38625	0.26764	0.03321	0.15352	0.21401
IPF1	IPF1_P750_F	13	Y	insulin promoter factor 1, homeodomain transcription factor	0.86915	0.9162	0.94586	0.60379	0.84161	0.58007	0.28124	0.24909	0.49238	0.50846	0.49772	0.21883	0.23742	0.52928	0.47508
IRAK1	IRAK1_P312_F	X	Y	interleukin-1 receptor-associated kinase 1 isoform 1	0.90547	0.04734	0.03488	0.0342	0.03681	0.03881	0.0776	0.5668	0.03749	0.54818	0.03364	0.49714	0.18782	0.04232	0.67478
IRAK1	IRAK1_P455_R	X	Y	interleukin-1 receptor-associated kinase 1 isoform 1	0.91389	0.05355	0.11512	0.02771	0.04451	0.03087	0.06038	0.39042	0.03419	0.40431	0.03929	0.24152	0.20257	0.02734	0.34865
IRAK3	IRAK3_E130_F	12	Y	interleukin-1 receptor-associated kinase 3	0.94908	0.03535	0.02713	0.02392	0.03283	0.03041	0.0365	0.03777	0.03677	0.03274	0.0345	0.08367	0.03321	0.02817	0.02752
IRAK3	IRAK3_P13_F	12	Y	interleukin-1 receptor-associated kinase 3	0.95012	0.05148	0.03166	0.03053	0.03339	0.03501	0.04824	0.03488	0.03932	0.03439	0.0414	0.04752	0.03707	0.03035	0.04171
IRAK3	IRAK3_P185_F	12	Y	interleukin-1 receptor-associated kinase 3	0.88742	0.61451	0.73233	0.05303	0.0585	0.08634	0.11082	0.07088	0.16558	0.05626	0.06819	0.07146	0.07852	0.05712	0.07667
IRF5	IRF5_E101_F	7	Y	interferon regulatory factor 5 isoform b	0.88665	0.28023	0.31428	0.02885	0.03477	0.03546	0.03313	0.03127	0.04027	0.0338	0.04941	0.15223	0.07793	0.05558	0.08245
IRF5	IRF5_P123_F	7	Y	interferon regulatory factor 5 isoform b	0.58372	0.07665	0.09603	0.0284	0.04544	0.03916	0.05646	0.04144	0.04346	0.03252	0.04378	0.05165	0.03591	0.05035	0.04078
IRF7	IRF7_E236_R	11	Y	interferon regulatory factor 7 isoform b	0.85756	0.83115	0.85897	0.02977	0.03931	0.02575	0.06218	0.03265	0.02994	0.04438	0.03659	0.0565	0.05077	0.03788	0.06865
IRF7	IRF7_P277_R	11	Y	interferon regulatory factor 7 isoform b	0.87477	0.74333	0.7473	0.02667	0.02832	0.03811	0.0461	0.03423	0.03282	0.03054	0.03273	0.05001	0.04412	0.05655	0.04397
ISL1	ISL1_E87_R	5	Y	islet-1	0.95391	0.03739	0.03633	0.04309	0.03769	0.03619	0.04975	0.05804	0.0359	0.04723	0.03787	0.0418	0.03958	0.03287	0.04744
ISL1	ISL1_P379_F	5	Y	islet-1	0.93735	0.01755	0.01922	0.0245	0.02105	0.02924	0.05329	0.03244	0.0243	0.02582	0.02188	0.04894	0.03414	0.04828	0.02166
ISL1	ISL1_P554_F	5	Y	islet-1	0.94321	0.02506	0.02782	0.02662	0.02977	0.0334	0.0482	0.02496	0.03099	0.03722	0.03162	0.06374	0.03282	0.03634	0.04899
ITGA2	ITGA2_E120_F	5	Y	integrin alpha 2 precursor	0.91352	0.03201	0.03257	0.02775	0.0405	0.02712	0.03459	0.04005	0.03131	0.0301	0.03278	0.07509	0.03354	0.03363	0.02955
ITGA2	ITGA2_P26_R	5	Y	integrin alpha 2 precursor	0.93584	0.0348	0.0374	0.03447	0.03427	0.03279	0.04235	0.03387	0.04707	0.03243	0.03952	0.13752	0.03026	0.04139	0.03661
ITGA6	ITGA6_P298_R	2	Y	integrin alpha chain, alpha 6	0.93981	0.08193	0.01907	0.02947	0.03641	0.03082	0.05807	0.02345	0.02037	0.0559	0.02915	0.05604	0.07259	0.04245	0.08449
ITGA6	ITGA6_P718_R	2	Y	integrin alpha chain, alpha 6	0.87813	0.9471	0.95218	0.9353	0.95727	0.95333	0.85602	0.90029	0.90951	0.94332	0.9465	0.76337	0.84703	0.64137	0.93994
ITGB1	ITGB1_P451_F	10	Y	integrin beta 1 isoform 1C-1 precursor	0.93974	0.06012	0.05594	0.03703	0.05099	0.04861	0.08663	0.05149	0.04865	0.03997	0.04334	0.10107	0.07488	0.13317	0.05226
ITGB4	ITGB4_E144_F	17	Y	integrin beta 4 isoform 1 precursor	0.7917	0.04951	0.0321	0.0359	0.03591	0.03673	0.04605	0.03918	0.04358	0.03761	0.03948	0.05599	0.03658	0.03282	0.03437
ITGB4	ITGB4_P517_F	17	Y	integrin beta 4 isoform 1 precursor	0.84934	0.52724	0.63186	0.10724	0.06976	0.09237	0.04452	0.20709	0.21238	0.13804	0.22245	0.04039	0.02954	0.03276	0.08227
ITK	ITK_E166_R	5	N	IL2-inducible T-cell kinase	0.90284	0.95641	0.93998	0.93297	0.95994	0.95431	0.88887	0.94511	0.93715	0.94258	0.93949	0.80172	0.91571	0.76565	0.94922
ITK	ITK_P114_F	5	N	IL2-inducible T-cell kinase	0.71472	0.91661	0.92883	0.78353	0.86649	0.85777	0.51573	0.73132	0.79896	0.79126	0.76718	0.54156	0.56436	0.36868	0.91183
ITPR2	ITPR2_P804_F	12	Y	inositol 1,4,5-triphosphate receptor, type 2	0.87238	0.05975	0.06028	0.1242	0.14332	0.17639	0.22025	0.14153	0.15487	0.16091	0.13661	0.11078	0.16833	0.10635	0.12052
ITPR3	ITPR3_E86_R	6	Y	inositol 1,4,5-triphosphate receptor, type 3	0.95254	0.02303	0.02072	0.02799	0.01913	0.01866	0.04025	0.02847	0.03126	0.02694	0.03415	0.04767	0.0433	0.03731	0.02201
ITPR3	ITPR3_P1112_F	6	Y	inositol 1,4,5-triphosphate receptor, type 3	0.82776	0.01956	0.01571	0.02204	0.02026	0.02044	0.02815	0.01917	0.02059	0.01935	0.01844	0.02649	0.02726	0.02242	0.02142
JAG1	JAG1_P66_F	20	Y	jagged 1 precursor	0.94023	0.0169	0.01944	0.02342	0.02032	0.02675	0.05605	0.02239	0.02443	0.02225	0.02134	0.03688	0.0506	0.0256	0.02466
JAG2	JAG2_E54_F	14	Y	jagged 2 isoform b precursor	0.92919	0.02225	0.01928	0.01912	0.02418	0.03159	0.03057	0.0234	0.02699	0.02165	0.02458	0.02617	0.02387	0.0222	0.02306
JAG2	JAG2_P264_F	14	Y	jagged 2 isoform b precursor	0.9005	0.02923	0.02709	0.02501	0.04577	0.03024	0.04621	0.03256	0.04212	0.03244	0.03092	0.03234	0.03427	0.02741	0.03116
JAK2	JAK2_P772_R	9	Y	Janus kinase 2	0.94545	0.04381	0.0431	0.03557	0.04101	0.0367	0.03445	0.04409	0.03828	0.04315	0.03931	0.04043	0.13342	0.03972	0.05027
JAK3	JAK3_E64_F	19	Y	Janus kinase 3	0.87878	0.8076	0.79037	0.03876	0.03952	0.04028	0.03555	0.0418	0.04288	0.04202	0.03227	0.03971	0.03154	0.02519	0.04958
JAK3	JAK3_P1075_R	19	N	Janus kinase 3	0.67735	0.94146	0.93623	0.88496	0.85649	0.87311	0.09136	0.89409	0.9022	0.905	0.9094	0.63935	0.77686	0.39661	0.85917
JAK3	JAK3_P156_R	19	N	Janus kinase 3	0.88224	0.94203	0.95146	0.04698	0.06609	0.12243	0.08012	0.12611	0.07186	0.13339	0.11459	0.07331	0.24303	0.03697	0.20361
JUNB	JUNB_P1149_R	19	Y	jun B proto-oncogene	0.75582	0.19275	0.18012	0.07795	0.28422	0.19693	0.17322	0.24123	0.21163	0.24715	0.21392	0.16597	0.18159	0.19307	0.22545
KCNK4	KCNK4_E3_F	11	Y	potassium channel, subfamily K, member 4 isoform 1	0.80583	0.13347	0.10286	0.05668	0.12529	0.09609	0.05888	0.16179	0.22242	0.24528	0.17608	0.22994	0.13459	0.09397	0.27578
KCNK4	KCNK4_P171_R	11	N	potassium channel, subfamily K, member 4 isoform 1	0.78951	0.50654	0.41033	0.16809	0.28627	0.28177	0.19635	0.37817	0.34165	0.26193	0.30923	0.20401	0.22104	0.04611	0.34945
KCNQ1	KCNQ1_E349_R	11	Y	potassium voltage-gated channel, KQT-like subfamily, member 1 isoform 3	0.91954	0.04488	0.04744	0.03456	0.06047	0.04442	0.04839	0.07068	0.04658	0.04371	0.04938	0.0494	0.0858	0.03526	0.0494
KCNQ1	KCNQ1_P546_R	11	Y	potassium voltage-gated channel, KQT-like subfamily, member 1 isoform 3	0.70672	0.42219	0.43106	0.13594	0.22489	0.12561	0.13722	0.16889	0.12818	0.16911	0.17453	0.22748	0.08841	0.06992	0.20155
KDR	KDR_E79_F	4	Y	kinase insert domain receptor (a type III receptor tyrosine kinase)	0.92881	0.05073	0.05558	0.02832	0.13263	0.04984	0.08138	0.05829	0.05072	0.04486	0.04364	0.07727	0.05461	0.09746	0.04297
KDR	KDR_P445_R	4	Y	kinase insert domain receptor (a type III receptor tyrosine kinase)	0.89773	0.04159	0.0224	0.03421	0.02011	0.02188	0.02877	0.02612	0.02251	0.02362	0.02028	0.06801	0.02374	0.02583	0.02493
KIAA0125	KIAA0125_E29_F	14	N	hypothetical protein LOC9834	0.84188	0.90826	0.8929	0.61558	0.62435	0.75348	0.20632	0.58226	0.69413	0.71196	0.61271	0.39492	0.3829	0.2601	0.82777
KIAA1804	KIAA1804_P689_R	1	Y	mixed lineage kinase 4	0.91364	0.07222	0.06937	0.08536	0.15574	0.14263	0.21874	0.28155	0.24937	0.2846	0.27555	0.1375	0.26423	0.03367	0.19929
KIT	KIT_P367_R	4	Y	v-kit Hardy-Zuckerman 4 feline sarcoma viral oncogene homolog precursor	0.85705	0.05902	0.02575	0.05364	0.04336	0.05195	0.09997	0.09163	0.1612	0.11469	0.08286	0.07452	0.03378	0.03125	0.06225
KIT	KIT_P405_F	4	Y	v-kit Hardy-Zuckerman 4 feline sarcoma viral oncogene homolog precursor	0.95157	0.03212	0.03287	0.03511	0.04192	0.03159	0.06522	0.03558	0.0465	0.04264	0.04574	0.06022	0.09158	0.03847	0.03751
KLF5	KLF5_E190_R	13	Y	Kruppel-like factor 5	0.93276	0.02133	0.04017	0.0181	0.01731	0.01763	0.06593	0.01678	0.02183	0.02089	0.02012	0.04975	0.04402	0.07459	0.02061
KLF5	KLF5_P13_F	13	Y	Kruppel-like factor 5	0.8644	0.03292	0.02466	0.03421	0.02493	0.04374	0.05318	0.03029	0.03453	0.03089	0.03431	0.06712	0.04405	0.08589	0.02866
KLK10	KLK10_P268_R	19	N	kallikrein 10 precursor	0.85005	0.86551	0.86549	0.12936	0.29818	0.17465	0.16848	0.19228	0.22053	0.17261	0.20231	0.08672	0.13582	0.09767	0.18313
KLK11	KLK11_P103_R	19	N	kallikrein 11 isoform 2 precursor	0.71327	0.89464	0.90046	0.26877	0.4331	0.53153	0.06294	0.31143	0.27851	0.08239	0.11639	0.08036	0.32049	0.12563	0.48217
KLK11	KLK11_P1290_F	19	N	kallikrein 11 isoform 2 precursor	0.7493	0.86366	0.89361	0.85071	0.85271	0.89368	0.72422	0.81889	0.82924	0.79304	0.82176	0.68305	0.75936	0.65386	0.88312
KRAS	KRAS_E82_F	12	Y	c-K-ras2 protein isoform a	0.92914	0.02973	0.01944	0.72018	0.63991	0.43991	0.10085	0.53791	0.5024	0.66657	0.07084	0.06212	0.10214	0.13754	0.07816
KRAS	KRAS_P651_F	12	Y	c-K-ras2 protein isoform a	0.84631	0.10767	0.08017	0.13384	0.19	0.22366	0.2276	0.22519	0.2352	0.20649	0.21909	0.25141	0.19809	0.2053	0.19476
KRT1	KRT1_P798_R	12	N	keratin 1	0.85728	0.87108	0.86536	0.48122	0.48486	0.57855	0.57467	0.71995	0.63879	0.66691	0.73523	0.54923	0.45994	0.2435	0.8021
KRT13	KRT13_P341_R	17	N	keratin 13 isoform b	0.80417	0.95191	0.94509	0.95821	0.95257	0.95506	0.90996	0.96818	0.95091	0.95742	0.96017	0.81412	0.86099	0.81947	0.95039
KRT13	KRT13_P676_F	17	N	keratin 13 isoform b	0.82725	0.91565	0.92339	0.90334	0.95343	0.95001	0.90525	0.94986	0.90808	0.92658	0.94383	0.82079	0.91066	0.83893	0.91274
KRT5	KRT5_E196_R	12	Y	keratin 5	0.85781	0.96234	0.96778	0.93371	0.93932	0.96667	0.8727	0.96624	0.96426	0.95632	0.96721	0.82278	0.80966	0.73776	0.94838
KRT5	KRT5_P308_F	12	N	keratin 5	0.75454	0.81957	0.82095	0.72632	0.71463	0.81991	0.60194	0.8183	0.78819	0.76298	0.81695	0.4129	0.35178	0.30111	0.75254
L1CAM	L1CAM_P148_R	X	Y	L1 cell adhesion molecule isoform 2 precursor	0.86557	0.03021	0.02641	0.02852	0.03212	0.02726	0.03205	0.02356	0.03192	0.03156	0.02859	0.02661	0.02446	0.03389	0.03664
L1CAM	L1CAM_P19_F	X	Y	L1 cell adhesion molecule isoform 2 precursor	0.95114	0.07052	0.04741	0.13453	0.06974	0.03893	0.04614	0.38296	0.08074	0.40841	0.07252	0.10922	0.04413	0.03982	0.45311
LAMB1	LAMB1_E144_R	7	Y	laminin, beta 1 precursor	0.85626	0.08769	0.09445	0.07778	0.12165	0.07635	0.11337	0.09871	0.09068	0.08373	0.09671	0.04973	0.04942	0.04219	0.09095
LAMC1	LAMC1_E466_R	1	Y	laminin, gamma 1 precursor	0.92823	0.01436	0.01284	0.02868	0.01909	0.02259	0.04758	0.02238	0.02239	0.02807	0.02487	0.09926	0.03698	0.02529	0.02685
LAMC1	LAMC1_P808_F	1	Y	laminin, gamma 1 precursor	0.9156	0.0967	0.10703	0.09139	0.12387	0.13503	0.25054	0.11762	0.1264	0.13209	0.12304	0.24005	0.15554	0.24259	0.12405
LAT	LAT_E46_F	16	N	linker for activation of T cells isoform a	0.73457	0.86	0.87068	0.87471	0.81928	0.89592	0.67693	0.8609	0.82867	0.84099	0.86776	0.60924	0.67282	0.38665	0.84792
LCK	LCK_E28_F	1	Y	lymphocyte-specific protein tyrosine kinase	0.90484	0.97082	0.96943	0.94759	0.89097	0.95857	0.92835	0.90605	0.87692	0.91986	0.92636	0.7707	0.83053	0.67091	0.91268
LCN2	LCN2_P141_R	9	N	lipocalin 2 (oncogene 24p3)	0.89058	0.96235	0.96828	0.9261	0.90963	0.79489	0.48478	0.95572	0.95783	0.95392	0.95673	0.75969	0.83432	0.73776	0.93749
LCN2	LCN2_P86_R	9	N	lipocalin 2 (oncogene 24p3)	0.67965	0.93748	0.93805	0.85135	0.79248	0.53501	0.41222	0.86331	0.87897	0.902	0.88067	0.4593	0.57409	0.72543	0.89646
LEFTY2	LEFTY2_P561_F	1	N	endometrial bleeding associated factor preproprotein	0.46596	0.84345	0.76452	0.21404	0.30184	0.32575	0.11735	0.86303	0.82038	0.72706	0.7873	0.03837	0.03677	0.03122	0.15998
LEFTY2	LEFTY2_P719_F	1	N	endometrial bleeding associated factor preproprotein	0.65317	0.94134	0.92501	0.70868	0.55067	0.80479	0.37842	0.94576	0.93542	0.93652	0.93497	0.16034	0.16666	0.07069	0.52033
LIF	LIF_E208_F	22	Y	leukemia inhibitory factor (cholinergic differentiation factor)	0.9448	0.036	0.03504	0.03535	0.05306	0.04519	0.04798	0.04476	0.04066	0.04035	0.03864	0.08669	0.05247	0.02818	0.0424
LIF	LIF_P383_R	22	N	leukemia inhibitory factor (cholinergic differentiation factor)	0.57492	0.76885	0.8265	0.27722	0.40027	0.35242	0.29106	0.31411	0.31835	0.35013	0.25469	0.24635	0.36739	0.17763	0.54162
LIG3	LIG3_P622_R	17	N	ligase III, DNA, ATP-dependent isoform alpha precursor	0.62249	0.82636	0.79225	0.36488	0.42961	0.45288	0.08338	0.18338	0.46501	0.50928	0.41503	0.16006	0.29604	0.10093	0.40587
LIG4	LIG4_P194_F	13	Y	DNA ligase IV	0.91801	0.04243	0.04423	0.03255	0.03279	0.04218	0.04905	0.0358	0.03677	0.03116	0.03512	0.16699	0.19716	0.03115	0.03982
LIMK1	LIMK1_P709_R	7	N	LIM domain kinase 1 isoform 1	0.76287	0.89019	0.91047	0.89474	0.93198	0.87279	0.69495	0.78373	0.53222	0.83803	0.85772	0.5631	0.66612	0.54742	0.82737
LMO1	LMO1_E265_R	11	Y	LIM domain only 1	0.27905	0.12903	0.23283	0.09857	0.05645	0.07345	0.15667	0.31444	0.08739	0.15968	0.19002	0.10867	0.02572	0.15907	0.0646
LMO1	LMO1_P169_F	11	Y	LIM domain only 1	0.93854	0.02224	0.02342	0.02681	0.03636	0.03127	0.03485	0.03098	0.03441	0.03018	0.0299	0.03134	0.02948	0.02325	0.02741
LMO2	LMO2_E148_F	11	N	LIM domain only 2	0.94206	0.96288	0.96139	0.97616	0.98268	0.98205	0.94102	0.97947	0.97811	0.98057	0.98095	0.85871	0.9134	0.83334	0.96389
LMO2	LMO2_P794_R	11	N	LIM domain only 2	0.9457	0.96846	0.96423	0.58338	0.64773	0.8521	0.4876	0.96348	0.94709	0.94005	0.97006	0.78696	0.82486	0.69184	0.93477
LMTK2	LMTK2_P1034_F	7	N	lemur tyrosine kinase 2	0.24664	0.68102	0.5897	0.74899	0.7273	0.75485	0.47263	0.68285	0.64245	0.74476	0.69593	0.47267	0.39553	0.24555	0.76359
LOX	LOX_P313_R	5	Y	lysyl oxidase preproprotein	0.88848	0.08653	0.08454	0.04174	0.05873	0.07109	0.05507	0.06178	0.04969	0.04471	0.0562	0.05753	0.05048	0.05043	0.06149
LOX	LOX_P71_F	5	Y	lysyl oxidase preproprotein	0.95813	0.02297	0.02116	0.02738	0.03064	0.02803	0.03601	0.02969	0.02379	0.02403	0.02567	0.08935	0.02985	0.09631	0.0322
LRP2	LRP2_E20_F	2	Y	low density lipoprotein-related protein 2	0.91075	0.07218	0.05713	0.04309	0.08208	0.09586	0.11816	0.08588	0.0935	0.07438	0.06974	0.13474	0.0847	0.09885	0.08299
LRRC32	LRRC32_E157_F	11	N	leucine rich repeat containing 32 precursor	0.93396	0.95786	0.95839	0.88057	0.93875	0.96022	0.92964	0.87083	0.84176	0.84726	0.82998	0.16395	0.27189	0.20826	0.48946
LRRC32	LRRC32_P865_R	11	Y	leucine rich repeat containing 32 precursor	0.71364	0.02173	0.01955	0.01886	0.0236	0.02484	0.0339	0.02824	0.02557	0.0239	0.02494	0.03588	0.04265	0.03297	0.02867
LRRK1	LRRK1_P39_F	15	N	leucine-rich repeat kinase 1	0.83993	0.93107	0.94736	0.9426	0.94882	0.9538	0.86458	0.94837	0.94929	0.94741	0.95058	0.81137	0.85463	0.73253	0.93015
LRRK1	LRRK1_P834_F	15	N	leucine-rich repeat kinase 1	0.40216	0.75394	0.57341	0.55662	0.4655	0.61388	0.1103	0.71605	0.53396	0.5757	0.67743	0.48308	0.26117	0.188	0.32537
LTA	LTA_E28_R	6	N	lymphotoxin alpha precursor	0.84409	0.50063	0.24324	0.60997	0.24456	0.77286	0.6188	0.90566	0.92628	0.92716	0.91977	0.10894	0.69453	0.50726	0.8882
LTA	LTA_P214_R	6	N	lymphotoxin alpha precursor	0.70542	0.9357	0.95011	0.93535	0.93075	0.94912	0.9018	0.94096	0.9193	0.90611	0.90448	0.74939	0.8794	0.60296	0.93398
LTB4R	LTB4R_E64_R	14	N	leukotriene B4 receptor	0.83753	0.92918	0.92934	0.86489	0.91798	0.94515	0.86645	0.94157	0.903	0.92584	0.91879	0.8535	0.80833	0.64417	0.91703
LTB4R	LTB4R_P163_F	14	N	leukotriene B4 receptor	0.88102	0.94501	0.95336	0.95998	0.95836	0.95577	0.93306	0.95184	0.93059	0.95548	0.95562	0.92252	0.85731	0.87533	0.93995
LY6G6E	LY6G6E_P45_R	6	N	lymphocyte antigen 6 complex G6E	0.63729	0.88478	0.84388	0.84324	0.81428	0.48692	0.83037	0.37085	0.45788	0.50321	0.45762	0.46833	0.33544	0.19511	0.33744
LYN	LYN_E353_F	8	Y	v-yes-1 Yamaguchi sarcoma viral related oncogene homolog	0.94507	0.05128	0.03603	0.09403	0.06545	0.05735	0.22163	0.07975	0.08566	0.06633	0.07794	0.10262	0.20951	0.27697	0.06546
LYN	LYN_P241_F	8	Y	v-yes-1 Yamaguchi sarcoma viral related oncogene homolog	0.86784	0.09999	0.1028	0.04723	0.10055	0.12929	0.09589	0.16964	0.13516	0.11825	0.1416	0.07862	0.06581	0.05115	0.12904
MAD2L1	MAD2L1_E93_F	4	Y	MAD2-like 1	0.86082	0.6918	0.67337	0.70183	0.73956	0.70324	0.22772	0.73983	0.72355	0.74988	0.74335	0.59832	0.61953	0.52007	0.79797
MAF	MAF_E77_R	16	Y	v-maf musculoaponeurotic fibrosarcoma oncogene homolog isoform a	0.54116	0.12102	0.0922	0.08284	0.36054	0.16454	0.06204	0.20851	0.13668	0.12819	0.13292	0.14192	0.2251	0.07325	0.14901
MAF	MAF_P826_R	16	Y	v-maf musculoaponeurotic fibrosarcoma oncogene homolog isoform a	0.9515	0.02274	0.02231	0.02469	0.0214	0.0252	0.10349	0.02604	0.02404	0.02116	0.02365	0.04016	0.03404	0.04581	0.02759
MAGEA1	MAGEA1_E113_R	X	N	melanoma antigen family A, 1	0.7276	0.83826	0.83187	0.74038	0.7686	0.87166	0.65115	0.82379	0.782	0.83183	0.78378	0.34941	0.76797	0.68164	0.8492
MAGEA1	MAGEA1_P926_F	X	N	melanoma antigen family A, 1	0.86655	0.92002	0.79493	0.92095	0.95519	0.92525	0.82917	0.92429	0.90431	0.93707	0.91343	0.81088	0.88097	0.4397	0.92968
MAGEC3	MAGEC3_E307_F	X	N	melanoma antigen family C, 3 isoform 1	0.85388	0.9023	0.94063	0.784	0.89633	0.88975	0.48957	0.8506	0.81616	0.83584	0.86128	0.58372	0.58827	0.42244	0.88967
MAGEC3	MAGEC3_P903_F	X	N	melanoma antigen family C, 3 isoform 1	0.11403	0.52032	0.59975	0.56803	0.36243	0.6038	0.27705	0.50411	0.61137	0.33069	0.37618	0.12523	0.47752	0.09764	0.47895
MAGEL2	MAGEL2_E166_R	15	N	MAGE-like protein 2	0.44203	0.84945	0.81743	0.83921	0.89535	0.91702	0.73527	0.91247	0.87949	0.87656	0.905	0.67669	0.75744	0.52988	0.89841
MAGEL2	MAGEL2_P170_R	15	Y	MAGE-like protein 2	0.67808	0.82219	0.80569	0.66343	0.72681	0.85995	0.37856	0.84756	0.80209	0.80081	0.85537	0.39914	0.56895	0.34197	0.82681
MALT1	MALT1_P406_R	18	Y	mucosa associated lymphoid tissue lymphoma translocation protein 1 isoform a	0.72691	0.04574	0.03184	0.04043	0.04478	0.03335	0.05701	0.02789	0.03699	0.03393	0.03377	0.03412	0.03158	0.0354	0.03249
MAP2K6	MAP2K6_E297_F	17	N	mitogen-activated protein kinase kinase 6 isoform 1	0.55936	0.02839	0.02669	0.02515	0.03773	0.03631	0.03428	0.03296	0.03473	0.02074	0.02497	0.10261	0.02703	0.0254	0.02718
MAP2K6	MAP2K6_P297_R	17	Y	mitogen-activated protein kinase kinase 6 isoform 1	0.62496	0.69706	0.72831	0.29576	0.20149	0.21222	0.19344	0.26716	0.22583	0.23045	0.21948	0.08065	0.13575	0.0348	0.15454
MAP3K1	MAP3K1_E81_F	5	Y	mitogen-activated protein kinase kinase kinase 1	0.93266	0.02459	0.03255	0.16959	0.33623	0.02594	0.20225	0.05846	0.11142	0.07247	0.07136	0.08201	0.19441	0.09534	0.06086
MAP3K1	MAP3K1_P7_F	5	Y	mitogen-activated protein kinase kinase kinase 1	0.919	0.10615	0.12778	0.62835	0.7349	0.45861	0.08723	0.62333	0.44493	0.60763	0.5882	0.43143	0.14812	0.14934	0.64097
MAP3K8	MAP3K8_P1036_F	10	Y	mitogen-activated protein kinase kinase kinase 8	0.9537	0.69762	0.69223	0.35365	0.30896	0.52477	0.58516	0.6974	0.6109	0.74778	0.80508	0.61877	0.51314	0.37291	0.59042
MAP3K9	MAP3K9_E17_R	14	Y	mitogen-activated protein kinase kinase kinase 9	0.79721	0.0315	0.03117	0.03623	0.04187	0.04424	0.25828	0.04544	0.03987	0.05721	0.04308	0.34995	0.22954	0.1884	0.04722
MAPK10	MAPK10_E26_F	4	N	mitogen-activated protein kinase 10 isoform 2	0.68938	0.88604	0.90578	0.85859	0.87408	0.24361	0.86343	0.80082	0.92642	0.75996	0.64653	0.52827	0.65304	0.0865	0.76177
MAPK12	MAPK12_E165_R	22	Y	mitogen-activated protein kinase 12	0.90143	0.01904	0.01945	0.02364	0.02484	0.02399	0.03896	0.02324	0.03024	0.02821	0.02595	0.03626	0.03283	0.03144	0.02378
MAPK12	MAPK12_P416_F	22	Y	mitogen-activated protein kinase 12	0.78721	0.15091	0.19017	0.16869	0.35475	0.16414	0.41056	0.08087	0.13299	0.0638	0.11012	0.08752	0.04629	0.08288	0.05456
MAPK14	MAPK14_P327_R	6	Y	mitogen-activated protein kinase 14 isoform 3	0.89367	0.51712	0.6468	0.13157	0.29666	0.30228	0.23247	0.45005	0.30769	0.24798	0.31483	0.35677	0.42193	0.41675	0.24326
MAPK4	MAPK4_E273_R	18	N	mitogen-activated protein kinase 4	0.4146	0.89667	0.91931	0.47407	0.59148	0.70249	0.24848	0.66979	0.70543	0.64777	0.75979	0.25231	0.45183	0.16779	0.72978
MAPK9	MAPK9_P1175_F	5	N	mitogen-activated protein kinase 9 isoform 4	0.47068	0.90327	0.89258	0.79495	0.77898	0.72962	0.39287	0.86714	0.85586	0.90031	0.93002	0.6094	0.77476	0.43966	0.90423
MAS1	MAS1_P469_R	6	N	MAS1 oncogene	0.72968	0.8852	0.86355	0.91975	0.89861	0.90631	0.78531	0.9063	0.91054	0.91528	0.9238	0.55646	0.76737	0.68222	0.8591
MAS1	MAS1_P657_R	6	N	MAS1 oncogene	0.69774	0.92321	0.92974	0.95995	0.94842	0.95803	0.90332	0.93945	0.95476	0.95101	0.95534	0.87323	0.90703	0.75413	0.92743
MATK	MATK_P190_R	19	Y	megakaryocyte-associated tyrosine kinase isoform a	0.77384	0.4794	0.36206	0.095	0.40699	0.12452	0.08271	0.86125	0.87565	0.90137	0.87148	0.07011	0.16378	0.06276	0.1392
MATK	MATK_P64_F	19	Y	megakaryocyte-associated tyrosine kinase isoform a	0.88524	0.12868	0.16777	0.02155	0.02778	0.02283	0.03595	0.04025	0.03463	0.03037	0.04341	0.03995	0.05811	0.0227	0.03003
MBD2	MBD2_P233_F	18	N	methyl-CpG binding domain protein 2 isoform 1	0.85105	0.9082	0.89716	0.65687	0.69359	0.75925	0.54342	0.77678	0.69939	0.71854	0.72559	0.44646	0.58106	0.16627	0.72909
MC2R	MC2R_E455_F	18	N	melanocortin 2 receptor	0.94337	0.94806	0.94498	0.95752	0.92067	0.96658	0.89074	0.93632	0.92679	0.89043	0.87809	0.83786	0.79711	0.66654	0.94659
MC2R	MC2R_P1025_F	18	N	melanocortin 2 receptor	0.28776	0.77071	0.68007	0.43824	0.34128	0.42825	0.08498	0.35607	0.2808	0.27208	0.21273	0.16925	0.3128	0.04869	0.12219
MCAM	MCAM_P169_R	11	Y	melanoma cell adhesion molecule	0.93283	0.04618	0.02527	0.03771	0.03528	0.02958	0.04587	0.03172	0.03253	0.03725	0.03603	0.03874	0.03925	0.07816	0.03042
MCAM	MCAM_P265_R	11	Y	melanoma cell adhesion molecule	0.67499	0.07559	0.05249	0.03795	0.08397	0.09166	0.05732	0.08062	0.05643	0.05983	0.07296	0.04462	0.0519	0.03257	0.06329
MCC	MCC_E23_R	5	Y	mutated in colorectal cancers	0.75746	0.02278	0.02256	0.03663	0.02731	0.02967	0.03897	0.03874	0.03095	0.02829	0.03165	0.03398	0.03032	0.02588	0.02702
MCC	MCC_P196_R	5	Y	mutated in colorectal cancers	0.94251	0.01304	0.01629	0.02553	0.01748	0.01757	0.03161	0.01699	0.02012	0.01754	0.01673	0.0368	0.03056	0.02776	0.01954
MCF2	MCF2_E195_F	X	N	MCF.2 cell line derived transforming sequence	0.79877	0.51683	0.3726	0.13892	0.17741	0.10284	0.04729	0.62354	0.06048	0.55436	0.03802	0.28983	0.3721	0.0376	0.76654
MCF2	MCF2_P1024_R	X	N	MCF.2 cell line derived transforming sequence	0.60841	0.78183	0.58473	0.20332	0.30558	0.72324	0.11804	0.83773	0.69814	0.76253	0.79794	0.09339	0.24081	0.01652	0.84002
MCF2	MCF2_P445_F	X	N	MCF.2 cell line derived transforming sequence	0.50694	0.79819	0.77875	0.58412	0.62545	0.72503	0.47209	0.71405	0.57683	0.58936	0.61555	0.52341	0.50484	0.16409	0.82685
MCM2	MCM2_P241_R	3	Y	minichromosome maintenance protein 2	0.94168	0.02389	0.02496	0.03153	0.03135	0.02595	0.03681	0.03069	0.03167	0.02926	0.0317	0.06386	0.05243	0.02876	0.03714
MCM2	MCM2_P260_F	3	Y	minichromosome maintenance protein 2	0.93803	0.02967	0.02555	0.02999	0.0346	0.03547	0.0451	0.04142	0.03411	0.03503	0.03893	0.03907	0.04444	0.03252	0.0402
MCM6	MCM6_E136_F	2	Y	minichromosome maintenance protein 6	0.87061	0.03884	0.04374	0.03573	0.05808	0.06055	0.05063	0.04366	0.0507	0.03836	0.04072	0.04519	0.06171	0.02904	0.05456
ABCB1	MDR1_seq_42_S300_R	7	Y	ATP-binding cassette sub-family B member 1	0.82971	0.06807	0.11217	0.03648	0.02899	0.05018	0.03364	0.04822	0.02821	0.05119	0.04558	0.03336	0.02793	0.0471	0.03502
MDS1	MDS1_E45_F	3	Y	myelodysplasia syndrome protein 1	0.42514	0.0182	0.01772	0.03635	0.02409	0.043	0.04097	0.06944	0.0344	0.06562	0.04315	0.06947	0.09401	0.02568	0.0817
MECP2	MECP2_E90_R	X	Y	methyl CpG binding protein 2	0.91091	0.11139	0.07189	0.06852	0.19489	0.08437	0.06259	0.32306	0.09253	0.40492	0.10985	0.16993	0.048	0.03843	0.19116
MECP2	MECP2_P398_R	X	Y	methyl CpG binding protein 2	0.54403	0.05187	0.04615	0.04515	0.05875	0.05281	0.03626	0.41281	0.05972	0.41751	0.05039	0.18906	0.23808	0.04247	0.53349
MEG3	MEG3_E91_F	14	Y	.	0.38021	0.73479	0.85604	0.25499	0.32036	0.37235	0.28261	0.3917	0.31791	0.26807	0.36023	0.21079	0.27129	0.14512	0.31887
MEG3	MEG3_P235_F	14	Y	.	0.9295	0.96855	0.97779	0.8033	0.86509	0.90658	0.65816	0.87833	0.85075	0.86237	0.87558	0.62691	0.62677	0.47375	0.86477
MEST	MEST_E150_F	7	Y	mesoderm specific transcript isoform a	0.56808	0.94067	0.9451	0.67409	0.8835	0.89435	0.45132	0.93584	0.92994	0.79918	0.92113	0.40641	0.65364	0.41126	0.8339
MEST	MEST_P4_F	7	Y	mesoderm specific transcript isoform a	0.84074	0.97117	0.96333	0.70108	0.91722	0.96235	0.83581	0.96776	0.95764	0.92841	0.96466	0.7232	0.82318	0.3727	0.92424
MEST	MEST_P62_R	7	Y	mesoderm specific transcript isoform a	0.94744	0.9708	0.97023	0.78113	0.95467	0.95167	0.94518	0.97101	0.96828	0.90085	0.96018	0.59642	0.64125	0.7417	0.91167
MET	MET_E333_F	7	Y	met proto-oncogene precursor	0.91845	0.05499	0.05354	0.03563	0.05365	0.07296	0.05653	0.2583	0.20962	0.47579	0.64897	0.1685	0.06604	0.05298	0.09467
MFAP4	MFAP4_P10_R	17	N	microfibrillar-associated protein 4	0.88434	0.29782	0.26452	0.02908	0.06922	0.09786	0.12174	0.1332	0.21275	0.15564	0.15777	0.07331	0.0396	0.03307	0.05363
MFAP4	MFAP4_P197_F	17	N	microfibrillar-associated protein 4	0.80879	0.12373	0.20759	0.07434	0.12077	0.08798	0.12948	0.20183	0.32554	0.17914	0.25083	0.03221	0.02931	0.02536	0.03577
MGMT	MGMT_P272_R	10	Y	O-6-methylguanine-DNA methyltransferase	0.83951	0.27835	0.29178	0.03086	0.03203	0.02901	0.03201	0.03011	0.02852	0.02853	0.02801	0.03506	0.03693	0.0327	0.03754
MGMT	MGMT_P281_F	10	Y	O-6-methylguanine-DNA methyltransferase	0.95481	0.75388	0.59567	0.0339	0.04031	0.04007	0.04813	0.04029	0.04268	0.03526	0.03891	0.05319	0.05324	0.03874	0.03427
MKRN3	MKRN3_E144_F	15	Y	makorin, ring finger protein, 3	0.93369	0.96201	0.96238	0.90509	0.97046	0.94084	0.54926	0.76309	0.73372	0.91312	0.90037	0.85273	0.82023	0.56856	0.95987
MKRN3	MKRN3_P108_F	15	N	makorin, ring finger protein, 3	0.82198	0.89025	0.89764	0.7572	0.87277	0.81467	0.20432	0.60264	0.40965	0.7428	0.8135	0.67582	0.79975	0.36287	0.88704
MKRN4	MKRN4_E249_R	X	Y	.	0.8816	0.95971	0.9567	0.94692	0.96596	0.96025	0.90231	0.96774	0.93378	0.96727	0.96043	0.89785	0.94642	0.73848	0.95669
MKRN4	MKRN4_P1320_R	X	Y	.	0.69622	0.95057	0.95058	0.90691	0.95744	0.94946	0.82803	0.90231	0.94514	0.93109	0.94376	0.5816	0.77467	0.47888	0.90361
MLF1	MLF1_E243_F	3	Y	myeloid leukemia factor 1	0.89061	0.87892	0.82438	0.04381	0.03647	0.05915	0.0389	0.03139	0.02954	0.03256	0.05109	0.07582	0.02909	0.02861	0.03294
MLF1	MLF1_P97_F	3	Y	myeloid leukemia factor 1	0.86207	0.76538	0.78554	0.02726	0.02885	0.02666	0.05364	0.02728	0.02985	0.02431	0.02759	0.03227	0.0542	0.02879	0.02621
MLH1	MLH1_P381_F	3	Y	MutL protein homolog 1	0.92114	0.03174	0.03026	0.02889	0.03311	0.05287	0.05055	0.0358	0.04515	0.02983	0.03543	0.04319	0.03571	0.03301	0.04036
MLH3	MLH3_E72_F	14	Y	mutL homolog 3	0.93558	0.05201	0.04164	0.03643	0.03284	0.04187	0.05582	0.03147	0.04054	0.04069	0.03366	0.10404	0.05059	0.08287	0.04594
MLH3	MLH3_P25_F	14	Y	mutL homolog 3	0.8766	0.01924	0.01852	0.02483	0.0173	0.0261	0.04469	0.01685	0.0225	0.01833	0.01887	0.09232	0.03931	0.02945	0.01703
MLLT3	MLLT3_E93_R	9	Y	myeloid/lymphoid or mixed-lineage leukemia (trithorax homolog, Drosophila); translocated to, 3	0.91206	0.01462	0.01654	0.03226	0.0239	0.0281	0.04877	0.02345	0.02391	0.02225	0.01983	0.04633	0.03835	0.03012	0.02298
MLLT4	MLLT4_P1400_F	6	Y	myeloid/lymphoid or mixed-lineage leukemia (trithorax homolog, Drosophila); translocated to, 4	0.8351	0.05588	0.06256	0.05101	0.0796	0.1043	0.097	0.0957	0.08108	0.07587	0.11859	0.03906	0.05576	0.03125	0.05515
MLLT6	MLLT6_P957_F	17	Y	myeloid/lymphoid or mixed-lineage leukemia (trithorax homolog, Drosophila); translocated to, 6	0.7708	0.16569	0.1895	0.05566	0.06424	0.0456	0.03737	0.04288	0.06117	0.04687	0.03996	0.07873	0.02706	0.02499	0.0359
MME	MME_E29_F	3	Y	membrane metallo-endopeptidase	0.95539	0.03108	0.0307	0.0392	0.02926	0.03875	0.03913	0.0332	0.03579	0.03789	0.04837	0.04893	0.03212	0.13269	0.04077
MME	MME_P388_F	3	Y	membrane metallo-endopeptidase	0.79983	0.03445	0.03533	0.08628	0.04244	0.06211	0.20771	0.03979	0.0512	0.03806	0.05062	0.11618	0.06948	0.16164	0.04812
MMP1	MMP1_P397_R	11	N	matrix metalloproteinase 1 preproprotein	0.94632	0.96187	0.9658	0.96667	0.98249	0.97692	0.93075	0.97864	0.97202	0.97791	0.97814	0.89384	0.94527	0.88802	0.97189
MMP1	MMP1_P460_F	11	N	matrix metalloproteinase 1 preproprotein	0.82097	0.94436	0.94705	0.959	0.95534	0.96166	0.89947	0.96835	0.96344	0.96541	0.9667	0.86313	0.90121	0.8439	0.96078
MMP10	MMP10_E136_R	11	N	matrix metalloproteinase 10 preproprotein	0.60888	0.21236	0.08302	0.5928	0.53626	0.7411	0.10057	0.7403	0.66832	0.76107	0.74341	0.3411	0.21334	0.11296	0.5662
MMP14	MMP14_P13_F	14	Y	matrix metalloproteinase 14 preproprotein	0.88443	0.04531	0.03012	0.02334	0.03964	0.0339	0.0323	0.03932	0.03089	0.02787	0.04082	0.03465	0.03155	0.02433	0.036
MMP14	MMP14_P208_R	14	N	matrix metalloproteinase 14 preproprotein	0.32873	0.04607	0.03194	0.03586	0.06388	0.04251	0.04684	0.04406	0.05677	0.0396	0.04651	0.11463	0.04202	0.08364	0.05149
MMP19	MMP19_E274_R	12	N	similar to Matrix metalloproteinase-19 precursor (MMP-19) (Matrix metalloproteinase RASI) (MMP-18)	0.89059	0.86326	0.84323	0.12197	0.26051	0.82522	0.73138	0.60346	0.66551	0.29498	0.25071	0.11989	0.18053	0.03564	0.096
MMP19	MMP19_P306_F	12	N	similar to Matrix metalloproteinase-19 precursor (MMP-19) (Matrix metalloproteinase RASI) (MMP-18)	0.44526	0.8881	0.8912	0.71096	0.82418	0.87494	0.70687	0.92633	0.89614	0.83833	0.84114	0.41835	0.21683	0.3181	0.65106
MMP2	MMP2_E21_R	16	Y	matrix metalloproteinase 2 preproprotein	0.91806	0.02405	0.02125	0.0284	0.05052	0.06003	0.03079	0.03416	0.0284	0.03181	0.02727	0.03454	0.03168	0.05206	0.02723
MMP2	MMP2_P197_F	16	Y	matrix metalloproteinase 2 preproprotein	0.7422	0.03752	0.02771	0.03322	0.03833	0.14281	0.07075	0.03856	0.04204	0.03283	0.03926	0.05181	0.0405	0.03224	0.02671
MMP2	MMP2_P303_R	16	Y	matrix metalloproteinase 2 preproprotein	0.94827	0.0591	0.06811	0.03297	0.04928	0.10455	0.04744	0.0393	0.03562	0.03492	0.03345	0.03448	0.03232	0.02573	0.03462
MMP3	MMP3_P16_R	11	N	matrix metalloproteinase 3 preproprotein	0.66143	0.93381	0.92103	0.06312	0.03166	0.06684	0.16442	0.82798	0.87437	0.88096	0.89724	0.0416	0.04304	0.08696	0.715
MMP3	MMP3_P55_F	11	N	matrix metalloproteinase 3 preproprotein	0.77837	0.79907	0.78547	0.06798	0.09269	0.14471	0.14615	0.70237	0.71487	0.71715	0.74361	0.09154	0.06917	0.11741	0.69973
MMP7	MMP7_E59_F	11	N	matrix metalloproteinase 7 preproprotein	0.26771	0.67999	0.60762	0.14293	0.14389	0.0907	0.10222	0.41605	0.25349	0.2508	0.23305	0.33316	0.18694	0.12826	0.57988
MMP7	MMP7_P613_F	11	N	matrix metalloproteinase 7 preproprotein	0.67108	0.73196	0.66004	0.90348	0.75914	0.70636	0.47192	0.74569	0.7518	0.7549	0.78694	0.475	0.4323	0.45965	0.75532
MMP8	MMP8_E89_R	11	N	matrix metalloproteinase 8 preproprotein	0.8164	0.9052	0.89797	0.83458	0.91663	0.92925	0.77555	0.51473	0.79909	0.79346	0.84271	0.81679	0.80264	0.48708	0.91988
MMP9	MMP9_E88_R	20	N	matrix metalloproteinase 9 preproprotein	0.62596	0.92487	0.91121	0.79532	0.90561	0.89187	0.57433	0.84175	0.74036	0.84253	0.82263	0.58501	0.69704	0.56411	0.86592
MMP9	MMP9_P189_F	20	N	matrix metalloproteinase 9 preproprotein	0.83633	0.93526	0.94612	0.09178	0.32909	0.69678	0.67461	0.31215	0.37903	0.24314	0.43888	0.32526	0.37835	0.19496	0.43487
MMP9	MMP9_P237_R	20	N	matrix metalloproteinase 9 preproprotein	0.25272	0.36089	0.32867	0.04361	0.06523	0.08623	0.05809	0.10035	0.05102	0.04241	0.0499	0.05132	0.10952	0.03046	0.06132
MOS	MOS_E60_R	8	Y	v-mos Moloney murine sarcoma viral oncogene homolog	0.91691	0.90006	0.87511	0.05267	0.05424	0.04945	0.07537	0.05117	0.03923	0.04503	0.04062	0.10325	0.07696	0.06045	0.04391
MOS	MOS_P27_R	8	Y	v-mos Moloney murine sarcoma viral oncogene homolog	0.31456	0.53487	0.48925	0.05148	0.04682	0.06292	0.08319	0.03953	0.03874	0.0444	0.0381	0.05323	0.04268	0.04638	0.05308
MOS	MOS_P746_F	8	N	v-mos Moloney murine sarcoma viral oncogene homolog	0.44318	0.8526	0.8292	0.34025	0.70469	0.49697	0.35431	0.73966	0.35707	0.41049	0.37349	0.08188	0.33709	0.05745	0.5362
MPL	MPL_P62_F	1	N	myeloproliferative leukemia virus oncogene	0.79823	0.93437	0.93185	0.82452	0.80447	0.90706	0.55264	0.77623	0.8545	0.83473	0.85644	0.7259	0.79339	0.6094	0.87998
MPL	MPL_P657_F	1	N	myeloproliferative leukemia virus oncogene	0.19105	0.67701	0.48512	0.22587	0.28775	0.35536	0.15365	0.37614	0.27734	0.31383	0.31935	0.19964	0.42377	0.03805	0.53549
MPO	MPO_E302_R	17	N	myeloperoxidase	0.72198	0.9465	0.94702	0.75418	0.8386	0.84565	0.64657	0.74842	0.7765	0.75747	0.80682	0.36257	0.53389	0.35871	0.90214
MPO	MPO_P883_R	17	N	myeloperoxidase	0.57401	0.90252	0.87155	0.14731	0.16992	0.11756	0.06675	0.10178	0.05352	0.0562	0.0448	0.03542	0.03286	0.05368	0.05527
MSH2	MSH2_P1008_F	2	Y	mutS homolog 2	0.94393	0.96056	0.95007	0.28792	0.81342	0.81277	0.6806	0.834	0.38178	0.39357	0.70167	0.71135	0.63068	0.35594	0.66259
MSH3	MSH3_E3_F	5	Y	mutS homolog 3	0.9446	0.6905	0.499	0.67445	0.89841	0.76336	0.53666	0.87678	0.85783	0.84724	0.8676	0.54452	0.43069	0.50066	0.90116
MSH3	MSH3_P13_R	5	Y	mutS homolog 3	0.88925	0.57685	0.46624	0.71771	0.87045	0.67061	0.29513	0.79808	0.78578	0.81443	0.81127	0.46069	0.3123	0.43946	0.82656
SRPK3	MSSK1_seq_27_S45_F	X	N	serine/threonine kinase 23	0.85445	0.92742	0.92423	0.06548	0.30716	0.59804	0.03782	0.91911	0.8794	0.89907	0.84958	0.7209	0.77575	0.76712	0.9035
MST1R	MST1R_E42_R	3	Y	macrophage stimulating 1 receptor	0.93096	0.93169	0.94384	0.81672	0.81486	0.79241	0.82797	0.94034	0.92701	0.77941	0.90375	0.13594	0.25549	0.09692	0.44722
MST1R	MST1R_P392_F	3	Y	macrophage stimulating 1 receptor	0.82128	0.0721	0.04149	0.05066	0.07176	0.10997	0.13332	0.63226	0.37578	0.29056	0.5389	0.04875	0.02663	0.02486	0.09141
MST1R	MST1R_P87_R	3	Y	macrophage stimulating 1 receptor	0.92892	0.86488	0.80107	0.48466	0.21842	0.26966	0.1757	0.6459	0.61173	0.33056	0.549	0.04556	0.03218	0.02577	0.13042
MT1A	MT1A_E13_R	16	Y	metallothionein 1A	0.78172	0.06257	0.02663	0.0736	0.07633	0.07284	0.08578	0.10786	0.11811	0.07303	0.08488	0.13531	0.09137	0.04057	0.04859
MT1A	MT1A_P49_R	16	Y	metallothionein 1A	0.94773	0.02191	0.01418	0.02218	0.019	0.01801	0.03069	0.02971	0.01841	0.02047	0.01654	0.04148	0.03622	0.04502	0.01585
MT1A	MT1A_P600_F	16	Y	metallothionein 1A	0.88855	0.61137	0.66776	0.92092	0.81632	0.63689	0.18405	0.90096	0.66368	0.84358	0.79835	0.308	0.24657	0.23231	0.60565
MTA1	MTA1_P478_F	14	Y	metastasis associated protein	0.69124	0.47904	0.461	0.03127	0.05148	0.0536	0.03694	0.05675	0.04177	0.0427	0.04699	0.03799	0.03028	0.03123	0.05633
MUC1	MUC1_E18_R	1	N	MUC1 mucin isoform 1 precursor	0.36103	0.66269	0.68039	0.74615	0.75092	0.8061	0.70717	0.84134	0.79976	0.75782	0.80779	0.66632	0.69845	0.31232	0.64633
MUC1	MUC1_P191_F	1	Y	MUC1 mucin isoform 1 precursor	0.90338	0.1389	0.15319	0.10665	0.07258	0.13697	0.32581	0.70682	0.5516	0.60517	0.6555	0.10028	0.1148	0.11217	0.19433
MUSK	MUSK_P308_F	9	N	skeletal muscle receptor tyrosine kinase	0.73531	0.89304	0.87749	0.87372	0.8186	0.84989	0.15072	0.85369	0.87042	0.86787	0.86309	0.3545	0.66993	0.36491	0.87704
MXI1	MXI1_P1269_F	10	Y	MAX interactor 1 isoform a	0.70394	0.77802	0.71536	0.65101	0.65805	0.78884	0.09853	0.65728	0.63083	0.76115	0.66649	0.3311	0.2047	0.22557	0.31545
MXI1	MXI1_P75_R	10	Y	MAX interactor 1 isoform a	0.84941	0.02344	0.02287	0.02674	0.02695	0.0286	0.02804	0.03122	0.02646	0.02463	0.02936	0.02131	0.03095	0.01406	0.02705
MYB	MYB_P673_R	6	Y	v-myb myeloblastosis viral oncogene homolog	0.8416	0.15593	0.16336	0.09842	0.15646	0.16378	0.06843	0.2148	0.14777	0.12454	0.14639	0.06282	0.07324	0.0499	0.11745
MYBL2	MYBL2_P211_F	20	Y	MYB-related protein B	0.91369	0.02777	0.02402	0.04956	0.05235	0.03003	0.03625	0.0302	0.03469	0.03451	0.0356	0.03989	0.06488	0.02485	0.03577
MYBL2	MYBL2_P354_F	20	Y	MYB-related protein B	0.81494	0.29657	0.3598	0.11423	0.21238	0.11487	0.05977	0.07239	0.2479	0.08745	0.09149	0.07177	0.04275	0.04083	0.07878
MYCL1	MYCL1_P502_R	1	Y	l-myc-1 proto-oncogene isoform 1	0.93546	0.03982	0.01504	0.02434	0.06757	0.09796	0.02788	0.21616	0.03867	0.08029	0.09603	0.02738	0.04365	0.0558	0.03443
MYCL2	MYCL2_E44_R	X	Y	.	0.84685	0.92452	0.89261	0.03391	0.04164	0.0531	0.04026	0.53416	0.0556	0.39093	0.04501	0.11055	0.0926	0.03505	0.35194
MYCL2	MYCL2_P19_F	X	Y	.	0.91886	0.97108	0.96561	0.04598	0.03633	0.14553	0.07521	0.33739	0.03831	0.42889	0.05469	0.17253	0.3567	0.03122	0.41815
MYCN	MYCN_E77_R	2	Y	v-myc myelocytomatosis viral related oncogene, neuroblastoma derived	0.37899	0.02741	0.03242	0.04709	0.0322	0.03954	0.05972	0.03618	0.0437	0.033	0.04022	0.06197	0.04751	0.03663	0.03856
MYCN	MYCN_P464_R	2	Y	v-myc myelocytomatosis viral related oncogene, neuroblastoma derived	0.86495	0.02075	0.02242	0.02584	0.03862	0.02599	0.04138	0.03095	0.02779	0.03105	0.02987	0.03529	0.02691	0.03151	0.02022
MYH11	MYH11_P22_F	16	Y	smooth muscle myosin heavy chain 11 isoform SM2	0.96271	0.02535	0.02266	0.02433	0.04387	0.03388	0.35362	0.04847	0.02869	0.04436	0.05085	0.35726	0.02975	0.03127	0.02641
MYH11	MYH11_P236_R	16	Y	smooth muscle myosin heavy chain 11 isoform SM2	0.94662	0.02122	0.02064	0.07235	0.05255	0.0287	0.07563	0.04556	0.0336	0.04406	0.03683	0.05097	0.09197	0.02826	0.04189
MYLK	MYLK_E132_R	3	Y	myosin light chain kinase isoform 1	0.88352	0.02906	0.02758	0.049	0.08272	0.053	0.03932	0.05768	0.05778	0.03884	0.04424	0.03563	0.06799	0.02226	0.05008
MYLK	MYLK_P469_R	3	Y	myosin light chain kinase isoform 1	0.78049	0.05492	0.07901	0.32844	0.42985	0.304	0.06483	0.51961	0.57739	0.47862	0.65123	0.06761	0.06846	0.07649	0.12934
MYOD1	MYOD1_E156_F	11	Y	myogenic differentiation 1	0.92233	0.03273	0.02605	0.0202	0.02433	0.03893	0.03217	0.04248	0.03201	0.03811	0.03089	0.02932	0.03014	0.02899	0.02314
MYOD1	MYOD1_P50_F	11	Y	myogenic differentiation 1	0.67573	0.05478	0.09286	0.04804	0.10224	0.07987	0.07182	0.04684	0.04419	0.05224	0.05588	0.05318	0.0405	0.03399	0.05245
NAT2	NAT2_P11_F	8	N	arylamide acetylase 2	0.76118	0.94715	0.94719	0.10461	0.34832	0.23486	0.12426	0.31964	0.20821	0.26831	0.24313	0.03283	0.04256	0.02878	0.17223
NBL1	NBL1_E205_R	1	N	neuroblastoma, suppression of tumorigenicity 1 precursor	0.80859	0.92719	0.90675	0.03256	0.12182	0.3989	0.87786	0.90079	0.90997	0.8271	0.87773	0.36573	0.24523	0.19358	0.54051
NBL1	NBL1_P24_F	1	N	neuroblastoma, suppression of tumorigenicity 1 precursor	0.80193	0.91006	0.88954	0.03368	0.05781	0.42275	0.78231	0.95505	0.94946	0.93364	0.94188	0.65887	0.28154	0.19941	0.59581
NCL	NCL_P1102_F	2	Y	nucleolin	0.90669	0.81985	0.83567	0.94972	0.9136	0.92539	0.84761	0.88483	0.89969	0.93943	0.93666	0.58361	0.7585	0.52625	0.8916
NCL	NCL_P840_R	2	Y	nucleolin	0.92002	0.03215	0.02836	0.02524	0.03732	0.04527	0.04474	0.05995	0.03298	0.035	0.05029	0.03284	0.04063	0.02849	0.03516
NDN	NDN_E131_R	15	Y	necdin	0.90793	0.25742	0.15694	0.38044	0.60346	0.61634	0.37483	0.65244	0.4495	0.38038	0.56064	0.31201	0.39106	0.29714	0.55985
NDN	NDN_P1110_F	15	N	necdin	0.82656	0.93486	0.94054	0.7461	0.83075	0.90778	0.62	0.86657	0.80702	0.80136	0.85109	0.7045	0.72078	0.56562	0.9186
NEFL	NEFL_E23_R	8	Y	neurofilament, light polypeptide 68kDa	0.88767	0.11402	0.63244	0.64905	0.32666	0.19163	0.96183	0.41826	0.65329	0.55523	0.156	0.96723	0.96968	0.97423	0.21465
NEFL	NEFL_P209_R	8	Y	neurofilament, light polypeptide 68kDa	0.88878	0.0251	0.07392	0.04888	0.03481	0.02475	0.04794	0.03262	0.05991	0.07251	0.03429	0.04953	0.08789	0.05463	0.0332
NEO1	NEO1_P1067_F	15	Y	neogenin homolog 1	0.93306	0.01593	0.01899	0.03304	0.04975	0.01899	0.04524	0.02955	0.02019	0.05417	0.03774	0.0393	0.03506	0.03127	0.03654
NES	NES_P239_R	1	N	nestin	0.78357	0.05114	0.05778	0.03729	0.09673	0.06762	0.09761	0.10642	0.12866	0.06361	0.12442	0.05677	0.2387	0.04983	0.04477
NEU1	NEU1_P745_F	6	Y	neuraminidase precursor	0.79044	0.10291	0.07984	0.04387	0.04804	0.05752	0.05321	0.05917	0.07348	0.0543	0.0642	0.0325	0.02274	0.02301	0.03591
NFKB1	NFKB1_P336_R	4	Y	nuclear factor kappa-B, subunit 1	0.28306	0.29567	0.21658	0.06035	0.04264	0.06023	0.1063	0.05423	0.09255	0.03921	0.05617	0.09684	0.07163	0.29058	0.05836
NFKB1	NFKB1_P496_F	4	Y	nuclear factor kappa-B, subunit 1	0.90535	0.65812	0.65669	0.08193	0.08165	0.11113	0.1078	0.09113	0.0597	0.08868	0.10074	0.06443	0.04292	0.04141	0.08239
NFKB2	NFKB2_P709_R	10	Y	nuclear factor of kappa light polypeptide gene enhancer in B-cells 2 (p49/p100)	0.91431	0.19538	0.1939	0.04106	0.05717	0.06594	0.05453	0.04984	0.05372	0.04728	0.05925	0.10839	0.04397	0.03764	0.05103
NGFB	NGFB_E353_F	1	Y	nerve growth factor, beta polypeptide precursor	0.95308	0.0191	0.01985	0.02633	0.02683	0.0236	0.04997	0.03322	0.03934	0.0226	0.03065	0.03518	0.03164	0.03111	0.02673
NGFB	NGFB_P13_F	1	Y	nerve growth factor, beta polypeptide precursor	0.94406	0.33477	0.2983	0.09417	0.3703	0.30796	0.1636	0.3531	0.40656	0.20797	0.27403	0.14339	0.18471	0.09093	0.34094
NGFR	NGFR_E328_F	17	Y	nerve growth factor receptor precursor	0.88967	0.05322	0.0405	0.03336	0.03441	0.07025	0.0313	0.07287	0.02945	0.05071	0.0346	0.03252	0.03315	0.02748	0.04742
NGFR	NGFR_P355_F	17	Y	nerve growth factor receptor precursor	0.70857	0.47215	0.38421	0.29372	0.14878	0.25432	0.14562	0.14249	0.13329	0.13436	0.17322	0.20127	0.09508	0.09521	0.25822
NID1	NID1_P677_F	1	N	nidogen (enactin)	0.92839	0.96854	0.96728	0.93253	0.94412	0.91331	0.05904	0.89043	0.90487	0.91913	0.87454	0.33391	0.80735	0.68869	0.93538
NID1	NID1_P714_R	1	N	nidogen (enactin)	0.68868	0.943	0.95257	0.93452	0.95436	0.90059	0.76921	0.91236	0.93463	0.9287	0.92453	0.83868	0.81274	0.56583	0.91848
NKX3-1	NKX3-1_P146_F	8	Y	NK3 transcription factor related, locus 1	0.91195	0.03049	0.03439	0.03162	0.04543	0.03756	0.08812	0.04181	0.03773	0.03566	0.037	0.04701	0.04102	0.04014	0.03883
NKX3-1	NKX3-1_P871_R	8	N	NK3 transcription factor related, locus 1	0.89692	0.96331	0.96915	0.94467	0.94013	0.95056	0.91877	0.96998	0.95112	0.96054	0.94564	0.78687	0.90318	0.48403	0.93243
NNAT	NNAT_P544_R	20	Y	neuronatin isoform beta	0.81851	0.94603	0.94962	0.92702	0.93084	0.87744	0.85939	0.9272	0.92717	0.95521	0.95792	0.81671	0.84415	0.79956	0.93041
NOS2A	NOS2A_E117_R	17	N	nitric oxide synthase 2A isoform 1	0.80484	0.94198	0.93508	0.21252	0.56982	0.13383	0.55503	0.27773	0.25616	0.72662	0.60131	0.73541	0.77064	0.46226	0.90064
NOS2A	NOS2A_P288_R	17	N	nitric oxide synthase 2A isoform 1	0.74779	0.88975	0.8961	0.06461	0.12274	0.07369	0.32259	0.26859	0.09344	0.34267	0.2932	0.36275	0.38709	0.06207	0.48814
NOS3	NOS3_P38_F	7	N	nitric oxide synthase 3 (endothelial cell)	0.36453	0.90808	0.90927	0.8591	0.85931	0.87843	0.46755	0.78502	0.77822	0.74011	0.72993	0.51155	0.72598	0.43418	0.89154
NOTCH1	NOTCH1_E452_R	9	Y	notch1 preproprotein	0.93994	0.03353	0.0921	0.03831	0.0334	0.03037	0.13184	0.03381	0.03281	0.03345	0.02952	0.06245	0.088	0.03444	0.03741
NOTCH1	NOTCH1_P1198_F	9	Y	notch1 preproprotein	0.69943	0.11089	0.04519	0.03152	0.03784	0.07641	0.03936	0.22824	0.1589	0.10327	0.07115	0.09302	0.07207	0.04901	0.09013
NOTCH2	NOTCH2_P312_R	1	Y	notch 2 preproprotein	0.80664	0.01381	0.01464	0.02042	0.02478	0.02144	0.03398	0.02177	0.02287	0.02062	0.02168	0.04913	0.04296	0.03002	0.01811
NOTCH3	NOTCH3_E403_F	19	Y	Notch homolog 3	0.80367	0.02953	0.02027	0.03459	0.27842	0.05702	0.04022	0.04141	0.03007	0.02458	0.04003	0.02716	0.02505	0.02352	0.04878
NOTCH3	NOTCH3_P198_R	19	Y	Notch homolog 3	0.94061	0.12418	0.22083	0.27821	0.35496	0.09392	0.04262	0.04913	0.0625	0.05662	0.04643	0.05198	0.25791	0.08243	0.07619
NOTCH4	NOTCH4_E4_F	6	N	notch4 preproprotein	0.90813	0.90012	0.91762	0.2463	0.06146	0.2629	0.1109	0.70676	0.52242	0.48214	0.45061	0.09957	0.2176	0.12703	0.41247
NOTCH4	NOTCH4_P938_F	6	N	notch4 preproprotein	0.45437	0.87169	0.90815	0.73977	0.55917	0.67238	0.26687	0.58936	0.72151	0.51512	0.59036	0.41142	0.29143	0.16911	0.77645
NPR2	NPR2_P1093_F	9	Y	natriuretic peptide receptor B precursor	0.86632	0.62175	0.55531	0.15619	0.18866	0.33782	0.22622	0.52227	0.55718	0.43622	0.4133	0.20079	0.12132	0.06828	0.18315
NPR2	NPR2_P618_F	9	Y	natriuretic peptide receptor B precursor	0.82454	0.03236	0.02918	0.03318	0.03374	0.03527	0.0561	0.03951	0.04487	0.03866	0.04404	0.0501	0.03661	0.03002	0.04156
NPY	NPY_E31_R	7	Y	neuropeptide Y	0.93241	0.41916	0.33055	0.04176	0.02193	0.12849	0.02719	0.04224	0.02596	0.03894	0.04267	0.06606	0.02707	0.09636	0.0296
NPY	NPY_P295_F	7	Y	neuropeptide Y	0.92111	0.96154	0.96351	0.05125	0.06429	0.24632	0.09163	0.09118	0.06525	0.08329	0.07479	0.09954	0.08151	0.07657	0.08162
NPY	NPY_P91_F	7	Y	neuropeptide Y	0.72377	0.23795	0.12129	0.0393	0.101	0.10206	0.05179	0.06486	0.05185	0.04201	0.04541	0.04855	0.0852	0.03176	0.05258
NQO1	NQO1_E74_R	16	Y	NAD(P)H menadione oxidoreductase 1, dioxin-inducible isoform c	0.95389	0.03555	0.0402	0.03586	0.0392	0.03601	0.05005	0.03612	0.03774	0.03191	0.03146	0.05236	0.04432	0.04367	0.0458
NQO1	NQO1_P345_R	16	N	NAD(P)H menadione oxidoreductase 1, dioxin-inducible isoform c	0.76115	0.01764	0.01475	0.01906	0.01855	0.01789	0.0397	0.02329	0.01927	0.01995	0.01847	0.04596	0.05523	0.05031	0.02393
NR2F6	NR2F6_E375_R	19	Y	nuclear receptor subfamily 2, group F, member 6	0.63235	0.03944	0.04813	0.02997	0.03713	0.03381	0.0303	0.04099	0.03485	0.03588	0.03988	0.03592	0.03624	0.03029	0.05159
NRAS	NRAS_P103_R	1	Y	neuroblastoma RAS viral (v-ras) oncogene homolog	0.90959	0.04838	0.04527	0.02804	0.04942	0.08257	0.04902	0.03811	0.02741	0.02909	0.03734	0.04253	0.1987	0.04855	0.03846
NRAS	NRAS_P12_R	1	Y	neuroblastoma RAS viral (v-ras) oncogene homolog	0.79392	0.04684	0.02239	0.05179	0.04477	0.05082	0.08342	0.06442	0.03899	0.04658	0.04119	0.03862	0.03689	0.0399	0.04546
NRG1	NRG1_E74_F	8	Y	neuregulin 1 isoform HRG-beta3	0.67051	0.02108	0.01821	0.02624	0.02138	0.02129	0.04484	0.02256	0.02631	0.02034	0.02117	0.04081	0.02805	0.02562	0.02565
NRG1	NRG1_P558_R	8	Y	neuregulin 1 isoform HRG-beta3	0.89462	0.03149	0.02096	0.03133	0.04414	0.02494	0.02947	0.02563	0.02506	0.03248	0.03897	0.02858	0.05105	0.02697	0.03133
NTRK1	NTRK1_E74_F	1	N	neurotrophic tyrosine kinase, receptor, type 1 isoform 3	0.92726	0.97717	0.97765	0.27988	0.12891	0.90447	0.7677	0.96073	0.14041	0.19641	0.25684	0.77848	0.18723	0.61644	0.87535
NTRK2	NTRK2_P10_F	9	Y	neurotrophic tyrosine kinase, receptor, type 2 isoform e precursor	0.93417	0.03116	0.03743	0.03103	0.04754	0.04796	0.03835	0.077	0.03929	0.0479	0.03917	0.03795	0.03759	0.03313	0.05255
NTRK2	NTRK2_P395_R	9	Y	neurotrophic tyrosine kinase, receptor, type 2 isoform e precursor	0.94467	0.6243	0.70162	0.05212	0.02919	0.02826	0.06348	0.02701	0.02227	0.02267	0.02846	0.03141	0.02496	0.02556	0.02076
NTRK3	NTRK3_E131_F	15	Y	neurotrophic tyrosine kinase, receptor, type 3 isoform b precursor	0.91899	0.02107	0.02083	0.02782	0.0557	0.02783	0.05126	0.02764	0.02331	0.02668	0.02935	0.03063	0.05778	0.0487	0.02764
NTRK3	NTRK3_P636_R	15	Y	neurotrophic tyrosine kinase, receptor, type 3 isoform b precursor	0.80154	0.02155	0.01983	0.02333	0.02476	0.02144	0.06283	0.03733	0.02093	0.01886	0.02194	0.03878	0.08203	0.05784	0.02224
NTRK3	NTRK3_P752_F	15	Y	neurotrophic tyrosine kinase, receptor, type 3 isoform b precursor	0.61636	0.02011	0.01896	0.05502	0.04364	0.03095	0.04426	0.03518	0.03433	0.03623	0.03463	0.03715	0.05978	0.02962	0.03623
NTSR1	NTSR1_E109_F	20	Y	neurotensin receptor 1	0.91325	0.02465	0.02445	0.02218	0.03353	0.02902	0.03524	0.03525	0.03277	0.02753	0.03209	0.03478	0.03408	0.02802	0.03128
NTSR1	NTSR1_P318_F	20	Y	neurotensin receptor 1	0.95505	0.05555	0.08694	0.06423	0.071	0.04344	0.06026	0.06149	0.07104	0.0566	0.05662	0.11175	0.04989	0.08507	0.06973
OAT	OAT_P465_F	10	Y	ornithine aminotransferase precursor	0.54523	0.12599	0.07549	0.0879	0.11549	0.08751	0.07173	0.13268	0.06536	0.07855	0.06755	0.06824	0.05129	0.04664	0.07634
ODC1	ODC1_P424_F	2	Y	ornithine decarboxylase 1	0.81984	0.01651	0.0355	0.03884	0.02077	0.0209	0.0554	0.02724	0.03271	0.02444	0.02362	0.02963	0.07532	0.02662	0.0291
OGG1	OGG1_E400_F	3	Y	8-oxoguanine DNA glycosylase isoform 2d	0.9322	0.29846	0.26253	0.03644	0.04336	0.03558	0.03664	0.03752	0.03814	0.04246	0.04209	0.0341	0.05411	0.03011	0.03725
ONECUT2	ONECUT2_E96_F	18	Y	one cut domain, family member 2	0.61175	0.05952	0.0364	0.04409	0.14853	0.06482	0.04563	0.0639	0.04962	0.06171	0.07189	0.0535	0.04486	0.03564	0.08409
ONECUT2	ONECUT2_P315_R	18	Y	one cut domain, family member 2	0.94241	0.03016	0.02597	0.04221	0.0279	0.02802	0.1109	0.0331	0.0305	0.03302	0.02665	0.06284	0.0385	0.046	0.03675
OPCML	OPCML_E219_R	11	Y	opioid binding protein/cell adhesion molecule-like isoform a preproprotein	0.9464	0.02678	0.02584	0.03602	0.03227	0.04999	0.04168	0.03315	0.03385	0.03506	0.03392	0.03858	0.03973	0.03292	0.03183
OPCML	OPCML_P71_F	11	N	opioid binding protein/cell adhesion molecule-like isoform a preproprotein	0.42769	0.06444	0.06216	0.04157	0.08832	0.0855	0.10886	0.05999	0.04518	0.03522	0.04118	0.04942	0.04412	0.03683	0.0517
OSM	OSM_P188_F	22	Y	oncostatin M precursor	0.89467	0.95103	0.95485	0.94062	0.93397	0.96625	0.92252	0.87939	0.82476	0.8791	0.86687	0.82891	0.88522	0.75267	0.93928
OSM	OSM_P34_F	22	N	oncostatin M precursor	0.63476	0.91388	0.91102	0.80312	0.87817	0.90439	0.54636	0.90454	0.92544	0.90232	0.88673	0.69524	0.75536	0.81619	0.88698
CDKN2A	p16_seq_47_S188_R	9	Y	cyclin-dependent kinase inhibitor 2A isoform 4	0.93982	0.02611	0.02671	0.03051	0.05179	0.03539	0.03693	0.03278	0.04122	0.03339	0.03639	0.15469	0.03534	0.07632	0.03464
CDKN2A	p16_seq_47_S85_F	9	Y	cyclin-dependent kinase inhibitor 2A isoform 4	0.80566	0.12407	0.2328	0.12	0.24913	0.18831	0.16979	0.23092	0.2833	0.11732	0.24284	0.22154	0.10021	0.23	0.22101
P2RX7	P2RX7_E323_R	12	Y	purinergic receptor P2X7 isoform b	0.673	0.94603	0.94565	0.03386	0.0606	0.03832	0.08645	0.05508	0.06929	0.04481	0.05712	0.03932	0.12793	0.05117	0.03997
P2RX7	P2RX7_P119_R	12	N	purinergic receptor P2X7 isoform b	0.77802	0.87185	0.83548	0.06054	0.10538	0.11465	0.06475	0.139	0.15508	0.12259	0.13736	0.08445	0.12758	0.04188	0.10895
P2RX7	P2RX7_P597_F	12	N	purinergic receptor P2X7 isoform b	0.88312	0.95955	0.95538	0.90109	0.9408	0.9187	0.87131	0.95121	0.9557	0.95522	0.95854	0.86747	0.87577	0.47923	0.90635
PADI4	PADI4_E24_F	1	N	peptidyl arginine deiminase, type IV	0.86908	0.93725	0.93409	0.8107	0.72693	0.8705	0.7645	0.84664	0.88384	0.807	0.81141	0.70489	0.60102	0.58909	0.88852
PADI4	PADI4_P1011_R	1	N	peptidyl arginine deiminase, type IV	0.51855	0.8365	0.84272	0.29785	0.16424	0.24135	0.16037	0.29627	0.2275	0.14868	0.20613	0.13427	0.2717	0.12158	0.53723
PADI4	PADI4_P1158_R	1	N	peptidyl arginine deiminase, type IV	0.61575	0.91014	0.90639	0.36156	0.33679	0.3019	0.26216	0.06705	0.09469	0.04755	0.04117	0.24391	0.23447	0.0385	0.39037
PALM2-AKAP2	PALM2-AKAP2_P183_R	9	Y	PALM2-AKAP2 protein isoform 2	0.82418	0.06388	0.07024	0.07034	0.11273	0.07809	0.10334	0.09172	0.07073	0.07984	0.08097	0.09818	0.11386	0.13143	0.08442
PALM2-AKAP2	PALM2-AKAP2_P420_R	9	Y	PALM2-AKAP2 protein isoform 2	0.91514	0.03333	0.03141	0.06296	0.04699	0.03483	0.04573	0.063	0.05285	0.04403	0.03693	0.03919	0.05963	0.0501	0.04597
PARP1	PARP1_P610_R	1	Y	poly (ADP-ribose) polymerase family, member 1	0.11731	0.92446	0.92604	0.86527	0.61116	0.90162	0.76218	0.91982	0.89931	0.88553	0.89152	0.57911	0.7154	0.37233	0.84737
PAX6	PAX6_E129_F	11	Y	paired box gene 6 isoform b	0.85818	0.03599	0.0313	0.05395	0.17591	0.06667	0.06951	0.13692	0.12484	0.116	0.13783	0.05784	0.20032	0.03881	0.06649
PAX6	PAX6_P1121_F	11	Y	paired box gene 6 isoform b	0.20171	0.04011	0.03212	0.16606	0.32339	0.237	0.08002	0.32945	0.34512	0.18832	0.18033	0.05608	0.09344	0.03165	0.09815
PAX6	PAX6_P50_R	11	Y	paired box gene 6 isoform b	0.93578	0.02315	0.01792	0.03701	0.02267	0.0232	0.05591	0.02815	0.04638	0.0358	0.04106	0.06469	0.03222	0.09287	0.029
PCDH1	PCDH1_E22_F	5	Y	protocadherin 1 isoform 2 precursor	0.60178	0.03025	0.02743	0.0287	0.02693	0.03028	0.04996	0.02964	0.03317	0.0294	0.02738	0.06678	0.05926	0.0349	0.03004
PCDH1	PCDH1_P264_F	5	Y	protocadherin 1 isoform 2 precursor	0.66881	0.03397	0.08623	0.06001	0.06384	0.08117	0.06157	0.05605	0.09886	0.03891	0.08373	0.09737	0.03944	0.02909	0.04925
PCGF4	PCGF4_P760_R	10	Y	polycomb group ring finger 4	0.88964	0.05962	0.04376	0.04513	0.0426	0.05694	0.05173	0.04765	0.05322	0.03735	0.04196	0.04189	0.03225	0.02893	0.05659
PCGF4	PCGF4_P92_R	10	Y	polycomb group ring finger 4	0.65613	0.03909	0.03088	0.0501	0.06315	0.05435	0.0413	0.05105	0.04096	0.03708	0.0582	0.03579	0.02813	0.03609	0.04603
PCTK1	PCTK1_E77_R	X	Y	PCTAIRE protein kinase 1	0.96135	0.70368	0.84775	0.69381	0.84447	0.78879	0.93093	0.72179	0.84776	0.75785	0.75128	0.93345	0.93081	0.96203	0.704
PDE1B	PDE1B_E141_F	12	Y	phosphodiesterase 1B, calmodulin-dependent	0.65063	0.04716	0.04194	0.04458	0.11167	0.04848	0.08129	0.06147	0.05274	0.05456	0.06233	0.07296	0.07654	0.04548	0.06525
PDE1B	PDE1B_P263_R	12	Y	phosphodiesterase 1B, calmodulin-dependent	0.9467	0.04399	0.07513	0.02594	0.0406	0.03857	0.08103	0.04504	0.04006	0.03937	0.03576	0.0788	0.04325	0.03696	0.04318
PDGFA	PDGFA_P78_F	7	Y	platelet-derived growth factor alpha isoform 1	0.82603	0.04587	0.03659	0.03662	0.04821	0.06035	0.06623	0.05529	0.06193	0.0425	0.06847	0.07087	0.05168	0.05602	0.05643
PDGFA	PDGFA_P841_R	7	Y	platelet-derived growth factor alpha isoform 1	0.64096	0.01728	0.01821	0.02085	0.0261	0.02282	0.04835	0.03487	0.03065	0.02786	0.03305	0.0678	0.03174	0.02914	0.02029
PDGFB	PDGFB_E25_R	22	Y	platelet-derived growth factor beta isoform 1, preproprotein	0.60106	0.11214	0.10414	0.08867	0.05128	0.05498	0.31104	0.09796	0.06972	0.07932	0.0912	0.1601	0.2111	0.31897	0.08111
PDGFB	PDGFB_P719_F	22	N	platelet-derived growth factor beta isoform 1, preproprotein	0.71171	0.88493	0.86079	0.43836	0.55408	0.52903	0.56156	0.67062	0.60336	0.48376	0.39305	0.16978	0.21237	0.12904	0.33572
PDGFRA	PDGFRA_E125_F	4	N	platelet-derived growth factor receptor alpha precursor	0.90242	0.34368	0.20104	0.12171	0.20635	0.17683	0.75398	0.16177	0.16129	0.16273	0.31152	0.16093	0.0921	0.10681	0.15761
PDGFRA	PDGFRA_P1429_F	4	Y	platelet-derived growth factor receptor alpha precursor	0.96191	0.02989	0.02299	0.02915	0.02902	0.02613	0.03913	0.02959	0.02942	0.0286	0.02673	0.03814	0.03042	0.02688	0.02849
PDGFRB	PDGFRB_E195_R	5	N	platelet-derived growth factor receptor beta precursor	0.92593	0.06246	0.12986	0.02945	0.04154	0.03021	0.04708	0.03547	0.03131	0.0322	0.03259	0.06091	0.04168	0.0357	0.03216
PDGFRB	PDGFRB_P273_F	5	Y	platelet-derived growth factor receptor beta precursor	0.86113	0.77666	0.80594	0.04415	0.08841	0.07092	0.09624	0.06473	0.06376	0.07062	0.06704	0.05844	0.12952	0.09439	0.06198
PDGFRB	PDGFRB_P343_F	5	Y	platelet-derived growth factor receptor beta precursor	0.67706	0.6183	0.53308	0.01985	0.01851	0.01701	0.03489	0.0181	0.01877	0.01687	0.02054	0.05188	0.02474	0.02019	0.01883
PECAM1	PECAM1_E32_R	17	Y	platelet/endothelial cell adhesion molecule (CD31 antigen)	0.62691	0.92326	0.93696	0.94854	0.96	0.96534	0.88549	0.96102	0.95829	0.96172	0.9606	0.58261	0.77942	0.64529	0.95151
PECAM1	PECAM1_P135_F	17	Y	platelet/endothelial cell adhesion molecule (CD31 antigen)	0.66196	0.88358	0.89061	0.92032	0.93709	0.92468	0.76144	0.92873	0.90653	0.9226	0.90888	0.72608	0.69665	0.65036	0.89534
PEG10	PEG10_P978_R	7	Y	similar to paternally expressed 10	0.72469	0.04358	0.05406	0.16154	0.20207	0.25499	0.08329	0.18282	0.25052	0.11117	0.15602	0.10744	0.04309	0.05046	0.04902
PEG3	PEG3_E496_F	19	Y	paternally expressed 3	0.89116	0.47717	0.54089	0.5343	0.7755	0.74744	0.7664	0.71028	0.68779	0.72102	0.71996	0.80788	0.85029	0.81914	0.71161
PENK	PENK_E26_F	8	Y	proenkephalin	0.88573	0.12901	0.13365	0.0569	0.19272	0.12739	0.09279	0.15069	0.12491	0.10745	0.12082	0.12092	0.08095	0.09153	0.1523
PENK	PENK_P447_R	8	Y	proenkephalin	0.63264	0.03236	0.02228	0.03188	0.0466	0.04866	0.11392	0.08333	0.04673	0.08713	0.03563	0.11224	0.03867	0.14813	0.03137
PGF	PGF_E33_F	14	Y	placental growth factor, vascular endothelial growth factor-related protein	0.92638	0.09594	0.07865	0.05199	0.06789	0.0593	0.045	0.05566	0.04432	0.04581	0.04182	0.04795	0.0406	0.03283	0.0523
PGF	PGF_P320_F	14	Y	placental growth factor, vascular endothelial growth factor-related protein	0.94422	0.28638	0.2396	0.03152	0.04309	0.04327	0.05627	0.05558	0.05792	0.04651	0.03636	0.0407	0.03516	0.02514	0.05262
PGR	PGR_E183_R	11	N	progesterone receptor	0.80784	0.93529	0.91502	0.6904	0.79532	0.85772	0.56367	0.89541	0.9033	0.9022	0.89853	0.53961	0.63121	0.45737	0.86837
PGR	PGR_P456_R	11	N	progesterone receptor	0.75643	0.91815	0.89925	0.78791	0.92531	0.89191	0.47548	0.92454	0.89828	0.91044	0.90998	0.77855	0.74499	0.79156	0.91836
PGR	PGR_P790_F	11	N	progesterone receptor	0.29798	0.7571	0.79282	0.71963	0.86964	0.81852	0.16967	0.80707	0.83247	0.76074	0.72856	0.67468	0.45284	0.38791	0.85631
PHLDA2	PHLDA2_E159_R	11	Y	pleckstrin homology-like domain family A member 2	0.74911	0.08018	0.06201	0.04176	0.12125	0.08629	0.06029	0.09763	0.07475	0.07646	0.07526	0.04964	0.07318	0.03115	0.09455
PHLDA2	PHLDA2_P622_F	11	Y	pleckstrin homology-like domain family A member 2	0.89611	0.66186	0.6644	0.12282	0.07618	0.23235	0.66917	0.26965	0.15345	0.10921	0.31102	0.07676	0.0389	0.10351	0.18394
PI3	PI3_E107_F	20	N	elafin preproprotein	0.89031	0.9567	0.94484	0.93619	0.96257	0.86852	0.4484	0.79551	0.78217	0.06682	0.92554	0.65058	0.8652	0.73956	0.94684
PI3	PI3_P1394_R	20	N	elafin preproprotein	0.6104	0.86443	0.83024	0.40291	0.56406	0.5606	0.57029	0.4009	0.33292	0.46267	0.50377	0.3174	0.17221	0.13527	0.62171
PI3	PI3_P274_R	20	N	elafin preproprotein	0.86912	0.94618	0.94806	0.94568	0.88884	0.95208	0.83668	0.9054	0.93154	0.93784	0.94184	0.76436	0.87716	0.4491	0.93582
PIK3R1	PIK3R1_P307_F	5	N	phosphoinositide-3-kinase, regulatory subunit, polypeptide 1 isoform 3	0.5144	0.88169	0.81119	0.93371	0.96121	0.94762	0.24374	0.95712	0.93601	0.9479	0.94021	0.61945	0.77622	0.66953	0.911
PITX2	PITX2_E24_R	4	Y	paired-like homeodomain transcription factor 2 isoform c	0.91837	0.08227	0.08727	0.07336	0.07716	0.11956	0.04618	0.09769	0.04542	0.13307	0.22314	0.03652	0.2151	0.05334	0.09407
PITX2	PITX2_P183_R	4	Y	paired-like homeodomain transcription factor 2 isoform c	0.08263	0.01636	0.02114	0.26352	0.19525	0.14944	0.04599	0.0746	0.10738	0.23768	0.29082	0.04768	0.0335	0.04848	0.06098
PKD2	PKD2_P287_R	4	Y	polycystin 2	0.90606	0.03478	0.03468	0.03312	0.04349	0.0404	0.06827	0.04043	0.04175	0.04752	0.04936	0.07266	0.03963	0.03738	0.03948
PKD2	PKD2_P336_R	4	Y	polycystin 2	0.91826	0.0386	0.04588	0.02899	0.0365	0.04085	0.0447	0.05991	0.04935	0.05396	0.05603	0.05712	0.03397	0.03914	0.03288
PLA2G2A	PLA2G2A_E268_F	1	N	phospholipase A2, group IIA	0.63122	0.89417	0.91017	0.27541	0.22253	0.48697	0.37369	0.80603	0.82083	0.75412	0.76606	0.41537	0.24521	0.24634	0.76691
PLA2G2A	PLA2G2A_P528_F	1	N	phospholipase A2, group IIA	0.53884	0.91781	0.91874	0.59213	0.62512	0.76885	0.36571	0.73146	0.77225	0.73092	0.71607	0.46678	0.73192	0.35731	0.91763
PLAGL1	PLAGL1_E68_R	6	Y	pleiomorphic adenoma gene-like 1 isoform 1	0.94054	0.02407	0.0286	0.82431	0.85959	0.86521	0.56087	0.87195	0.83916	0.86801	0.88267	0.58844	0.71825	0.35442	0.85755
PLAGL1	PLAGL1_P236_R	6	Y	pleiomorphic adenoma gene-like 1 isoform 1	0.93941	0.04857	0.08135	0.59849	0.76648	0.74659	0.42037	0.77837	0.75216	0.74743	0.73909	0.44807	0.39886	0.46117	0.77046
PLAGL1	PLAGL1_P334_F	6	Y	pleiomorphic adenoma gene-like 1 isoform 1	0.69573	0.46719	0.54801	0.71386	0.84707	0.81151	0.42507	0.82014	0.77222	0.86964	0.88814	0.35281	0.65591	0.23363	0.83939
PLAT	PLAT_E158_F	8	N	plasminogen activator, tissue type isoform 2 precursor	0.36925	0.01948	0.01376	0.01893	0.02615	0.02499	0.0417	0.03389	0.05728	0.02354	0.02729	0.03319	0.029	0.02925	0.0279
PLAT	PLAT_P80_F	8	N	plasminogen activator, tissue type isoform 2 precursor	0.40199	0.03756	0.01856	0.01978	0.02101	0.02905	0.03647	0.02171	0.02418	0.02089	0.02296	0.03604	0.03114	0.02961	0.02305
PLAU	PLAU_P11_F	10	Y	urokinase plasminogen activator preproprotein	0.93244	0.07001	0.05681	0.03425	0.08068	0.05398	0.04872	0.0708	0.05785	0.05158	0.05662	0.04692	0.04843	0.04763	0.05881
PLAU	PLAU_P176_R	10	Y	urokinase plasminogen activator preproprotein	0.77063	0.02374	0.02481	0.02332	0.02961	0.02731	0.03908	0.04598	0.03904	0.02228	0.03075	0.02923	0.02477	0.02766	0.02862
PLAUR	PLAUR_E123_F	19	Y	plasminogen activator, urokinase receptor isoform 3 precursor	0.91643	0.02013	0.01577	0.02034	0.02563	0.01849	0.02532	0.02538	0.02059	0.02194	0.02515	0.02502	0.02399	0.02297	0.02079
PLAUR	PLAUR_P82_F	19	Y	plasminogen activator, urokinase receptor isoform 3 precursor	0.9008	0.02431	0.02389	0.02206	0.02343	0.02117	0.03006	0.02591	0.02327	0.02382	0.02567	0.03349	0.0286	0.02872	0.02425
PLG	PLG_E406_F	6	N	plasminogen	0.83564	0.95526	0.92518	0.90627	0.94235	0.93857	0.90332	0.92764	0.91539	0.85767	0.87854	0.75859	0.87562	0.60044	0.95044
PLG	PLG_P370_F	6	N	plasminogen	0.46086	0.88358	0.91716	0.89124	0.92938	0.92455	0.80479	0.90038	0.89238	0.88936	0.89707	0.76692	0.71886	0.52321	0.89468
PLS3	PLS3_E70_F	X	Y	plastin 3	0.92282	0.02772	0.06374	0.09083	0.05882	0.04504	0.16243	0.23228	0.0452	0.10808	0.03713	0.12225	0.07094	0.15642	0.12619
PLS3	PLS3_P94_R	X	Y	plastin 3	0.52825	0.09776	0.10832	0.08913	0.1669	0.1574	0.13099	0.21979	0.1282	0.20138	0.13304	0.08259	0.18998	0.16267	0.28278
PLSCR3	PLSCR3_P751_R	17	Y	phospholipid scramblase 3	0.29235	0.60171	0.6958	0.44595	0.44324	0.55229	0.12512	0.17525	0.14824	0.20392	0.23648	0.05204	0.16698	0.11141	0.29035
PLXDC1	PLXDC1_E71_F	17	Y	plexin domain containing 1 precursor	0.86869	0.03193	0.04574	0.02701	0.02988	0.02517	0.03999	0.02884	0.02675	0.02386	0.0384	0.05302	0.05497	0.04017	0.02956
PLXDC1	PLXDC1_P236_F	17	Y	plexin domain containing 1 precursor	0.93063	0.03427	0.03515	0.03146	0.04054	0.04313	0.06163	0.04781	0.04689	0.04123	0.05076	0.05731	0.04875	0.06538	0.03993
PLXDC2	PLXDC2_E337_F	10	Y	plexin domain containing 2 precursor	0.95214	0.02656	0.02301	0.03309	0.03416	0.03499	0.05508	0.02944	0.03224	0.02722	0.02849	0.07786	0.04501	0.04723	0.02673
PLXDC2	PLXDC2_P914_R	10	Y	plexin domain containing 2 precursor	0.82565	0.09782	0.10355	0.04797	0.08445	0.10081	0.35262	0.09671	0.09742	0.08811	0.10052	0.28598	0.1829	0.44769	0.09549
PMP22	PMP22_P1254_F	17	N	peripheral myelin protein 22	0.83673	0.89429	0.89169	0.88532	0.85194	0.91712	0.84238	0.91145	0.91394	0.89758	0.91339	0.72243	0.81523	0.78057	0.90068
PMP22	PMP22_P975_F	17	N	peripheral myelin protein 22	0.62204	0.92609	0.90007	0.80114	0.80499	0.9345	0.86158	0.88485	0.92247	0.93554	0.93081	0.66286	0.70861	0.74869	0.92214
PODXL	PODXL_P1341_R	7	Y	podocalyxin-like precursor isoform 1	0.89278	0.01771	0.01753	0.02667	0.03713	0.02643	0.08982	0.14191	0.07203	0.03567	0.03549	0.04499	0.05583	0.06045	0.02951
POMC	POMC_E254_F	2	Y	proopiomelanocortin	0.57926	0.03601	0.02767	0.05236	0.05278	0.06059	0.04415	0.08115	0.10302	0.06283	0.07146	0.08825	0.04902	0.04047	0.05946
POMC	POMC_P400_R	2	Y	proopiomelanocortin	0.94111	0.65926	0.73312	0.67395	0.78527	0.23132	0.75111	0.66318	0.26997	0.3172	0.34517	0.09236	0.07514	0.03741	0.05478
POMC	POMC_P53_F	2	Y	proopiomelanocortin	0.92162	0.02839	0.02472	0.02383	0.03515	0.03597	0.03949	0.03683	0.04112	0.03371	0.03149	0.04333	0.03659	0.02676	0.03997
PPARD	PPARD_P846_F	6	Y	peroxisome proliferative activated receptor, delta isoform 1	0.13417	0.07822	0.04717	0.06633	0.0452	0.05833	0.43859	0.19057	0.16658	0.12687	0.11657	0.31112	0.10155	0.41165	0.06492
PPARG	PPARG_E178_R	3	Y	peroxisome proliferative activated receptor gamma isoform 1	0.44751	0.0188	0.02161	0.02838	0.03119	0.03315	0.03278	0.02416	0.0307	0.02631	0.02615	0.04214	0.02653	0.02647	0.02893
PPARG	PPARG_P693_F	3	Y	peroxisome proliferative activated receptor gamma isoform 1	0.596	0.83476	0.80862	0.64899	0.87739	0.57228	0.48771	0.67654	0.70171	0.53306	0.63648	0.33018	0.20895	0.65986	0.56522
PPAT	PPAT_E170_R	4	Y	phosphoribosyl pyrophosphate amidotransferase proprotein	0.93381	0.47836	0.35636	0.13693	0.3166	0.25732	0.07018	0.299	0.25998	0.29907	0.35002	0.13229	0.38238	0.03362	0.28482
PPP2R1B	PPP2R1B_P268_R	11	Y	beta isoform of regulatory subunit A, protein phosphatase 2 isoform b	0.71429	0.02659	0.02823	0.01903	0.02676	0.0227	0.06481	0.02851	0.03085	0.02202	0.02567	0.25233	0.10719	0.02901	0.02788
PRDM2	PRDM2_P1340_R	1	N	retinoblastoma protein-binding zinc finger protein isoform c	0.74093	0.89864	0.89705	0.85495	0.92508	0.89812	0.78233	0.90702	0.86615	0.90209	0.92219	0.67375	0.55057	0.70145	0.89749
PRKAR1A	PRKAR1A_P337_R	17	Y	cAMP-dependent protein kinase, regulatory subunit alpha 1	0.92658	0.02838	0.02545	0.03736	0.03406	0.0263	0.03598	0.04093	0.03478	0.0342	0.03961	0.04448	0.06287	0.0272	0.03868
PRKCDBP	PRKCDBP_E206_F	11	Y	protein kinase C, delta binding protein	0.93913	0.02805	0.05163	0.03583	0.02918	0.02687	0.09518	0.05657	0.03364	0.04059	0.02547	0.10339	0.08795	0.0474	0.02983
PRKCDBP	PRKCDBP_P352_R	11	Y	protein kinase C, delta binding protein	0.62849	0.19665	0.27447	0.04287	0.02604	0.02861	0.03491	0.03344	0.02915	0.02963	0.03626	0.03322	0.02656	0.02955	0.04136
PROK2	PROK2_E0_F	3	Y	prokineticin 2	0.83787	0.01816	0.02172	0.03195	0.03232	0.04619	0.13238	0.03912	0.03653	0.03802	0.04152	0.06849	0.03811	0.07987	0.03247
PROK2	PROK2_P390_F	3	Y	prokineticin 2	0.92567	0.09637	0.09757	0.03617	0.02382	0.02252	0.06539	0.07555	0.02684	0.04417	0.03895	0.03723	0.10104	0.03363	0.02707
PROM1	PROM1_P44_R	4	N	prominin 1	0.51723	0.92669	0.9554	0.72508	0.8331	0.79343	0.57855	0.77676	0.77389	0.68445	0.7712	0.3547	0.45969	0.24952	0.81121
PRSS1	PRSS1_E45_R	7	N	protease, serine, 1 preproprotein	0.77244	0.85086	0.78933	0.23011	0.27602	0.44754	0.214	0.42007	0.49438	0.51645	0.51901	0.29191	0.34821	0.16754	0.77739
PRSS1	PRSS1_P1249_R	7	N	protease, serine, 1 preproprotein	0.52282	0.88556	0.88659	0.45455	0.47136	0.4708	0.32743	0.57237	0.49565	0.46582	0.46983	0.46917	0.32177	0.13827	0.77937
PRSS8	PRSS8_E134_R	16	Y	prostasin preproprotein	0.92542	0.28012	0.31743	0.2774	0.29206	0.22777	0.46886	0.44706	0.71158	0.81317	0.77124	0.22617	0.11976	0.12324	0.26472
PSCA	PSCA_E359_F	8	N	prostate stem cell antigen	0.69443	0.89308	0.83717	0.78761	0.7374	0.82441	0.53835	0.84312	0.81141	0.69785	0.69201	0.58058	0.54848	0.32142	0.78471
PSCA	PSCA_P135_F	8	N	prostate stem cell antigen	0.87344	0.88752	0.89249	0.95117	0.92988	0.92865	0.82306	0.89557	0.90957	0.92146	0.90948	0.68985	0.77349	0.58256	0.90076
PSIP1	PSIP1_P163_R	9	Y	PC4 and SFRS1 interacting protein 1 isoform 2	0.77404	0.01706	0.02274	0.0252	0.02499	0.02604	0.03782	0.02431	0.0279	0.02685	0.02568	0.04066	0.04167	0.03117	0.02945
PTCH	PTCH_E42_F	9	Y	patched	0.92562	0.02279	0.0233	0.03443	0.02497	0.02745	0.04074	0.03095	0.02851	0.02556	0.02426	0.05593	0.03425	0.03705	0.02975
PTCH2	PTCH2_E173_F	1	Y	patched 2	0.66381	0.24363	0.31123	0.18312	0.5451	0.09966	0.07749	0.22365	0.17658	0.16773	0.18536	0.0726	0.03779	0.04361	0.09151
PTCH2	PTCH2_P37_F	1	Y	patched 2	0.93094	0.04053	0.03684	0.03322	0.06071	0.05485	0.07989	0.06563	0.05784	0.0653	0.05696	0.17089	0.08425	0.07774	0.05536
PTCH2	PTCH2_P568_R	1	Y	patched 2	0.85898	0.02459	0.02111	0.05652	0.08196	0.05778	0.05046	0.08202	0.07057	0.0376	0.03594	0.03478	0.02822	0.02447	0.03113
PTEN	PTEN_P438_F	10	Y	phosphatase and tensin homolog	0.70523	0.03092	0.02927	0.03333	0.04472	0.03661	0.05663	0.03616	0.03622	0.02998	0.03657	0.13729	0.0682	0.02612	0.03399
PTGS1	PTGS1_E80_F	9	Y	prostaglandin-endoperoxide synthase 1 isoform 1 precursor	0.94183	0.04078	0.03899	0.02937	0.03843	0.03198	0.09637	0.04336	0.03958	0.03102	0.03858	0.10118	0.05586	0.04653	0.05466
PTGS1	PTGS1_P2_F	9	Y	prostaglandin-endoperoxide synthase 1 isoform 1 precursor	0.35257	0.02637	0.02796	0.02788	0.03841	0.03109	0.07681	0.05492	0.05689	0.03256	0.02986	0.07888	0.04642	0.03366	0.03592
PTGS2	PTGS2_P308_F	1	Y	prostaglandin-endoperoxide synthase 2 precursor	0.8046	0.0235	0.02596	0.03397	0.03889	0.04168	0.0889	0.04947	0.03162	0.04111	0.03012	0.03868	0.03293	0.02992	0.03199
PTGS2	PTGS2_P524_R	1	Y	prostaglandin-endoperoxide synthase 2 precursor	0.73659	0.08651	0.09432	0.0351	0.0357	0.03538	0.10131	0.03401	0.02883	0.02722	0.02909	0.03995	0.03966	0.03892	0.03737
PTHLH	PTHLH_E251_F	12	N	parathyroid hormone-like hormone isoform 2 preproprotein	0.58425	0.80455	0.79915	0.91727	0.94898	0.79378	0.82464	0.8463	0.86839	0.88694	0.87513	0.72524	0.74537	0.61351	0.88622
PTHLH	PTHLH_P15_R	12	N	parathyroid hormone-like hormone isoform 2 preproprotein	0.88184	0.89991	0.90745	0.94215	0.92176	0.91304	0.85273	0.93273	0.92302	0.9349	0.94468	0.87366	0.86617	0.68249	0.93459
PTHLH	PTHLH_P757_F	12	N	parathyroid hormone-like hormone isoform 2 preproprotein	0.62868	0.9183	0.91235	0.90718	0.88643	0.73233	0.74485	0.8875	0.89219	0.90848	0.91151	0.67104	0.80435	0.3873	0.88725
PTHR1	PTHR1_E36_R	3	N	parathyroid hormone receptor 1 precursor	0.81841	0.93605	0.94178	0.89694	0.91392	0.68371	0.64381	0.88574	0.91686	0.83363	0.84041	0.80518	0.83999	0.39316	0.91561
PTHR1	PTHR1_P170_R	3	N	parathyroid hormone receptor 1 precursor	0.58907	0.92604	0.9351	0.922	0.93564	0.78297	0.90249	0.94376	0.94161	0.9366	0.93767	0.8665	0.88126	0.774	0.92554
PTHR1	PTHR1_P258_F	3	N	parathyroid hormone receptor 1 precursor	0.55123	0.81337	0.79071	0.10355	0.19923	0.28783	0.27523	0.43156	0.52345	0.52386	0.50283	0.29889	0.24711	0.04723	0.64897
PTK2	PTK2_P735_R	8	Y	PTK2 protein tyrosine kinase 2 isoform b	0.94123	0.05296	0.04778	0.02522	0.05059	0.03923	0.05685	0.05647	0.04214	0.04297	0.03927	0.05967	0.04135	0.02978	0.0357
PTK2B	PTK2B_P673_R	8	Y	PTK2B protein tyrosine kinase 2 beta isoform b	0.94078	0.02141	0.02167	0.02612	0.02501	0.0283	0.02532	0.02668	0.03083	0.02685	0.02975	0.08613	0.02811	0.03322	0.03003
PTK6	PTK6_E50_F	20	Y	PTK6 protein tyrosine kinase 6	0.69381	0.89838	0.90894	0.78112	0.62977	0.91461	0.30956	0.90845	0.87119	0.85174	0.8471	0.63043	0.63223	0.09979	0.77782
PTK7	PTK7_E317_F	6	Y	PTK7 protein tyrosine kinase 7 isoform a precursor	0.85126	0.028	0.02284	0.03184	0.02768	0.08029	0.03761	0.04737	0.06293	0.02654	0.11155	0.04361	0.08765	0.10086	0.09315
PTPN6	PTPN6_E171_R	12	Y	protein tyrosine phosphatase, non-receptor type 6 isoform 2	0.94224	0.66725	0.60694	0.59975	0.65454	0.14949	0.13508	0.33061	0.45534	0.62421	0.67636	0.26355	0.17843	0.13545	0.27591
PTPN6	PTPN6_P282_R	12	N	protein tyrosine phosphatase, non-receptor type 6 isoform 2	0.93589	0.75871	0.75033	0.96338	0.96351	0.94177	0.93945	0.96657	0.96842	0.96797	0.97579	0.90657	0.9187	0.80834	0.95256
PTPNS1	PTPNS1_E433_R	20	Y	protein tyrosine phosphatase, non-receptor type substrate 1 precursor	0.93769	0.01053	0.0084	0.01986	0.01423	0.01296	0.04315	0.01362	0.01479	0.01277	0.01493	0.03704	0.0342	0.02897	0.01508
PTPNS1	PTPNS1_P301_R	20	Y	protein tyrosine phosphatase, non-receptor type substrate 1 precursor	0.94333	0.02045	0.02027	0.02569	0.03065	0.03005	0.0335	0.03217	0.02553	0.02761	0.02774	0.0474	0.04925	0.02877	0.02999
PTPRF	PTPRF_E178_R	1	Y	protein tyrosine phosphatase, receptor type, F isoform 1 precursor	0.91927	0.01662	0.01383	0.03718	0.02097	0.02249	0.03558	0.02936	0.02297	0.02138	0.02834	0.03173	0.02235	0.02178	0.02268
PTPRG	PTPRG_E40_R	3	Y	protein tyrosine phosphatase, receptor type, G precursor	0.60898	0.03984	0.03166	0.0287	0.07395	0.04699	0.03881	0.05603	0.03613	0.03941	0.04878	0.04274	0.04318	0.04292	0.05611
PTPRG	PTPRG_P476_F	3	Y	protein tyrosine phosphatase, receptor type, G precursor	0.8812	0.01935	0.01874	0.02257	0.02508	0.02381	0.02416	0.03317	0.02305	0.02134	0.02404	0.02638	0.0244	0.02216	0.02569
PTPRH	PTPRH_E173_F	19	N	protein tyrosine phosphatase, receptor type, H precursor	0.8095	0.92036	0.90169	0.90485	0.93198	0.92683	0.77285	0.91762	0.86473	0.91063	0.92615	0.74082	0.75351	0.61898	0.87905
PTPRH	PTPRH_P255_F	19	N	protein tyrosine phosphatase, receptor type, H precursor	0.91934	0.95255	0.96811	0.95183	0.90916	0.95322	0.93312	0.92139	0.93293	0.94493	0.9592	0.84896	0.81733	0.65512	0.93014
PTPRO	PTPRO_E56_F	12	Y	receptor-type protein tyrosine phosphatase O isoform b precursor	0.81968	0.01227	0.01543	0.02414	0.02234	0.02382	0.02236	0.02293	0.02841	0.02217	0.02223	0.02607	0.02449	0.02737	0.02232
PTPRO	PTPRO_P371_F	12	N	receptor-type protein tyrosine phosphatase O isoform b precursor	0.62337	0.33902	0.44993	0.15127	0.14274	0.17635	0.08818	0.16848	0.05869	0.13537	0.10446	0.21813	0.04836	0.04513	0.08942
PURA	PURA_P928_R	5	Y	purine-rich element binding protein A	0.91201	0.03463	0.03603	0.04978	0.05492	0.04364	0.11464	0.05215	0.03348	0.03871	0.03569	0.04477	0.04437	0.0311	0.04918
PWCR1	PWCR1_E81_R	15	N	.	0.9368	0.96052	0.95934	0.96342	0.97175	0.98025	0.87355	0.95721	0.95277	0.95547	0.95209	0.79154	0.81922	0.67442	0.95316
PWCR1	PWCR1_P357_F	15	N	.	0.57822	0.91432	0.93165	0.83478	0.8986	0.90672	0.54776	0.83762	0.8563	0.79604	0.84308	0.74955	0.64277	0.62232	0.89536
PWCR1	PWCR1_P811_F	15	N	.	0.84571	0.92017	0.9153	0.83083	0.84304	0.92033	0.61045	0.87662	0.81419	0.8594	0.83444	0.78095	0.63257	0.62955	0.91466
PXN	PXN_P308_F	12	Y	paxillin	0.74394	0.62631	0.63373	0.05113	0.06823	0.07176	0.07186	0.10363	0.16559	0.09993	0.138	0.03378	0.03579	0.07569	0.06845
PYCARD	PYCARD_E87_F	16	Y	PYD and CARD domain containing isoform b	0.89878	0.06171	0.07496	0.04483	0.10571	0.05023	0.04719	0.09039	0.05631	0.06434	0.0451	0.03671	0.03429	0.02902	0.04969
PYCARD	PYCARD_P150_F	16	Y	PYD and CARD domain containing isoform b	0.84571	0.92117	0.92748	0.21417	0.76032	0.56549	0.34193	0.41349	0.32881	0.14161	0.34202	0.35904	0.33622	0.03377	0.19488
PYCARD	PYCARD_P393_F	16	N	PYD and CARD domain containing isoform b	0.25709	0.71442	0.7586	0.22759	0.24223	0.11255	0.05944	0.11147	0.0884	0.07297	0.08433	0.04164	0.04208	0.02788	0.06725
RAB32	RAB32_E314_R	6	Y	RAB32, member RAS oncogene family	0.86736	0.03019	0.02601	0.02486	0.02312	0.02812	0.05011	0.02755	0.03964	0.03004	0.02702	0.04356	0.02796	0.03248	0.02893
RAB32	RAB32_P493_R	6	Y	RAB32, member RAS oncogene family	0.7958	0.20608	0.17522	0.5141	0.55656	0.35279	0.34009	0.10625	0.30413	0.23117	0.29201	0.11763	0.14648	0.10743	0.22713
RAD50	RAD50_P191_F	5	Y	RAD50 homolog isoform 2	0.91103	0.11841	0.18647	0.50316	0.15877	0.29006	0.38423	0.29833	0.23049	0.13325	0.1244	0.05588	0.08328	0.04616	0.10569
RAD54B	RAD54B_P227_F	8	Y	RAD54 homolog B isoform 2	0.75324	0.14489	0.23412	0.03046	0.1338	0.06156	0.07008	0.13658	0.06601	0.03854	0.06145	0.05349	0.04027	0.04985	0.03625
RAF1	RAF1_P330_F	3	Y	v-raf-1 murine leukemia viral oncogene homolog 1	0.82603	0.01316	0.01417	0.02489	0.03489	0.02065	0.05642	0.02268	0.0216	0.02349	0.02862	0.03165	0.06278	0.03101	0.02768
RAN	RAN_P581_R	12	Y	ras-related nuclear protein	0.83891	0.79636	0.79975	0.13849	0.28501	0.35972	0.51354	0.39166	0.70575	0.4797	0.57986	0.04646	0.11122	0.07395	0.25351
RAP1A	RAP1A_P285_R	1	Y	RAP1A, member of RAS oncogene family	0.75581	0.75988	0.74367	0.07688	0.12812	0.13646	0.15116	0.13342	0.13654	0.13197	0.16937	0.07892	0.18673	0.17227	0.18428
RARA	RARA_E128_R	17	N	retinoic acid receptor, alpha isoform a	0.22282	0.02614	0.03092	0.03468	0.07871	0.05282	0.0951	0.27736	0.18725	0.18034	0.26662	0.06189	0.05187	0.038	0.03343
RARA	RARA_P1076_R	17	N	retinoic acid receptor, alpha isoform a	0.5255	0.92211	0.93146	0.13787	0.28412	0.51836	0.57677	0.54548	0.69837	0.6267	0.64926	0.08052	0.16501	0.11576	0.1553
RARA	RARA_P176_R	17	N	retinoic acid receptor, alpha isoform a	0.821	0.32125	0.29373	0.20815	0.09159	0.05512	0.03654	0.42326	0.34611	0.42032	0.51633	0.0643	0.0249	0.06252	0.06693
RARB	RARB_E114_F	3	Y	retinoic acid receptor, beta isoform 2	0.96638	0.84455	0.85218	0.01887	0.01865	0.01615	0.04844	0.01943	0.01826	0.0185	0.01981	0.03981	0.02384	0.02021	0.01936
RARB	RARB_P60_F	3	Y	retinoic acid receptor, beta isoform 2	0.95741	0.90885	0.92944	0.02236	0.03388	0.02242	0.06392	0.04467	0.0477	0.0244	0.03849	0.05173	0.03194	0.0377	0.04627
RARRES1	RARRES1_E235_F	3	Y	retinoic acid receptor responder (tazarotene induced) 1 isoform 1	0.90703	0.02093	0.02361	0.02669	0.02984	0.02868	0.05211	0.02635	0.03465	0.02653	0.02786	0.05015	0.04244	0.03739	0.03046
RARRES1	RARRES1_P426_R	3	Y	retinoic acid receptor responder (tazarotene induced) 1 isoform 1	0.8804	0.09545	0.12267	0.63215	0.35952	0.23444	0.06922	0.06302	0.09771	0.09645	0.06398	0.13594	0.13956	0.10821	0.14296
RARRES1	RARRES1_P57_R	3	Y	retinoic acid receptor responder (tazarotene induced) 1 isoform 1	0.67917	0.10093	0.02755	0.12781	0.09796	0.05302	0.06479	0.1348	0.11914	0.07773	0.1275	0.08482	0.16169	0.03622	0.13188
RASA1	RASA1_E107_F	5	Y	RAS p21 protein activator 1 isoform 2	0.89973	0.02403	0.02119	0.02785	0.03381	0.02538	0.04667	0.03502	0.02738	0.02569	0.02441	0.05118	0.04409	0.05468	0.02672
RASGRF1	RASGRF1_E16_F	15	Y	Ras protein-specific guanine nucleotide-releasing factor 1 isoform 1	0.94988	0.01845	0.01823	0.0248	0.0243	0.02225	0.03874	0.02704	0.02476	0.02738	0.02258	0.03684	0.03097	0.02562	0.0252
RASGRF1	RASGRF1_P768_F	15	Y	Ras protein-specific guanine nucleotide-releasing factor 1 isoform 1	0.10721	0.02493	0.03557	0.03377	0.04963	0.03232	0.03408	0.02869	0.02945	0.03074	0.03001	0.03843	0.02909	0.02826	0.03401
RASSF1	RASSF1_E116_F	3	Y	Ras association domain family 1 isoform B	0.92986	0.95855	0.9502	0.02627	0.03438	0.03161	0.0362	0.03147	0.0335	0.02847	0.02573	0.03288	0.03712	0.02783	0.03856
RASSF1	RASSF1_P244_F	3	Y	Ras association domain family 1 isoform B	0.89663	0.92783	0.92276	0.02278	0.02955	0.02032	0.03292	0.02353	0.02847	0.0193	0.02021	0.02997	0.06149	0.02279	0.02443
RBL2	RBL2_P250_R	16	Y	retinoblastoma-like 2 (p130)	0.89939	0.0746	0.02544	0.13489	0.05224	0.06384	0.0638	0.0271	0.0265	0.03139	0.05097	0.04431	0.0347	0.03173	0.03518
RBP1	RBP1_E158_F	3	Y	retinol binding protein 1, cellular	0.94575	0.01953	0.01384	0.03216	0.02078	0.02389	0.03256	0.03691	0.02251	0.02777	0.02728	0.03242	0.02245	0.02109	0.0209
RBP1	RBP1_P150_F	3	Y	retinol binding protein 1, cellular	0.76004	0.01324	0.03807	0.0294	0.03762	0.04978	0.06464	0.03362	0.02806	0.03006	0.02479	0.05708	0.03574	0.0386	0.02155
RBP1	RBP1_P426_R	3	Y	retinol binding protein 1, cellular	0.9253	0.04111	0.03837	0.31011	0.13925	0.41691	0.03532	0.91026	0.7768	0.36035	0.43126	0.1289	0.04285	0.03593	0.0963
RET	RET_P717_F	10	N	ret proto-oncogene isoform c	0.33861	0.06626	0.09464	0.07123	0.10791	0.06983	0.0495	0.04545	0.04662	0.05509	0.04455	0.05178	0.02895	0.05178	0.0459
RET	RET_seq_53_S374_F	10	Y	ret proto-oncogene isoform c	0.94972	0.02816	0.028	0.02346	0.03245	0.03031	0.05419	0.03237	0.02663	0.02735	0.03142	0.02936	0.02447	0.02275	0.0312
RET	RET_seq_54_S260_F	10	Y	ret proto-oncogene isoform c	0.95471	0.02692	0.02955	0.03479	0.03655	0.03161	0.05296	0.03788	0.03917	0.042	0.0366	0.08679	0.03363	0.02749	0.03292
RHOC	RHOC_P536_F	1	Y	ras homolog gene family, member C	0.95	0.02076	0.01699	0.03897	0.01474	0.01816	0.03186	0.02164	0.02063	0.02049	0.02194	0.07043	0.02248	0.0258	0.01816
RHOH	RHOH_P121_F	4	Y	ras homolog gene family, member H	0.92084	0.77566	0.75247	0.25961	0.1653	0.2271	0.4699	0.90953	0.80612	0.94184	0.94605	0.42229	0.52028	0.14256	0.69796
RHOH	RHOH_P953_R	4	N	ras homolog gene family, member H	0.83337	0.92452	0.93429	0.93309	0.91265	0.93259	0.86189	0.94363	0.91984	0.94442	0.95168	0.59889	0.85253	0.70596	0.9297
RIPK1	RIPK1_P744_R	6	N	receptor (TNFRSF)-interacting serine-threonine kinase 1	0.64841	0.80013	0.68919	0.71864	0.84168	0.20494	0.61664	0.25686	0.20683	0.26165	0.43439	0.80921	0.80602	0.76391	0.91816
RIPK1	RIPK1_P868_F	6	N	receptor (TNFRSF)-interacting serine-threonine kinase 1	0.86932	0.83189	0.84678	0.39069	0.76443	0.22065	0.69071	0.44598	0.14564	0.15464	0.4568	0.76938	0.85916	0.49742	0.90964
RIPK2	RIPK2_E123_F	8	Y	receptor-interacting serine-threonine kinase 2	0.8555	0.04959	0.03165	0.04511	0.05294	0.08062	0.04943	0.04947	0.05137	0.04699	0.04844	0.0468	0.03739	0.03046	0.04636
RIPK3	RIPK3_P124_F	14	N	receptor-interacting serine-threonine kinase 3	0.85352	0.93523	0.93637	0.65262	0.54241	0.35377	0.85337	0.54721	0.47778	0.71356	0.81703	0.64234	0.39263	0.47408	0.61105
RIPK3	RIPK3_P24_F	14	N	receptor-interacting serine-threonine kinase 3	0.89148	0.94885	0.94603	0.2899	0.44461	0.09751	0.73935	0.10655	0.14942	0.23484	0.47921	0.52007	0.37162	0.11809	0.26173
RIPK4	RIPK4_E166_F	21	Y	ankyrin repeat domain 3	0.28769	0.08676	0.12117	0.02165	0.02842	0.0478	0.03149	0.02902	0.03345	0.04974	0.04952	0.03663	0.06225	0.04303	0.03768
RIPK4	RIPK4_P172_F	21	Y	ankyrin repeat domain 3	0.88478	0.0232	0.01943	0.05487	0.08273	0.06084	0.08768	0.29926	0.08736	0.19551	0.16711	0.07275	0.119	0.05158	0.15128
ROR1	ROR1_P6_F	1	Y	receptor tyrosine kinase-like orphan receptor 1	0.90962	0.02866	0.02648	0.03656	0.02648	0.03015	0.10681	0.03164	0.0324	0.03333	0.0329	0.05433	0.06079	0.05639	0.03346
ROR2	ROR2_E112_F	9	Y	receptor tyrosine kinase-like orphan receptor 2 precursor	0.91506	0.01905	0.01395	0.04761	0.02438	0.04161	0.04388	0.02376	0.02951	0.03074	0.03039	0.03867	0.02753	0.06352	0.02941
ROR2	ROR2_P317_R	9	Y	receptor tyrosine kinase-like orphan receptor 2 precursor	0.95446	0.01691	0.01524	0.02883	0.01951	0.01879	0.0279	0.02232	0.02046	0.02129	0.02321	0.03916	0.03279	0.03908	0.02612
RRAS	RRAS_P100_R	19	Y	related RAS viral (r-ras) oncogene homolog	0.48756	0.02663	0.02589	0.05877	0.03933	0.02215	0.06498	0.02486	0.02893	0.0387	0.01929	0.03554	0.04179	0.03299	0.02366
RUNX1T1	RUNX1T1_E145_R	8	N	acute myelogenous leukemia 1 translocation 1 protein isoform MTG8c	0.84506	0.05943	0.24035	0.47675	0.78249	0.32478	0.06887	0.77522	0.84128	0.58432	0.53428	0.16057	0.08687	0.02659	0.06675
RUNX1T1	RUNX1T1_P103_F	8	Y	acute myelogenous leukemia 1 translocation 1 protein isoform MTG8c	0.65786	0.13609	0.21431	0.27278	0.37727	0.17754	0.74005	0.31145	0.35565	0.39343	0.17364	0.69237	0.65718	0.5472	0.16712
RUNX3	RUNX3_E27_R	1	N	runt-related transcription factor 3 isoform 1	0.81058	0.97141	0.97559	0.95603	0.97384	0.88752	0.76072	0.06003	0.03121	0.02654	0.2363	0.92539	0.88857	0.77965	0.96007
RUNX3	RUNX3_P247_F	1	Y	runt-related transcription factor 3 isoform 1	0.90629	0.96811	0.96523	0.95794	0.96608	0.92872	0.92942	0.04745	0.03721	0.03349	0.2543	0.90217	0.93171	0.81351	0.95198
RUNX3	RUNX3_P393_R	1	Y	runt-related transcription factor 3 isoform 1	0.91263	0.97193	0.97759	0.96877	0.98032	0.94677	0.94227	0.19113	0.13516	0.06836	0.32776	0.90428	0.95796	0.89498	0.96485
RYK	RYK_P493_F	3	Y	similar to RYK receptor-like tyrosine kinase isoform 2	0.78208	0.67445	0.67645	0.02559	0.07653	0.08964	0.09221	0.05812	0.02704	0.04694	0.03831	0.08918	0.05585	0.08248	0.04259
S100A12	S100A12_P1221_R	1	N	S100 calcium-binding protein A12	0.8416	0.95577	0.95645	0.97039	0.98125	0.96449	0.84946	0.94868	0.9637	0.95339	0.95216	0.79565	0.8737	0.85784	0.95841
S100A2	S100A2_E36_R	1	N	S100 calcium binding protein A2	0.47439	0.8676	0.70458	0.02883	0.03593	0.04141	0.06009	0.11835	0.12895	0.09211	0.05898	0.25878	0.09028	0.03471	0.24885
S100A2	S100A2_P1186_F	1	N	S100 calcium binding protein A2	0.75889	0.70586	0.63256	0.03513	0.09345	0.06724	0.04159	0.808	0.77991	0.82581	0.84846	0.34286	0.16349	0.03007	0.25225
S100A4	S100A4_E315_F	1	N	S100 calcium-binding protein A4	0.93341	0.97047	0.97398	0.04785	0.06078	0.15532	0.04183	0.92921	0.89658	0.82282	0.92032	0.05291	0.03874	0.0322	0.06892
S100A4	S100A4_P194_R	1	N	S100 calcium-binding protein A4	0.77776	0.95506	0.93895	0.18038	0.2469	0.49812	0.10721	0.95454	0.94644	0.9427	0.94539	0.03762	0.0903	0.05641	0.21919
S100A4	S100A4_P887_R	1	N	S100 calcium-binding protein A4	0.64607	0.91435	0.9249	0.43285	0.59535	0.91288	0.66664	0.90752	0.9192	0.92228	0.92562	0.21803	0.23421	0.11097	0.35947
SCGB3A1	SCGB3A1_E55_R	5	Y	secretoglobin, family 3A, member 1	0.90394	0.96344	0.96675	0.04166	0.03282	0.03328	0.04497	0.29385	0.14783	0.03549	0.04723	0.04962	0.03863	0.03335	0.03024
SCGB3A1	SCGB3A1_P103_R	5	Y	secretoglobin, family 3A, member 1	0.89557	0.89819	0.91985	0.11911	0.11054	0.11416	0.114	0.19703	0.10212	0.10733	0.11887	0.099	0.06967	0.10461	0.15267
SEMA3A	SEMA3A_P343_F	7	N	semaphorin 3A	0.87474	0.06639	0.03432	0.0612	0.0471	0.09344	0.056	0.06218	0.04439	0.06984	0.0764	0.04773	0.03189	0.06634	0.08202
SEMA3A	SEMA3A_P658_R	7	N	semaphorin 3A	0.73472	0.22114	0.26082	0.11803	0.10291	0.13203	0.11969	0.14112	0.14342	0.15099	0.16663	0.24339	0.06005	0.07914	0.09578
SEMA3B	SEMA3B_E96_F	3	N	semaphorin 3B isoform 1 precursor	0.48621	0.85675	0.89397	0.02514	0.05445	0.04233	0.06287	0.10509	0.1011	0.05208	0.04652	0.0708	0.06081	0.04728	0.04135
SEMA3B	SEMA3B_P110_R	3	N	semaphorin 3B isoform 1 precursor	0.35699	0.82733	0.84251	0.03284	0.03749	0.03718	0.03456	0.0877	0.06895	0.04744	0.04376	0.03155	0.02746	0.03541	0.05366
SEMA3C	SEMA3C_E49_R	7	Y	semaphorin 3C	0.91131	0.03504	0.04096	0.02982	0.03024	0.03883	0.05747	0.05817	0.04315	0.0365	0.03838	0.03828	0.03144	0.04168	0.03497
SEMA3C	SEMA3C_P642_F	7	N	semaphorin 3C	0.4011	0.61739	0.59589	0.25779	0.52473	0.69902	0.28303	0.74355	0.58824	0.66131	0.72791	0.259	0.60065	0.10073	0.74103
SEMA3F	SEMA3F_E333_R	3	Y	semaphorin 3F	0.68423	0.07175	0.02352	0.05276	0.07271	0.11125	0.47147	0.17497	0.23389	0.05964	0.09111	0.03848	0.042	0.03151	0.06854
SEMA3F	SEMA3F_P692_R	3	Y	semaphorin 3F	0.94191	0.02839	0.02019	0.09225	0.17048	0.04256	0.03319	0.03926	0.03655	0.05078	0.05345	0.05476	0.03027	0.03605	0.03094
2008-09-05	SEPT5_P441_F	22	Y	septin 5 isoform 2	0.78223	0.87937	0.89747	0.13284	0.07538	0.03593	0.04401	0.05915	0.08159	0.07558	0.05428	0.09769	0.0267	0.04795	0.05999
2008-09-05	SEPT5_P464_R	22	Y	septin 5 isoform 2	0.8596	0.91501	0.93482	0.09319	0.1502	0.05346	0.04572	0.09335	0.11133	0.08684	0.10913	0.04033	0.06445	0.04931	0.09474
2008-09-09	SEPT9_P374_F	17	Y	septin 9	0.89095	0.89974	0.88601	0.03125	0.05004	0.03547	0.03734	0.04673	0.03584	0.03885	0.03266	0.04078	0.03685	0.03418	0.03901
2008-09-09	SEPT9_P58_R	17	Y	septin 9	0.90993	0.88922	0.79209	0.03865	0.04148	0.04704	0.05056	0.04152	0.0477	0.05453	0.05172	0.06553	0.04346	0.04276	0.08781
SERPINA5	SERPINA5_E69_F	14	N	serine (or cysteine) proteinase inhibitor, clade A (alpha-1 antiproteinase, antitrypsin), member 5	0.35676	0.84072	0.84151	0.70164	0.74028	0.40112	0.67352	0.50651	0.45927	0.6136	0.53156	0.68193	0.50574	0.47747	0.70712
SERPINA5	SERPINA5_P156_F	14	N	serine (or cysteine) proteinase inhibitor, clade A (alpha-1 antiproteinase, antitrypsin), member 5	0.43233	0.68805	0.58494	0.27533	0.26092	0.15748	0.04551	0.18549	0.21759	0.23715	0.29731	0.23552	0.15847	0.03269	0.25588
SERPINB2	SERPINB2_P939_F	18	N	serine (or cysteine) proteinase inhibitor, clade B (ovalbumin), member 2	0.87766	0.93865	0.92717	0.90565	0.95203	0.89228	0.76953	0.92905	0.87876	0.91432	0.94369	0.7611	0.8524	0.8062	0.94672
SERPINB5	SERPINB5_P19_R	18	Y	serine (or cysteine) proteinase inhibitor, clade B (ovalbumin), member 5	0.89975	0.96637	0.96269	0.94717	0.97769	0.93811	0.75257	0.96779	0.96116	0.9531	0.96189	0.89745	0.9525	0.7314	0.95758
SERPINE1	SERPINE1_E189_R	7	Y	plasminogen activator inhibitor-1	0.75533	0.41064	0.31886	0.02815	0.06166	0.05009	0.04778	0.06498	0.0511	0.05292	0.07162	0.03713	0.07118	0.03333	0.05008
SERPINE1	SERPINE1_P519_F	7	N	plasminogen activator inhibitor-1	0.90669	0.87862	0.80963	0.07101	0.06389	0.1028	0.05811	0.26012	0.19775	0.13453	0.19181	0.04765	0.05653	0.08064	0.08554
SEZ6L	SEZ6L_P249_F	22	Y	seizure related 6 homolog (mouse)-like precursor	0.94954	0.02693	0.02296	0.04228	0.05486	0.03579	0.05456	0.03728	0.03973	0.0421	0.03723	0.05878	0.02992	0.06391	0.0398
SEZ6L	SEZ6L_P299_F	22	Y	seizure related 6 homolog (mouse)-like precursor	0.94909	0.02914	0.02855	0.02499	0.03049	0.0285	0.05534	0.0301	0.03089	0.02918	0.02844	0.03819	0.03404	0.02641	0.03615
SFN	SFN_E118_F	1	Y	stratifin	0.93518	0.96859	0.97635	0.95354	0.96374	0.96434	0.91948	0.93525	0.95963	0.96441	0.96818	0.88588	0.84561	0.63201	0.92192
SFN	SFN_P248_F	1	N	stratifin	0.50725	0.64205	0.60986	0.34742	0.51354	0.47682	0.38421	0.49527	0.31839	0.39589	0.437	0.10331	0.08162	0.14865	0.31051
SFRP1	SFRP1_E398_R	8	Y	secreted frizzled-related protein 1	0.84895	0.02281	0.03993	0.02901	0.03413	0.02927	0.04964	0.03401	0.02888	0.03068	0.02645	0.0402	0.02317	0.04647	0.03052
SFRP1	SFRP1_P157_F	8	Y	secreted frizzled-related protein 1	0.9291	0.01994	0.02206	0.02501	0.02774	0.03525	0.05762	0.03724	0.03094	0.02772	0.03075	0.03606	0.03026	0.02997	0.03134
SFTPA1	SFTPA1_E340_R	10	N	surfactant, pulmonary-associated protein A1	0.94921	0.96025	0.9662	0.90148	0.96631	0.91122	0.92602	0.94661	0.95309	0.96021	0.94099	0.88931	0.91553	0.76185	0.95952
SFTPA1	SFTPA1_P421_F	10	N	surfactant, pulmonary-associated protein A1	0.71902	0.8881	0.88578	0.86673	0.79329	0.88801	0.53519	0.82362	0.80304	0.80102	0.79257	0.51095	0.70394	0.86227	0.87164
SFTPB	SFTPB_P689_R	2	N	surfactant, pulmonary-associated protein B	0.65384	0.83722	0.82895	0.44387	0.30486	0.59635	0.65231	0.47907	0.74351	0.67652	0.71615	0.2521	0.26005	0.04186	0.23361
SFTPC	SFTPC_E13_F	8	N	surfactant, pulmonary-associated protein C	0.83022	0.90826	0.89116	0.9047	0.7049	0.87263	0.63829	0.78203	0.86128	0.7986	0.84414	0.30275	0.78564	0.50151	0.80805
SFTPD	SFTPD_E169_F	10	N	pulmonary surfactant-associated protein D precursor	0.6404	0.91504	0.93344	0.92272	0.92973	0.94796	0.84202	0.87874	0.88187	0.83536	0.84433	0.53808	0.67246	0.51653	0.91414
SGCE	SGCE_E149_F	7	Y	sarcoglycan, epsilon	0.6503	0.02419	0.0223	0.03128	0.08953	0.03377	0.04658	0.03626	0.03171	0.02495	0.02775	0.03291	0.04797	0.11252	0.03782
SGCE	SGCE_P250_R	7	Y	sarcoglycan, epsilon	0.6037	0.0365	0.12385	0.6958	0.84983	0.82108	0.71605	0.82436	0.79516	0.82949	0.8733	0.71108	0.78476	0.34049	0.8594
SH3BP2	SH3BP2_E18_F	4	N	SH3-domain binding protein 2	0.82882	0.21839	0.20707	0.80856	0.71018	0.30967	0.30153	0.2345	0.27765	0.29669	0.19682	0.16034	0.20976	0.24982	0.22866
SH3BP2	SH3BP2_P771_R	4	Y	SH3-domain binding protein 2	0.58891	0.09458	0.07605	0.12074	0.28882	0.06478	0.08324	0.12804	0.09892	0.08372	0.072	0.03921	0.04129	0.07578	0.06902
SHB	SHB_P473_R	9	Y	SHB (Src homology 2 domain containing) adaptor protein B	0.88661	0.01593	0.01587	0.02039	0.01555	0.01538	0.03534	0.02129	0.02105	0.0175	0.01624	0.03668	0.03157	0.02591	0.01713
SHB	SHB_P691_R	9	Y	SHB (Src homology 2 domain containing) adaptor protein B	0.80104	0.01901	0.01869	0.02551	0.02439	0.0284	0.04481	0.04413	0.07227	0.08402	0.05989	0.24637	0.07984	0.05259	0.48356
SHH	SHH_E328_F	7	Y	sonic hedgehog preproprotein	0.87124	0.16382	0.13101	0.06666	0.05612	0.13013	0.04634	0.08718	0.13098	0.16125	0.09913	0.0743	0.09305	0.07897	0.11117
SHH	SHH_P104_R	7	Y	sonic hedgehog preproprotein	0.95108	0.02895	0.02313	0.02716	0.02921	0.03095	0.03232	0.0321	0.03599	0.03415	0.03843	0.04658	0.03285	0.02504	0.03466
SIN3B	SIN3B_P514_R	19	Y	SIN3 homolog B, transcription regulator	0.80547	0.94052	0.9585	0.89179	0.90508	0.90086	0.63556	0.94514	0.85784	0.8766	0.89427	0.62007	0.5688	0.60649	0.89903
SIN3B	SIN3B_P607_F	19	Y	SIN3 homolog B, transcription regulator	0.62711	0.94269	0.93252	0.94597	0.95742	0.94558	0.90887	0.95296	0.94915	0.95842	0.95987	0.64645	0.77854	0.81493	0.92816
SKI	SKI_E465_R	1	Y	v-ski sarcoma viral oncogene homolog	0.9625	0.03175	0.02917	0.03327	0.03462	0.03358	0.03143	0.03921	0.0381	0.04276	0.03071	0.03602	0.03144	0.02983	0.03801
SLC14A1	SLC14A1_E295_F	18	N	RACH1	0.66085	0.87333	0.81353	0.84417	0.88641	0.70399	0.79541	0.74955	0.73649	0.8289	0.80616	0.77775	0.74721	0.57599	0.85766
SLC14A1	SLC14A1_P369_R	18	N	RACH1	0.60716	0.93218	0.87201	0.61798	0.60911	0.22956	0.08988	0.35039	0.44365	0.45619	0.5695	0.16108	0.28081	0.20771	0.60251
SLC22A18	SLC22A18_P216_R	11	N	tumor suppressing subtransferable candidate 5	0.73376	0.93456	0.94542	0.90556	0.93442	0.85813	0.6582	0.92746	0.89466	0.89421	0.90065	0.70247	0.79193	0.49014	0.87772
SLC22A18	SLC22A18_P472_R	11	N	tumor suppressing subtransferable candidate 5	0.81634	0.95436	0.94943	0.94984	0.93663	0.97019	0.92093	0.96364	0.96895	0.96723	0.9708	0.91681	0.91994	0.87996	0.95921
SLC22A2	SLC22A2_E271_R	6	Y	solute carrier family 22 member 2 isoform b	0.94497	0.96129	0.96284	0.96023	0.97669	0.96979	0.93194	0.96321	0.97074	0.96573	0.97174	0.90339	0.89802	0.87526	0.96161
SLC22A2	SLC22A2_P109_F	6	Y	solute carrier family 22 member 2 isoform b	0.82366	0.93094	0.91838	0.88926	0.92668	0.91706	0.71161	0.89676	0.85771	0.88681	0.90366	0.74793	0.79181	0.4832	0.89941
SLC22A3	SLC22A3_E122_R	6	Y	solute carrier family 22 member 3	0.92617	0.03656	0.07605	0.082	0.04925	0.0414	0.1216	0.07855	0.06558	0.04422	0.03283	0.14413	0.1131	0.15271	0.04176
SLC22A3	SLC22A3_P528_F	6	Y	solute carrier family 22 member 3	0.23093	0.15366	0.12167	0.36074	0.33124	0.73607	0.61914	0.74239	0.63105	0.5451	0.39807	0.56082	0.45769	0.18015	0.69536
SLC22A3	SLC22A3_P634_F	6	Y	solute carrier family 22 member 3	0.74882	0.90592	0.91061	0.92716	0.94324	0.96311	0.90505	0.95806	0.94992	0.96166	0.94017	0.77365	0.93455	0.86564	0.95113
SLC5A5	SLC5A5_E60_F	19	Y	solute carrier family 5 (sodium iodide symporter), member 5	0.83107	0.95349	0.96707	0.57805	0.81757	0.6696	0.23953	0.41389	0.57166	0.46041	0.32306	0.34125	0.11872	0.15531	0.40126
SLC5A8	SLC5A8_E60_R	12	Y	solute carrier family 5 (iodide transporter), member 8	0.86594	0.13792	0.17428	0.07756	0.15201	0.1475	0.07337	0.15491	0.14177	0.12746	0.15314	0.07112	0.08372	0.13213	0.12533
SLC5A8	SLC5A8_P38_R	12	Y	solute carrier family 5 (iodide transporter), member 8	0.8465	0.14139	0.09377	0.03724	0.07315	0.09016	0.24871	0.13039	0.05877	0.06773	0.0816	0.08665	0.1203	0.12564	0.06779
SLC6A8	SLC6A8_P193_R	X	Y	solute carrier family 6 (neurotransmitter transporter, creatine), member 8	0.84468	0.72088	0.60062	0.43883	0.61588	0.72355	0.62481	0.46831	0.40354	0.40022	0.75496	0.20976	0.54816	0.16661	0.5445
SLC6A8	SLC6A8_P409_F	X	Y	solute carrier family 6 (neurotransmitter transporter, creatine), member 8	0.85512	0.60723	0.65691	0.64546	0.70716	0.86743	0.8316	0.78854	0.80859	0.58708	0.84312	0.79456	0.80835	0.76804	0.75556
SLC6A8	SLC6A8_seq_28_S227_F	X	Y	solute carrier family 6 (neurotransmitter transporter, creatine), member 8	0.9409	0.0578	0.04135	0.0532	0.04589	0.04707	0.10261	0.51914	0.04305	0.70294	0.0345	0.13688	0.15995	0.08004	0.50607
SLIT2	SLIT2_E111_R	4	Y	slit homolog 2	0.87459	0.03278	0.05521	0.03335	0.03827	0.04443	0.04335	0.03817	0.04152	0.04478	0.04258	0.04332	0.04625	0.03471	0.03726
SLIT2	SLIT2_P208_F	4	Y	slit homolog 2	0.94718	0.03933	0.04079	0.03317	0.0398	0.05432	0.03943	0.03585	0.0435	0.0409	0.03755	0.04494	0.03314	0.03443	0.04037
SMAD2	SMAD2_P708_R	18	Y	Sma- and Mad-related protein 2	0.91025	0.02836	0.03038	0.02907	0.03386	0.05063	0.03048	0.03964	0.03959	0.03726	0.04198	0.01907	0.02163	0.0142	0.04387
SMAD2	SMAD2_P848_R	18	Y	Sma- and Mad-related protein 2	0.77198	0.03943	0.02093	0.081	0.14615	0.1176	0.12599	0.05611	0.26495	0.0848	0.14217	0.03443	0.24128	0.03511	0.0736
SMAD4	SMAD4_P474_R	18	Y	MAD, mothers against decapentaplegic homolog 4	0.9557	0.02306	0.02806	0.02729	0.0194	0.02399	0.03793	0.01726	0.02232	0.02035	0.02027	0.06022	0.0236	0.02217	0.02012
SMARCA3	SMARCA3_E20_F	3	Y	SWI/SNF-related matrix-associated actin-dependent regulator of chromatin a3	0.95772	0.02086	0.01991	0.04101	0.01996	0.02527	0.05312	0.02974	0.02751	0.02667	0.02845	0.09989	0.08847	0.0298	0.02527
SMARCA3	SMARCA3_P109_R	3	Y	SWI/SNF-related matrix-associated actin-dependent regulator of chromatin a3	0.94416	0.03585	0.04106	0.03276	0.07322	0.07307	0.0972	0.05784	0.07132	0.04523	0.04834	0.09007	0.04397	0.03927	0.05902
SMARCA3	SMARCA3_P17_R	3	Y	SWI/SNF-related matrix-associated actin-dependent regulator of chromatin a3	0.5202	0.04611	0.04031	0.04571	0.04648	0.05425	0.06107	0.05181	0.0512	0.04621	0.04578	0.08278	0.14672	0.06688	0.07045
SMARCA4	SMARCA4_P362_R	19	Y	SWI/SNF-related matrix-associated actin-dependent regulator of chromatin a4	0.90494	0.03029	0.02708	0.02323	0.03408	0.02877	0.03108	0.02778	0.02749	0.02806	0.02995	0.0277	0.02495	0.02117	0.03253
SMARCB1	SMARCB1_P220_R	22	Y	SWI/SNF related, matrix associated, actin dependent regulator of chromatin, subfamily b, member 1 isoform a	0.71955	0.42991	0.44396	0.03063	0.03674	0.03564	0.04577	0.04308	0.03875	0.03504	0.03716	0.04904	0.03417	0.0287	0.04254
SMO	SMO_E57_F	7	Y	smoothened	0.89276	0.01449	0.01477	0.04078	0.05334	0.02407	0.0389	0.03206	0.02456	0.02704	0.02272	0.04905	0.03935	0.04592	0.03694
SMO	SMO_P455_R	7	Y	smoothened	0.92245	0.04319	0.04785	0.02919	0.03902	0.03766	0.04384	0.05098	0.04409	0.03906	0.04041	0.04375	0.03749	0.02773	0.04024
SNCG	SNCG_E119_F	10	N	synuclein, gamma (breast cancer-specific protein 1)	0.56821	0.84785	0.86846	0.12848	0.32284	0.29163	0.64264	0.61468	0.69614	0.50276	0.50377	0.119	0.04828	0.03148	0.18425
SNCG	SNCG_P53_F	10	Y	synuclein, gamma (breast cancer-specific protein 1)	0.94145	0.89161	0.91592	0.07962	0.04745	0.06009	0.09606	0.11802	0.06876	0.06412	0.06516	0.05591	0.05119	0.05648	0.07352
SNCG	SNCG_P98_R	10	Y	synuclein, gamma (breast cancer-specific protein 1)	0.53544	0.65405	0.64179	0.48976	0.40497	0.50128	0.5093	0.48338	0.5002	0.42763	0.35331	0.18568	0.11163	0.15502	0.22175
SNRPN	SNRPN_E14_F	15	N	small nuclear ribonucleoprotein polypeptide N	0.78851	0.06568	0.05942	0.81995	0.8664	0.84901	0.46337	0.80092	0.80069	0.77791	0.78103	0.35247	0.53583	0.31244	0.81881
SNRPN	SNRPN_P230_R	15	N	small nuclear ribonucleoprotein polypeptide N	0.88346	0.87618	0.88615	0.83386	0.92411	0.90542	0.72774	0.88084	0.89369	0.85301	0.85397	0.67519	0.82207	0.70826	0.92496
SNRPN	SNRPN_seq_12_S127_F	15	Y	small nuclear ribonucleoprotein polypeptide N	0.79209	0.03722	0.04029	0.61224	0.73951	0.68111	0.40541	0.63441	0.69377	0.74907	0.75972	0.45243	0.46289	0.23018	0.7043
SNRPN	SNRPN_seq_18_S99_F	15	Y	small nuclear ribonucleoprotein polypeptide N	0.91604	0.02716	0.03061	0.73672	0.87623	0.85955	0.52824	0.8342	0.81396	0.79328	0.79662	0.26143	0.6381	0.26551	0.80095
SNURF	SNURF_E256_R	15	Y	SNRPN upstream reading frame protein	0.93834	0.02158	0.02578	0.72864	0.64141	0.76825	0.5434	0.68812	0.74323	0.67941	0.71588	0.3247	0.72111	0.36661	0.75618
SNURF	SNURF_P2_R	15	Y	SNRPN upstream reading frame protein	0.76923	0.03423	0.03296	0.445	0.42107	0.60184	0.30057	0.43838	0.52414	0.50998	0.54624	0.18441	0.31151	0.10787	0.57986
SNURF	SNURF_P78_F	15	Y	SNRPN upstream reading frame protein	0.94652	0.03832	0.04042	0.65504	0.34386	0.829	0.64471	0.7882	0.78267	0.74994	0.79035	0.38968	0.58476	0.20732	0.79063
SOD3	SOD3_P225_F	4	N	superoxide dismutase 3, extracellular	0.91403	0.95881	0.96039	0.96132	0.9667	0.96999	0.92167	0.97045	0.96716	0.97316	0.96903	0.89016	0.88527	0.80323	0.95523
SOD3	SOD3_P460_R	4	N	superoxide dismutase 3, extracellular	0.73038	0.92676	0.91766	0.91106	0.92358	0.89363	0.8589	0.92341	0.92397	0.9309	0.94873	0.75217	0.68223	0.684	0.90332
SOX1	SOX1_P1018_R	13	Y	SRY (sex determining region Y)-box 1	0.86631	0.04605	0.04764	0.04639	0.06788	0.03576	0.03312	0.03555	0.03034	0.04133	0.03129	0.04373	0.04715	0.04184	0.03993
SOX1	SOX1_P294_F	13	Y	SRY (sex determining region Y)-box 1	0.84466	0.04724	0.04458	0.03106	0.0526	0.04794	0.0428	0.05771	0.0381	0.04586	0.04553	0.0406	0.03629	0.03108	0.04414
SOX17	SOX17_P287_R	8	Y	SRY-box 17	0.94426	0.03692	0.02107	0.03869	0.02861	0.12349	0.05302	0.10558	0.05231	0.09454	0.11845	0.1281	0.03842	0.03425	0.04548
SOX17	SOX17_P303_F	8	Y	SRY-box 17	0.90689	0.17446	0.17398	0.08231	0.23821	0.16838	0.23426	0.1859	0.15303	0.1928	0.15715	0.26126	0.18001	0.27402	0.15753
SOX2	SOX2_P546_F	3	Y	sex-determining region Y-box 2	0.90876	0.0355	0.033	0.04036	0.0835	0.05886	0.0589	0.05546	0.04433	0.03793	0.06631	0.04824	0.04478	0.11096	0.04265
SPARC	SPARC_E50_R	5	Y	secreted protein, acidic, cysteine-rich (osteonectin)	0.68432	0.0599	0.0521	0.0691	0.04716	0.05231	0.10872	0.05759	0.06782	0.068	0.08833	0.09806	0.09981	0.10991	0.05398
SPARC	SPARC_P195_F	5	N	secreted protein, acidic, cysteine-rich (osteonectin)	0.59773	0.19975	0.21066	0.02904	0.02828	0.02294	0.05883	0.03749	0.02573	0.03117	0.02786	0.05315	0.03872	0.03874	0.02964
SPDEF	SPDEF_E116_R	6	N	SAM pointed domain containing ets transcription factor	0.13273	0.47237	0.73891	0.1748	0.51752	0.27845	0.41685	0.14429	0.09202	0.21094	0.24254	0.17576	0.06049	0.06188	0.2827
SPDEF	SPDEF_P6_R	6	N	SAM pointed domain containing ets transcription factor	0.7162	0.93892	0.95706	0.48653	0.511	0.23995	0.34636	0.29278	0.20465	0.32684	0.49137	0.22951	0.20756	0.15956	0.37961
SPI1	SPI1_E205_F	11	Y	spleen focus forming virus (SFFV) proviral integration oncogene spi1	0.72895	0.76791	0.80226	0.76862	0.79768	0.81776	0.66199	0.80068	0.82373	0.7713	0.80594	0.71177	0.64352	0.29744	0.82413
SPI1	SPI1_P48_F	11	N	spleen focus forming virus (SFFV) proviral integration oncogene spi1	0.73231	0.90506	0.84687	0.86835	0.88847	0.93736	0.2637	0.9086	0.8983	0.89913	0.94563	0.14363	0.29024	0.06929	0.84714
SPI1	SPI1_P929_F	11	N	spleen focus forming virus (SFFV) proviral integration oncogene spi1	0.78298	0.8706	0.86203	0.81639	0.88089	0.85831	0.48332	0.77485	0.80336	0.75521	0.75935	0.72318	0.71971	0.60584	0.85878
SPP1	SPP1_E140_R	4	N	secreted phosphoprotein 1	0.63063	0.04601	0.07031	0.20227	0.23116	0.26779	0.09564	0.21079	0.13872	0.20076	0.17963	0.09154	0.26651	0.21676	0.21611
SPP1	SPP1_P647_F	4	N	secreted phosphoprotein 1	0.75028	0.50116	0.4241	0.72167	0.58585	0.78109	0.20567	0.79701	0.8104	0.80232	0.82543	0.72025	0.48912	0.33357	0.73904
SRC	SRC_E100_R	20	N	proto-oncogene tyrosine-protein kinase SRC	0.48722	0.90473	0.93218	0.93727	0.95915	0.95808	0.83424	0.9312	0.93555	0.93614	0.94404	0.87659	0.87975	0.55064	0.9089
SRC	SRC_P164_F	20	N	proto-oncogene tyrosine-protein kinase SRC	0.83116	0.87921	0.85953	0.95658	0.87056	0.9081	0.83871	0.88551	0.9101	0.89206	0.89405	0.7443	0.8237	0.75348	0.8472
SRC	SRC_P297_F	20	N	proto-oncogene tyrosine-protein kinase SRC	0.94875	0.96075	0.96476	0.97178	0.97684	0.976	0.9474	0.96991	0.97192	0.97102	0.97626	0.92393	0.94845	0.87773	0.95299
ST6GAL1	ST6GAL1_P164_R	3	Y	sialyltransferase 1 isoform a	0.69324	0.07598	0.08263	0.07058	0.40355	0.10819	0.09084	0.16272	0.07572	0.09176	0.07112	0.07522	0.05292	0.07347	0.14709
ST6GAL1	ST6GAL1_P528_F	3	Y	sialyltransferase 1 isoform a	0.91029	0.34759	0.19532	0.02622	0.06703	0.03146	0.0734	0.03516	0.03425	0.05389	0.03731	0.04352	0.03061	0.07048	0.03158
STAT5A	STAT5A_E42_F	17	N	signal transducer and activator of transcription 5A	0.89371	0.95978	0.96328	0.03245	0.06231	0.024	0.05923	0.08447	0.0763	0.06284	0.05493	0.0374	0.03736	0.05381	0.02374
STAT5A	STAT5A_P704_R	17	N	signal transducer and activator of transcription 5A	0.88192	0.90226	0.91339	0.23639	0.3613	0.40645	0.22637	0.78372	0.77872	0.8172	0.67534	0.31698	0.21711	0.21498	0.32132
STK11	STK11_P295_R	19	Y	serine/threonine protein kinase 11	0.86501	0.11091	0.09898	0.04993	0.14098	0.05064	0.0747	0.15196	0.08822	0.0575	0.05168	0.23433	0.2485	0.11738	0.07301
STK23	STK23_E182_R	X	Y	serine/threonine kinase 23	0.94277	0.96101	0.96207	0.1026	0.05627	0.06413	0.10756	0.88902	0.53825	0.89047	0.18034	0.70858	0.64114	0.06614	0.89138
STK23	STK23_P24_F	X	Y	serine/threonine kinase 23	0.9441	0.93778	0.94026	0.06044	0.04405	0.05816	0.04924	0.74207	0.07506	0.69512	0.0817	0.44192	0.43063	0.03999	0.75428
SYBL1	SYBL1_E23_R	X	Y	synaptobrevin-like 1	0.68771	0.63536	0.63481	0.44199	0.30743	0.5898	0.62375	0.43806	0.61094	0.47281	0.50826	0.32247	0.11244	0.12092	0.45645
SYBL1	SYBL1_P349_F	X	Y	synaptobrevin-like 1	0.83799	0.56773	0.62128	0.20438	0.4787	0.213	0.13812	0.64494	0.3223	0.33392	0.29864	0.23133	0.44028	0.03331	0.38555
SYK	SYK_E372_F	9	Y	spleen tyrosine kinase	0.81377	0.02508	0.02639	0.04621	0.02584	0.03332	0.08583	0.02974	0.03752	0.03475	0.0303	0.07051	0.03198	0.06195	0.02986
SYK	SYK_P584_F	9	N	spleen tyrosine kinase	0.71932	0.87363	0.75477	0.63021	0.5354	0.35099	0.50595	0.58642	0.67683	0.50232	0.60869	0.25684	0.50695	0.19944	0.55468
TAL1	TAL1_E122_F	1	Y	T-cell acute lymphocytic leukemia 1	0.72841	0.03469	0.03411	0.06196	0.40921	0.08377	0.11228	0.06937	0.03594	0.09148	0.0762	0.03769	0.04958	0.12099	0.06948
TAL1	TAL1_P594_F	1	Y	T-cell acute lymphocytic leukemia 1	0.91106	0.27516	0.12521	0.15614	0.11391	0.31137	0.18957	0.27432	0.19802	0.24525	0.28952	0.02936	0.06327	0.02482	0.10027
TAL1	TAL1_P817_F	1	Y	T-cell acute lymphocytic leukemia 1	0.9084	0.07317	0.18417	0.31199	0.47686	0.64547	0.78782	0.44487	0.45852	0.65536	0.70944	0.44637	0.65379	0.06306	0.53145
TBX1	TBX1_P520_F	22	N	T-box 1 isoform A	0.84045	0.81234	0.83496	0.33531	0.58087	0.65471	0.92158	0.91589	0.93097	0.75211	0.84649	0.31897	0.40853	0.10957	0.37613
TBX1	TBX1_P885_R	22	Y	T-box 1 isoform A	0.94504	0.05378	0.04509	0.03509	0.08266	0.06571	0.91501	0.76803	0.80677	0.11633	0.30016	0.04214	0.03743	0.03275	0.06183
TCF4	TCF4_P175_R	18	Y	transcription factor 4 isoform b	0.89544	0.04973	0.05054	0.09486	0.05533	0.04522	0.07508	0.05327	0.04812	0.05652	0.03873	0.22751	0.26128	0.11235	0.05609
TCF4	TCF4_P317_F	18	Y	transcription factor 4 isoform b	0.81515	0.08172	0.0659	0.07857	0.08878	0.11152	0.16837	0.05424	0.05654	0.06985	0.06772	0.11187	0.12731	0.09116	0.11273
TCF7L2	TCF7L2_E411_F	10	Y	transcription factor 7-like 2 (T-cell specific, HMG-box)	0.65132	0.02215	0.01951	0.02782	0.03032	0.02364	0.02958	0.02726	0.02537	0.02653	0.02778	0.05533	0.02876	0.02218	0.03288
TCF7L2	TCF7L2_P193_R	10	Y	transcription factor 7-like 2 (T-cell specific, HMG-box)	0.80017	0.02808	0.02838	0.03849	0.02595	0.02615	0.06465	0.02554	0.02676	0.02354	0.02087	0.07106	0.07522	0.03691	0.03049
TDG	TDG_E129_F	12	Y	thymine-DNA glycosylase isoform 2	0.97432	0.8895	0.82165	0.82726	0.85861	0.89868	0.60612	0.88265	0.85947	0.89338	0.86421	0.34333	0.69777	0.48016	0.82495
TDGF1	TDGF1_E53_R	3	Y	teratocarcinoma-derived growth factor 1	0.89444	0.10162	0.0329	0.87676	0.85868	0.81414	0.77315	0.92494	0.92811	0.88819	0.92216	0.43536	0.61615	0.38727	0.88377
TDGF1	TDGF1_P428_R	3	N	teratocarcinoma-derived growth factor 1	0.22318	0.08575	0.07511	0.46609	0.60891	0.56963	0.68135	0.45363	0.60398	0.39786	0.58866	0.24624	0.13931	0.17904	0.4672
TEK	TEK_E75_F	9	N	TEK tyrosine kinase, endothelial	0.77133	0.25752	0.36601	0.7008	0.72827	0.73237	0.53391	0.68143	0.57967	0.70049	0.55629	0.19274	0.06576	0.05535	0.32279
TEK	TEK_P479_R	9	N	TEK tyrosine kinase, endothelial	0.86108	0.72994	0.7605	0.6484	0.7087	0.68645	0.69996	0.76134	0.70884	0.71531	0.68616	0.70813	0.71896	0.75828	0.68246
TEK	TEK_P526_F	9	N	TEK tyrosine kinase, endothelial	0.60224	0.6826	0.6406	0.25239	0.3367	0.36531	0.22458	0.52304	0.57471	0.36024	0.34376	0.06633	0.06684	0.04321	0.17504
TERT	TERT_E20_F	5	Y	telomerase reverse transcriptase isoform 2	0.73015	0.08118	0.06874	0.06889	0.08063	0.08907	0.07351	0.06838	0.0902	0.07142	0.0763	0.0474	0.0421	0.03443	0.05407
TERT	TERT_P360_R	5	Y	telomerase reverse transcriptase isoform 2	0.85238	0.04184	0.03429	0.05236	0.06203	0.0619	0.18371	0.0866	0.0816	0.06943	0.05354	0.14067	0.12526	0.16891	0.05735
TES	TES_E172_F	7	Y	testin isoform 1	0.83885	0.03247	0.03446	0.05585	0.04111	0.03789	0.10022	0.09717	0.043	0.03927	0.04604	0.14447	0.06489	0.16042	0.04845
TES	TES_P182_F	7	Y	testin isoform 1	0.72446	0.19508	0.30192	0.13195	0.2416	0.22987	0.15648	0.25199	0.30778	0.37234	0.43693	0.13831	0.18052	0.14536	0.36518
TESK2	TESK2_P252_R	1	Y	testis-specific protein kinase 2	0.32652	0.30882	0.222	0.04454	0.06263	0.03596	0.02905	0.03125	0.028	0.02953	0.0379	0.03755	0.03263	0.02382	0.04621
TFAP2C	TFAP2C_E260_F	20	Y	transcription factor AP-2 gamma	0.91734	0.01598	0.01633	0.0373	0.02475	0.02964	0.06304	0.09901	0.03339	0.03298	0.02338	0.03948	0.03163	0.03099	0.02556
TFAP2C	TFAP2C_P765_F	20	Y	transcription factor AP-2 gamma	0.89149	0.03566	0.03434	0.04498	0.05225	0.04378	0.04923	0.04533	0.04471	0.06506	0.06322	0.04815	0.05657	0.03369	0.04973
TFDP1	TFDP1_P543_R	13	Y	transcription factor Dp-1	0.71962	0.57324	0.76379	0.73229	0.67656	0.73869	0.50045	0.63188	0.64922	0.69208	0.73971	0.40112	0.30755	0.25067	0.56603
TFE3	TFE3_P421_F	X	Y	transcription factor binding to IGHM enhancer 3	0.9141	0.02075	0.03623	0.03246	0.03392	0.02744	0.0609	0.22615	0.03337	0.34092	0.02994	0.11263	0.04207	0.03256	0.26624
TFF1	TFF1_P180_R	21	N	trefoil factor 1 precursor	0.77293	0.91465	0.92141	0.72736	0.70281	0.71719	0.32617	0.75579	0.77117	0.77869	0.68184	0.34404	0.32536	0.15992	0.6633
TFF2	TFF2_P178_F	21	N	trefoil factor 2 precursor	0.81639	0.92086	0.91914	0.80538	0.77736	0.70845	0.73112	0.46155	0.39848	0.5002	0.39494	0.54331	0.51483	0.51502	0.64779
TFF2	TFF2_P557_R	21	N	trefoil factor 2 precursor	0.85244	0.97366	0.96639	0.85082	0.90343	0.94077	0.68977	0.68538	0.81448	0.85563	0.76851	0.64897	0.73694	0.65204	0.90495
TFPI2	TFPI2_E141_F	7	Y	tissue factor pathway inhibitor 2	0.42731	0.02386	0.02474	0.02531	0.02214	0.04431	0.05624	0.0247	0.03342	0.02761	0.04165	0.0341	0.03193	0.03215	0.02547
TFPI2	TFPI2_P152_R	7	Y	tissue factor pathway inhibitor 2	0.69062	0.08898	0.05963	0.04252	0.04434	0.05304	0.07548	0.06394	0.0717	0.06465	0.05996	0.0488	0.03866	0.034	0.07399
TFPI2	TFPI2_P9_F	7	Y	tissue factor pathway inhibitor 2	0.91403	0.04932	0.05349	0.03308	0.06032	0.06307	0.04662	0.07354	0.0464	0.04197	0.04788	0.06601	0.04497	0.03577	0.05222
TFRC	TFRC_P414_R	3	Y	transferrin receptor	0.83345	0.42715	0.24265	0.08287	0.09696	0.07329	0.076	0.08354	0.09023	0.05912	0.05895	0.13056	0.05008	0.05047	0.06504
TGFA	TGFA_P558_F	2	Y	transforming growth factor, alpha	0.92166	0.02839	0.02701	0.03059	0.033	0.04275	0.05531	0.04418	0.04321	0.03968	0.04326	0.0509	0.03274	0.0333	0.0427
TGFA	TGFA_P642_R	2	Y	transforming growth factor, alpha	0.94573	0.02367	0.01979	0.02279	0.02652	0.0354	0.05153	0.02584	0.03078	0.03337	0.02768	0.06888	0.02601	0.02882	0.04293
TGFB1	TGFB1_P833_R	19	Y	transforming growth factor, beta 1	0.93951	0.96802	0.96889	0.9637	0.97108	0.968	0.4226	0.97278	0.97691	0.97549	0.97416	0.90017	0.90616	0.85064	0.95085
TGFB2	TGFB2_E226_R	1	Y	transforming growth factor, beta 2	0.93061	0.04227	0.05104	0.04905	0.08899	0.03964	0.0489	0.05755	0.05021	0.03531	0.05112	0.22248	0.06065	0.07582	0.05595
TGFB2	TGFB2_P632_F	1	Y	transforming growth factor, beta 2	0.94387	0.03743	0.04043	0.04652	0.04879	0.05283	0.06781	0.0523	0.05213	0.04923	0.05417	0.06493	0.05418	0.04666	0.04366
TGFB3	TGFB3_E58_R	14	N	transforming growth factor, beta 3	0.82061	0.95594	0.96229	0.09229	0.20497	0.1273	0.1296	0.50085	0.63637	0.16633	0.29008	0.02768	0.02508	0.02028	0.05179
TGFBI	TGFBI_P173_F	5	Y	transforming growth factor, beta-induced, 68kDa	0.86854	0.0783	0.04279	0.07479	0.09696	0.09818	0.08674	0.10374	0.07982	0.08763	0.07515	0.08671	0.11308	0.03889	0.07838
TGFBI	TGFBI_P31_R	5	Y	transforming growth factor, beta-induced, 68kDa	0.80743	0.03083	0.02592	0.02327	0.02766	0.02968	0.0396	0.03382	0.03075	0.02999	0.03291	0.04287	0.03019	0.04348	0.0311
TGFBR3	TGFBR3_E188_R	1	Y	transforming growth factor, beta receptor III (betaglycan, 300kDa)	0.93108	0.01385	0.01712	0.02432	0.01841	0.02163	0.05635	0.02015	0.02086	0.02014	0.02026	0.06205	0.045	0.03734	0.01996
TGFBR3	TGFBR3_P429_F	1	Y	transforming growth factor, beta receptor III (betaglycan, 300kDa)	0.94699	0.01877	0.01712	0.03063	0.02099	0.02359	0.03674	0.02519	0.02339	0.02551	0.02418	0.13075	0.02123	0.02416	0.02356
THBS1	THBS1_E207_R	15	Y	thrombospondin 1 precursor	0.92778	0.02345	0.02439	0.02383	0.04159	0.03246	0.04664	0.03061	0.03029	0.02591	0.03139	0.03428	0.03077	0.02494	0.03547
THBS1	THBS1_P500_F	15	Y	thrombospondin 1 precursor	0.88454	0.0321	0.03719	0.02195	0.02405	0.02445	0.05521	0.03457	0.02897	0.02719	0.03447	0.0441	0.03887	0.04602	0.03606
THBS2	THBS2_E129_F	6	Y	thrombospondin 2 precursor	0.54211	0.02491	0.02598	0.01911	0.02599	0.0355	0.04291	0.02786	0.02622	0.02359	0.03097	0.02836	0.02683	0.02719	0.03006
THBS2	THBS2_P605_R	6	N	thrombospondin 2 precursor	0.92082	0.9268	0.90309	0.4492	0.73863	0.62511	0.92281	0.94741	0.92242	0.93038	0.95192	0.32188	0.14331	0.22161	0.36609
THPO	THPO_E483_F	3	N	thrombopoietin isoform 2 precursor	0.75602	0.95256	0.95083	0.96752	0.9658	0.97015	0.89794	0.96674	0.96406	0.96119	0.96215	0.86271	0.93062	0.63732	0.95158
THPO	THPO_P585_R	3	N	thrombopoietin isoform 2 precursor	0.77048	0.96069	0.96882	0.95761	0.97178	0.97796	0.75576	0.96865	0.97087	0.97494	0.96725	0.80922	0.90047	0.82063	0.96056
THY1	THY1_P149_R	11	Y	Thy-1 cell surface antigen	0.6192	0.07456	0.07119	0.15001	0.14177	0.07991	0.07574	0.13514	0.08416	0.08677	0.07559	0.07873	0.06311	0.05748	0.07661
THY1	THY1_P20_R	11	Y	Thy-1 cell surface antigen	0.84836	0.1914	0.18859	0.09872	0.23849	0.16458	0.0906	0.21632	0.22523	0.17505	0.1913	0.09594	0.13456	0.08843	0.19604
TIAM1	TIAM1_P117_F	21	Y	T-cell lymphoma invasion and metastasis 1	0.9572	0.02272	0.02071	0.02783	0.03449	0.03308	0.03524	0.02341	0.02984	0.02286	0.06095	0.05464	0.02876	0.0506	0.03304
TIAM1	TIAM1_P188_R	21	Y	T-cell lymphoma invasion and metastasis 1	0.96029	0.01395	0.01486	0.02504	0.02083	0.02359	0.04339	0.02852	0.02726	0.0176	0.027	0.03833	0.08436	0.02754	0.02789
TIE1	TIE1_E66_R	1	N	tyrosine kinase with immunoglobulin-like and EGF-like domains 1	0.74729	0.9511	0.94512	0.91657	0.89381	0.93833	0.8317	0.92452	0.92556	0.92134	0.93443	0.79745	0.78762	0.67217	0.91256
TIMP1	TIMP1_E254_R	X	N	tissue inhibitor of metalloproteinase 1 precursor	0.53423	0.05579	0.06499	0.04083	0.04447	0.04746	0.03789	0.51165	0.0722	0.41303	0.07175	0.08736	0.34591	0.02849	0.50405
TIMP1	TIMP1_P615_R	X	N	tissue inhibitor of metalloproteinase 1 precursor	0.60658	0.90966	0.8993	0.84999	0.87284	0.89201	0.73503	0.90739	0.79626	0.90643	0.87067	0.71754	0.73032	0.54165	0.90543
TIMP2	TIMP2_E394_R	17	Y	similar to Metalloproteinase inhibitor 2 precursor (TIMP-2) (Tissue inhibitor of metalloproteinases-2) (CSC-21K)	0.86206	0.02136	0.07433	0.02738	0.02159	0.0235	0.03262	0.02993	0.02706	0.02337	0.02573	0.04059	0.05107	0.10922	0.02725
TIMP2	TIMP2_P267_F	17	Y	similar to Metalloproteinase inhibitor 2 precursor (TIMP-2) (Tissue inhibitor of metalloproteinases-2) (CSC-21K)	0.87534	0.03157	0.02248	0.02984	0.02908	0.02388	0.0192	0.0263	0.0253	0.02531	0.02702	0.02007	0.03607	0.01302	0.03152
TIMP3	TIMP3_P1114_R	22	N	tissue inhibitor of metalloproteinase 3 precursor	0.87951	0.94612	0.95073	0.87689	0.85628	0.95968	0.73388	0.96054	0.95643	0.93714	0.95583	0.77565	0.79587	0.77556	0.93385
TIMP3	TIMP3_P690_R	22	N	tissue inhibitor of metalloproteinase 3 precursor	0.94294	0.97184	0.97412	0.97091	0.97216	0.97155	0.90945	0.64427	0.72787	0.87448	0.92445	0.83142	0.65191	0.53102	0.89786
TIMP3	TIMP3_seq_7_S38_F	22	Y	tissue inhibitor of metalloproteinase 3 precursor	0.93544	0.09544	0.12345	0.05311	0.03079	0.03905	0.05583	0.04576	0.04587	0.03405	0.03479	0.047	0.0402	0.03601	0.02958
TJP1	TJP1_P326_R	15	Y	tight junction protein 1 isoform b	0.8323	0.11288	0.15757	0.03761	0.03272	0.03913	0.03801	0.03951	0.04051	0.03517	0.03776	0.03675	0.06041	0.038	0.03874
TJP1	TJP1_P390_F	15	Y	tight junction protein 1 isoform b	0.94982	0.41508	0.4545	0.02904	0.02689	0.03671	0.03204	0.03149	0.03208	0.04874	0.05189	0.04868	0.03576	0.03331	0.0306
TJP2	TJP2_P330_R	9	Y	tight junction protein 2 (zona occludens 2) isoform 1	0.9422	0.01447	0.01628	0.02242	0.02054	0.02302	0.03789	0.02134	0.02275	0.02192	0.02383	0.04157	0.03424	0.03106	0.02347
TJP2	TJP2_P518_F	9	Y	tight junction protein 2 (zona occludens 2) isoform 1	0.91815	0.34014	0.34973	0.40603	0.46227	0.10502	0.5888	0.48157	0.40946	0.26619	0.34621	0.0998	0.08961	0.16548	0.32876
TK1	TK1_E47_F	17	Y	thymidine kinase 1, soluble	0.8722	0.26102	0.19974	0.12223	0.14663	0.17289	0.13459	0.21479	0.16443	0.18251	0.20667	0.08095	0.14217	0.11758	0.20134
TK1	TK1_P62_R	17	Y	thymidine kinase 1, soluble	0.9298	0.02242	0.02213	0.02113	0.02434	0.0217	0.0408	0.02435	0.02428	0.02612	0.0255	0.03117	0.0286	0.02439	0.03072
TM7SF3	TM7SF3_P1068_R	12	N	transmembrane 7 superfamily member 3	0.87027	0.9736	0.97568	0.94985	0.96541	0.96409	0.87555	0.95718	0.94716	0.95337	0.96981	0.91703	0.92865	0.77255	0.95655
TMEFF1	TMEFF1_E180_R	9	Y	transmembrane protein with EGF-like and two follistatin-like domains 1	0.9177	0.02566	0.02804	0.03385	0.03829	0.03395	0.07183	0.03449	0.03429	0.03146	0.02928	0.04764	0.11319	0.04755	0.03716
TMEFF1	TMEFF1_P234_F	9	Y	transmembrane protein with EGF-like and two follistatin-like domains 1	0.79529	0.02031	0.01598	0.03916	0.02237	0.03875	0.04766	0.03042	0.03114	0.02316	0.04055	0.09446	0.08141	0.03756	0.03016
TMEFF1	TMEFF1_P626_R	9	Y	transmembrane protein with EGF-like and two follistatin-like domains 1	0.7703	0.34909	0.29736	0.68417	0.8089	0.70623	0.14952	0.76853	0.63616	0.67483	0.74938	0.28317	0.32264	0.23309	0.51521
TMEFF2	TMEFF2_E94_R	2	Y	transmembrane protein with EGF-like and two follistatin-like domains 2	0.93865	0.02628	0.06357	0.03231	0.0254	0.02397	0.03041	0.02641	0.05947	0.02833	0.03122	0.0257	0.02329	0.02976	0.03066
TMEFF2	TMEFF2_P152_R	2	Y	transmembrane protein with EGF-like and two follistatin-like domains 2	0.87717	0.20203	0.18131	0.12839	0.20905	0.2706	0.12234	0.24322	0.20103	0.20561	0.23092	0.14384	0.15481	0.12488	0.20694
TMEFF2	TMEFF2_P210_R	2	Y	transmembrane protein with EGF-like and two follistatin-like domains 2	0.13389	0.0346	0.03797	0.08357	0.06347	0.03915	0.20342	0.05254	0.07833	0.10464	0.05572	0.06293	0.38531	0.05029	0.07819
TMEM63A	TMEM63A_E63_F	1	Y	transmembrane protein 63A	0.7825	0.025	0.02451	0.03366	0.07022	0.03357	0.09043	0.04348	0.03438	0.03663	0.03829	0.05032	0.08902	0.03892	0.03872
TMPRSS4	TMPRSS4_E83_F	11	N	transmembrane protease, serine 4 isoform 1	0.75976	0.93523	0.92177	0.95444	0.95061	0.95763	0.88989	0.945	0.93964	0.90732	0.89433	0.87209	0.66832	0.66033	0.91995
TMPRSS4	TMPRSS4_P552_F	11	N	transmembrane protease, serine 4 isoform 1	0.88558	0.93972	0.92635	0.9098	0.7967	0.85069	0.66242	0.77528	0.64932	0.60902	0.4342	0.28729	0.34762	0.13456	0.80235
TNC	TNC_P198_F	9	Y	tenascin C (hexabrachion)	0.83354	0.0589	0.19526	0.07669	0.09655	0.10703	0.06834	0.18287	0.07219	0.04529	0.10468	0.35712	0.1001	0.05865	0.13815
TNC	TNC_P57_F	9	Y	tenascin C (hexabrachion)	0.44476	0.0266	0.02611	0.02326	0.02722	0.02978	0.05159	0.0378	0.03554	0.02796	0.02753	0.04181	0.04194	0.03273	0.03019
TNF	TNF_P1084_F	6	N	tumor necrosis factor alpha	0.89985	0.95614	0.96007	0.97546	0.97586	0.9597	0.84689	0.96288	0.96758	0.96397	0.96902	0.92002	0.91247	0.87107	0.95797
TNF	TNF_P158_F	6	N	tumor necrosis factor alpha	0.40787	0.75805	0.40999	0.03361	0.02557	0.15409	0.05975	0.69415	0.4118	0.23022	0.37601	0.03221	0.02913	0.03754	0.03737
TNFRSF10A	TNFRSF10A_P171_F	8	Y	tumor necrosis factor receptor superfamily, member 10a	0.91496	0.04529	0.04878	0.08706	0.07683	0.09411	0.03824	0.32965	0.20463	0.20262	0.17808	0.04189	0.24745	0.03537	0.13492
TNFRSF10A	TNFRSF10A_P91_F	8	Y	tumor necrosis factor receptor superfamily, member 10a	0.75604	0.02159	0.02377	0.04527	0.02325	0.04066	0.09901	0.06475	0.02885	0.11972	0.12154	0.10827	0.08671	0.09722	0.08348
TNFRSF10B	TNFRSF10B_E198_R	8	Y	tumor necrosis factor receptor superfamily, member 10b isoform 2 precursor	0.84963	0.02507	0.02618	0.03063	0.02768	0.0276	0.04237	0.02822	0.03169	0.03405	0.02968	0.04328	0.03132	0.04962	0.04216
TNFRSF10B	TNFRSF10B_P108_R	8	Y	tumor necrosis factor receptor superfamily, member 10b isoform 2 precursor	0.72011	0.12584	0.13673	0.06322	0.09294	0.10848	0.08238	0.10536	0.17769	0.10891	0.086	0.09993	0.05383	0.03481	0.09871
TNFRSF10C	TNFRSF10C_E109_F	8	Y	tumor necrosis factor receptor superfamily, member 10c precursor	0.55933	0.04275	0.02603	0.03966	0.12977	0.06798	0.06557	0.22008	0.22913	0.1508	0.16402	0.03148	0.02678	0.05916	0.05706
TNFRSF10C	TNFRSF10C_P612_R	8	N	tumor necrosis factor receptor superfamily, member 10c precursor	0.66901	0.93806	0.92689	0.94451	0.96127	0.95588	0.89199	0.95417	0.95323	0.94737	0.95631	0.6871	0.88967	0.52217	0.94735
TNFRSF10C	TNFRSF10C_P7_F	8	Y	tumor necrosis factor receptor superfamily, member 10c precursor	0.60562	0.15014	0.08311	0.10549	0.22121	0.23903	0.24004	0.57723	0.74228	0.58468	0.51147	0.06935	0.0638	0.04068	0.13153
TNFRSF10D	TNFRSF10D_E27_F	8	Y	tumor necrosis factor receptor superfamily, member 10d precursor	0.95389	0.02406	0.02317	0.02547	0.02344	0.0218	0.09062	0.04444	0.04022	0.03974	0.03943	0.05738	0.03177	0.02829	0.04274
TNFRSF10D	TNFRSF10D_P70_F	8	Y	tumor necrosis factor receptor superfamily, member 10d precursor	0.86819	0.04898	0.04492	0.04066	0.04737	0.04703	0.0719	0.17378	0.09239	0.20991	0.28155	0.10766	0.09894	0.03391	0.12144
TNFRSF1A	TNFRSF1A_P678_F	12	N	tumor necrosis factor receptor 1 precursor	0.89509	0.97308	0.97481	0.42822	0.62211	0.70303	0.46094	0.74605	0.70776	0.77056	0.81679	0.70884	0.79096	0.52786	0.89769
TNFRSF1B	TNFRSF1B_E5_F	1	Y	tumor necrosis factor receptor 2 precursor	0.93489	0.61893	0.2705	0.07432	0.04634	0.04329	0.05579	0.04989	0.0467	0.0481	0.05332	0.06004	0.04423	0.10122	0.05009
TNFRSF1B	TNFRSF1B_P167_F	1	Y	tumor necrosis factor receptor 2 precursor	0.96505	0.46666	0.37833	0.02124	0.03008	0.02469	0.03309	0.02101	0.02032	0.01963	0.0206	0.02482	0.02447	0.02046	0.02144
TNFSF10	TNFSF10_E53_F	3	N	tumor necrosis factor (ligand) superfamily, member 10	0.64386	0.83208	0.8293	0.17551	0.45654	0.25991	0.14872	0.08351	0.07357	0.07374	0.12554	0.04261	0.03493	0.07418	0.06141
TNFSF10	TNFSF10_P2_R	3	N	tumor necrosis factor (ligand) superfamily, member 10	0.90447	0.94502	0.95003	0.62904	0.84846	0.83345	0.89941	0.47438	0.35272	0.32112	0.41832	0.19521	0.04668	0.03647	0.21062
TNFSF8	TNFSF8_E258_R	9	N	tumor necrosis factor (ligand) superfamily, member 8	0.92102	0.96794	0.96893	0.96447	0.98179	0.96414	0.90757	0.80469	0.85871	0.89709	0.90676	0.91739	0.95904	0.82274	0.96731
TNFSF8	TNFSF8_P184_F	9	Y	tumor necrosis factor (ligand) superfamily, member 8	0.57865	0.92269	0.91571	0.85655	0.85604	0.80001	0.45747	0.66643	0.60505	0.82449	0.83914	0.67806	0.65765	0.35565	0.89723
TNK1	TNK1_P221_F	17	Y	tyrosine kinase, non-receptor, 1	0.7108	0.43158	0.42809	0.08411	0.19763	0.12325	0.14543	0.23139	0.34555	0.24609	0.24169	0.09333	0.14415	0.06315	0.15427
TNK1	TNK1_P41_R	17	Y	tyrosine kinase, non-receptor, 1	0.9366	0.20869	0.32856	0.02564	0.02809	0.02483	0.03386	0.06882	0.02974	0.03112	0.03904	0.03528	0.09381	0.03222	0.03013
TP73	TP73_E155_F	1	Y	tumor protein p73	0.90465	0.03935	0.03768	0.03285	0.0637	0.05621	0.04978	0.0574	0.05494	0.03929	0.03835	0.05422	0.04048	0.03281	0.05376
TP73	TP73_P496_F	1	Y	tumor protein p73	0.95168	0.02133	0.02335	0.02968	0.03097	0.02844	0.0465	0.02635	0.02651	0.02433	0.02892	0.05289	0.04027	0.03631	0.02746
TP73	TP73_P945_F	1	Y	tumor protein p73	0.73159	0.04046	0.0355	0.05024	0.04602	0.06033	0.22904	0.06816	0.04982	0.07232	0.06455	0.07459	0.06809	0.02584	0.05139
TMEFF2	TPEF_seq_44_S36_F	2	Y	transmembrane protein with EGF-like and two follistatin-like domains 2	0.2215	0.01739	0.01806	0.02785	0.02461	0.02697	0.0402	0.04407	0.03773	0.03964	0.03957	0.03584	0.0283	0.02826	0.02791
TMEFF2	TPEF_seq_44_S88_R	2	Y	transmembrane protein with EGF-like and two follistatin-like domains 2	0.91968	0.0348	0.06023	0.03065	0.04372	0.04438	0.03819	0.06252	0.05432	0.07337	0.08741	0.03717	0.07301	0.0265	0.03885
TRAF4	TRAF4_P372_F	17	Y	TNF receptor-associated factor 4 isoform 2	0.39065	0.05206	0.07552	0.04322	0.04998	0.04383	0.03837	0.0525	0.05078	0.04093	0.06032	0.07227	0.03812	0.04415	0.05327
TRIM29	TRIM29_E189_F	11	Y	tripartite motif protein TRIM29 isoform alpha	0.89901	0.96284	0.95258	0.86452	0.80125	0.8569	0.11245	0.87346	0.8216	0.85999	0.81068	0.52757	0.69615	0.5771	0.89256
TRIM29	TRIM29_P135_F	11	N	tripartite motif protein TRIM29 isoform alpha	0.79544	0.92672	0.91993	0.31081	0.27709	0.75517	0.76786	0.89229	0.8469	0.85351	0.88884	0.7806	0.82517	0.58032	0.9421
TRIM29	TRIM29_P261_F	11	N	tripartite motif protein TRIM29 isoform alpha	0.89646	0.94835	0.94806	0.3255	0.30258	0.58012	0.92391	0.94604	0.94964	0.9435	0.925	0.84682	0.92717	0.82452	0.92445
TRIP6	TRIP6_E33_F	7	Y	thyroid hormone receptor interactor 6	0.85798	0.03472	0.02607	0.02713	0.05481	0.04449	0.05023	0.04344	0.04093	0.04175	0.04722	0.04114	0.05433	0.03528	0.04639
TRIP6	TRIP6_P1090_F	7	Y	thyroid hormone receptor interactor 6	0.8765	0.96449	0.96962	0.16189	0.29227	0.02847	0.0454	0.43272	0.24485	0.91217	0.80533	0.90438	0.94462	0.82573	0.96174
TRIP6	TRIP6_P1274_R	7	Y	thyroid hormone receptor interactor 6	0.42703	0.94411	0.94062	0.09755	0.18608	0.04188	0.03417	0.07188	0.06169	0.4368	0.22378	0.38896	0.66579	0.38582	0.78702
TRPM5	TRPM5_E87_F	11	N	transient receptor potential cation channel, subfamily M, member 5	0.67679	0.92878	0.8962	0.93936	0.95112	0.94374	0.87333	0.94802	0.94291	0.90472	0.90455	0.66206	0.71273	0.67114	0.90139
TRPM5	TRPM5_P721_F	11	N	transient receptor potential cation channel, subfamily M, member 5	0.70521	0.89854	0.88983	0.26273	0.17382	0.55852	0.10498	0.29981	0.33885	0.21298	0.16846	0.39837	0.48781	0.18281	0.58589
TRPM5	TRPM5_P979_F	11	N	transient receptor potential cation channel, subfamily M, member 5	0.70079	0.90292	0.88446	0.91497	0.87899	0.90827	0.83565	0.87187	0.88778	0.89497	0.88928	0.80218	0.82883	0.80594	0.89776
TSC2	TSC2_E140_F	16	N	tuberous sclerosis 2 isoform 1	0.5283	0.73085	0.79788	0.30442	0.43656	0.51495	0.05773	0.24366	0.1606	0.17951	0.17346	0.06402	0.12208	0.05615	0.19499
TSG101	TSG101_P139_R	11	Y	tumor susceptibility gene 101	0.70877	0.09095	0.1014	0.09089	0.0984	0.12889	0.09117	0.11741	0.1103	0.08786	0.09504	0.07048	0.05978	0.05078	0.10181
TSG101	TSG101_P257_R	11	Y	tumor susceptibility gene 101	0.907	0.06175	0.02227	0.04583	0.04125	0.10092	0.09949	0.13407	0.07028	0.08816	0.06356	0.04029	0.10044	0.09505	0.07384
TSP50	TSP50_E21_R	3	Y	testes-specific protease 50	0.85316	0.89035	0.90388	0.73578	0.70242	0.73677	0.60187	0.79579	0.67985	0.77218	0.81923	0.32289	0.50751	0.35547	0.65124
TSP50	TSP50_P137_F	3	Y	testes-specific protease 50	0.92535	0.95402	0.94267	0.49126	0.40557	0.44317	0.07256	0.49121	0.17001	0.34069	0.4045	0.17175	0.19789	0.04271	0.18051
TUBB3	TUBB3_E91_F	16	Y	tubulin, beta, 4	0.492	0.01756	0.02982	0.46194	0.02219	0.02136	0.02325	0.50188	0.02204	0.22058	0.0212	0.13555	0.20495	0.09231	0.02159
TUBB3	TUBB3_P364_F	16	Y	tubulin, beta, 4	0.69354	0.01937	0.01832	0.0323	0.03652	0.02015	0.07212	0.03615	0.02722	0.02962	0.02881	0.05195	0.04559	0.04246	0.03088
TUBB3	TUBB3_P721_R	16	Y	tubulin, beta, 4	0.90463	0.02637	0.02579	0.02921	0.03324	0.03577	0.03741	0.03874	0.03245	0.03213	0.04446	0.03307	0.03672	0.03221	0.03345
TUSC3	TUSC3_E29_R	8	Y	tumor suppressor candidate 3 isoform b	0.93558	0.03797	0.04632	0.03521	0.0421	0.05686	0.04852	0.04026	0.04479	0.0378	0.04033	0.04496	0.03796	0.09763	0.04297
TUSC3	TUSC3_P85_R	8	Y	tumor suppressor candidate 3 isoform b	0.59473	0.02709	0.08921	0.04045	0.03383	0.03277	0.0417	0.04095	0.05601	0.03406	0.03153	0.04875	0.03377	0.04093	0.03693
TWIST1	TWIST1_E117_R	7	Y	twist	0.94611	0.02379	0.02299	0.04395	0.03611	0.03492	0.04047	0.04307	0.03324	0.03077	0.0306	0.13369	0.03677	0.03695	0.03514
TWIST1	TWIST1_P355_R	7	Y	twist	0.54736	0.02855	0.03052	0.05409	0.04112	0.0446	0.08176	0.04279	0.06244	0.04502	0.05823	0.03892	0.1642	0.12668	0.05316
TWIST1	TWIST1_P44_R	7	Y	twist	0.8676	0.02702	0.0295	0.04472	0.0245	0.04678	0.05322	0.04756	0.04074	0.03809	0.03205	0.05661	0.04645	0.05976	0.04236
TYK2	TYK2_P494_F	19	Y	tyrosine kinase 2	0.86916	0.0258	0.02229	0.02809	0.07561	0.07263	0.03468	0.04152	0.04196	0.03504	0.03738	0.0294	0.0275	0.02121	0.03905
TYRO3	TYRO3_P366_F	15	Y	TYRO3 protein tyrosine kinase	0.70936	0.06025	0.04277	0.05006	0.08176	0.05233	0.05382	0.06871	0.05011	0.05224	0.06047	0.10126	0.30026	0.03866	0.10001
TYRO3	TYRO3_P501_F	15	N	TYRO3 protein tyrosine kinase	0.91077	0.01813	0.0186	0.0191	0.01916	0.01314	0.02841	0.02264	0.01713	0.01784	0.01786	0.03091	0.02662	0.02625	0.01894
UBA52	UBA52_P293_R	19	Y	ubiquitin and ribosomal protein L40 precursor	0.93003	0.06968	0.12152	0.05718	0.08477	0.04377	0.12793	0.12959	0.09562	0.05702	0.06566	0.07473	0.10181	0.05037	0.0658
UGT1A1	UGT1A1_E11_F	2	N	UDP glycosyltransferase 1 family, polypeptide A1 precursor	0.78378	0.96367	0.9556	0.95802	0.97905	0.97514	0.92678	0.97019	0.97094	0.95769	0.97041	0.857	0.85882	0.8167	0.96534
UGT1A1	UGT1A1_P315_R	2	N	UDP glycosyltransferase 1 family, polypeptide A1 precursor	0.85037	0.91104	0.91103	0.82811	0.70569	0.49092	0.07308	0.3939	0.47673	0.44635	0.47295	0.23712	0.46362	0.13035	0.81988
UGT1A1	UGT1A1_P564_R	2	N	UDP glycosyltransferase 1 family, polypeptide A1 precursor	0.90096	0.88641	0.91384	0.97152	0.93129	0.85337	0.69447	0.79433	0.78198	0.83321	0.84436	0.71512	0.68506	0.7028	0.82777
UGT1A7	UGT1A7_P751_R	2	N	UDP glycosyltransferase 1 family, polypeptide A7 precursor	0.83824	0.97208	0.97242	0.96591	0.97368	0.9701	0.91981	0.9634	0.96594	0.96859	0.96331	0.86046	0.86707	0.89711	0.96355
UNG	UNG_P170_F	12	Y	uracil-DNA glycosylase isoform UNG1 precursor	0.81585	0.027	0.02329	0.02455	0.04518	0.02428	0.05038	0.03345	0.02751	0.03078	0.02816	0.05012	0.03484	0.08079	0.02899
USP29	USP29_E274_F	19	N	ubiquitin specific protease 29	0.87296	0.96066	0.96686	0.94609	0.96799	0.95929	0.76633	0.92726	0.94248	0.93951	0.94116	0.92831	0.76491	0.84416	0.9593
USP29	USP29_P205_R	19	Y	ubiquitin specific protease 29	0.79917	0.90477	0.91707	0.91587	0.94111	0.9148	0.80575	0.92227	0.90628	0.91912	0.91195	0.79606	0.81663	0.57755	0.91994
USP29	USP29_P282_R	19	Y	ubiquitin specific protease 29	0.89405	0.93186	0.93229	0.91512	0.93328	0.93238	0.87286	0.93993	0.92573	0.93338	0.93412	0.71393	0.87189	0.71736	0.93624
VAMP8	VAMP8_E7_F	2	N	vesicle-associated membrane protein 8	0.94081	0.20193	0.10564	0.8273	0.91652	0.64882	0.15244	0.80095	0.74057	0.85168	0.84579	0.75606	0.7574	0.70534	0.89881
VAMP8	VAMP8_P114_F	2	N	vesicle-associated membrane protein 8	0.64628	0.13717	0.1384	0.72873	0.7227	0.65479	0.48393	0.78231	0.77511	0.82351	0.84902	0.6055	0.64359	0.44923	0.74576
VAMP8	VAMP8_P241_F	2	N	vesicle-associated membrane protein 8	0.86246	0.8865	0.82047	0.90584	0.89866	0.85514	0.71197	0.90451	0.87702	0.93561	0.94839	0.72065	0.87101	0.71726	0.90951
VAV1	VAV1_E9_F	19	Y	vav 1 oncogene	0.93478	0.95527	0.95321	0.54504	0.72315	0.75072	0.78158	0.49559	0.47214	0.67932	0.63448	0.77418	0.78313	0.39798	0.82933
VAV1	VAV1_P317_F	19	N	vav 1 oncogene	0.80837	0.92282	0.86265	0.58296	0.60172	0.72556	0.72333	0.6465	0.60409	0.66482	0.72909	0.33224	0.77485	0.6079	0.82546
VAV2	VAV2_E58_F	9	Y	vav 2 oncogene	0.71246	0.0528	0.03502	0.04657	0.08511	0.06135	0.03943	0.06448	0.0611	0.05438	0.05087	0.0589	0.03688	0.02691	0.06464
VAV2	VAV2_P1182_F	9	Y	vav 2 oncogene	0.88547	0.04543	0.03543	0.02206	0.04889	0.03624	0.0454	0.07783	0.0628	0.05775	0.07217	0.03257	0.02838	0.03099	0.03309
VBP1	VBP1_E127_F	X	Y	von Hippel-Lindau binding protein 1	0.89563	0.04181	0.07901	0.03982	0.03023	0.04405	0.17457	0.56212	0.03691	0.59431	0.04264	0.4933	0.50137	0.08374	0.651
VBP1	VBP1_P12_R	X	Y	von Hippel-Lindau binding protein 1	0.78806	0.06488	0.07098	0.05871	0.03787	0.0533	0.07133	0.40219	0.0716	0.44724	0.04519	0.15897	0.2228	0.05048	0.38712
VBP1	VBP1_P194_F	X	Y	von Hippel-Lindau binding protein 1	0.54616	0.03564	0.03948	0.0347	0.04635	0.03694	0.04585	0.42466	0.04114	0.51057	0.04078	0.14935	0.1214	0.1319	0.42047
VEGFB	VEGFB_P658_F	11	Y	similar to vascular endothelial growth factor B	0.92349	0.01798	0.01627	0.02113	0.01711	0.0175	0.03608	0.0243	0.02334	0.02074	0.01802	0.03537	0.05221	0.02558	0.01918
VIM	VIM_P343_R	10	Y	vimentin	0.93383	0.03899	0.0394	0.03801	0.08872	0.04105	0.05801	0.05934	0.0536	0.0487	0.04251	0.04298	0.04259	0.0317	0.04254
VIM	VIM_P811_R	10	Y	vimentin	0.91697	0.02513	0.02517	0.03292	0.03125	0.02477	0.03419	0.0283	0.02275	0.02492	0.02348	0.05793	0.03306	0.03193	0.0288
WEE1	WEE1_P924_R	11	N	wee1 tyrosine kinase	0.82502	0.95001	0.9376	0.9573	0.94657	0.96122	0.07231	0.96253	0.95501	0.95022	0.94492	0.87837	0.86716	0.70741	0.91484
WNT1	WNT1_E157_F	12	Y	wingless-type MMTV integration site family, member 1 precursor	0.78743	0.14066	0.2916	0.04376	0.10504	0.07594	0.06854	0.08881	0.06596	0.06456	0.08397	0.08203	0.13365	0.09152	0.0896
WNT1	WNT1_P79_R	12	Y	wingless-type MMTV integration site family, member 1 precursor	0.83432	0.27941	0.28964	0.08791	0.17762	0.17736	0.13817	0.16572	0.15169	0.13993	0.15559	0.16335	0.17802	0.12369	0.17087
WNT10B	WNT10B_P823_R	12	Y	wingless-type MMTV integration site family, member 10B precursor	0.91794	0.97671	0.97452	0.97762	0.98313	0.75798	0.24242	0.62849	0.66799	0.82123	0.8707	0.92941	0.92647	0.87622	0.93029
WNT10B	WNT10B_P993_F	12	Y	wingless-type MMTV integration site family, member 10B precursor	0.82434	0.9033	0.85964	0.8663	0.76314	0.24972	0.05474	0.14739	0.08093	0.18279	0.27873	0.33242	0.7183	0.55456	0.68784
WNT2	WNT2_E109_R	7	Y	wingless-type MMTV integration site family member 2 precursor	0.67163	0.07103	0.05764	0.09234	0.04438	0.05777	0.07969	0.05691	0.07228	0.07121	0.06742	0.05672	0.06785	0.07879	0.07936
WNT2	WNT2_P217_F	7	Y	wingless-type MMTV integration site family member 2 precursor	0.9052	0.09491	0.13891	0.0436	0.13237	0.12089	0.05857	0.12769	0.08967	0.09643	0.09779	0.05419	0.06345	0.03714	0.08574
WNT2B	WNT2B_P1185_R	1	Y	wingless-type MMTV integration site family, member 2B isoform WNT-2B2	0.83684	0.09784	0.08354	0.06591	0.08081	0.08243	0.17059	0.08954	0.11059	0.0724	0.09952	0.07009	0.12499	0.08786	0.10348
WNT2B	WNT2B_P1195_F	1	Y	wingless-type MMTV integration site family, member 2B isoform WNT-2B2	0.93265	0.04154	0.04706	0.02844	0.04746	0.04932	0.03576	0.04897	0.04271	0.04204	0.04389	0.05493	0.0393	0.03082	0.04028
WNT5A	WNT5A_E43_F	3	Y	wingless-type MMTV integration site family, member 5A precursor	0.76368	0.03845	0.03384	0.03237	0.07298	0.04252	0.04073	0.04617	0.04255	0.04541	0.04204	0.04121	0.03361	0.0372	0.05191
WNT5A	WNT5A_P655_F	3	Y	wingless-type MMTV integration site family, member 5A precursor	0.92287	0.02491	0.02018	0.02786	0.0284	0.02888	0.03707	0.03244	0.0242	0.02135	0.02992	0.06211	0.02902	0.06313	0.02581
WNT8B	WNT8B_E487_F	10	N	wingless-type MMTV integration site family, member 8B precursor	0.70843	0.85012	0.86765	0.54533	0.64889	0.72256	0.43855	0.64489	0.6919	0.6215	0.67182	0.19222	0.44088	0.27943	0.78529
WNT8B	WNT8B_P216_R	10	N	wingless-type MMTV integration site family, member 8B precursor	0.87367	0.91674	0.85406	0.92304	0.94421	0.93301	0.66421	0.92311	0.92268	0.89656	0.9218	0.72102	0.82751	0.78286	0.93192
WRN	WRN_E57_F	8	Y	Werner syndrome protein	0.84373	0.15352	0.19195	0.16249	0.31105	0.20499	0.08428	0.19581	0.14489	0.13615	0.15518	0.06176	0.06774	0.11584	0.1683
WRN	WRN_P969_F	8	Y	Werner syndrome protein	0.83877	0.93547	0.92412	0.73855	0.88101	0.9003	0.92267	0.93149	0.9364	0.94318	0.95342	0.5641	0.66696	0.77055	0.85442
WT1	WT1_E32_F	11	Y	Wilms tumor 1 isoform B	0.9473	0.06458	0.05099	0.03632	0.04878	0.03992	0.05275	0.05869	0.05275	0.09614	0.04796	0.05109	0.04078	0.04202	0.0665
WT1	WT1_P853_F	11	Y	Wilms tumor 1 isoform B	0.89496	0.03003	0.03027	0.03012	0.03437	0.05918	0.06908	0.06133	0.03593	0.05834	0.05806	0.07445	0.03181	0.03105	0.03204
XIST	Xist_seq_80_S47_R	X	N	.	0.77791	0.91716	0.90638	0.9264	0.8559	0.88506	0.77736	0.70429	0.88957	0.71724	0.86614	0.2761	0.40218	0.59683	0.749
XIST	Xist_seq_80_S95_R	X	N	.	0.75441	0.9411	0.94273	0.91977	0.93816	0.94719	0.86193	0.77585	0.94734	0.77853	0.94774	0.15599	0.50537	0.77531	0.8123
XPC	XPC_P226_R	3	Y	xeroderma pigmentosum, complementation group C	0.94833	0.77883	0.79713	0.66597	0.53339	0.77885	0.50765	0.71955	0.75419	0.69165	0.79017	0.61835	0.5513	0.32504	0.78015
XRCC1	XRCC1_P681_R	19	Y	X-ray repair cross complementing protein 1	0.94677	0.95395	0.95819	0.87267	0.9592	0.96149	0.93834	0.91236	0.86138	0.93526	0.92183	0.83864	0.85231	0.76057	0.93065
XRCC2	XRCC2_P1077_F	7	N	X-ray repair cross complementing protein 2	0.89194	0.96937	0.96775	0.96079	0.97663	0.96323	0.91064	0.96342	0.9598	0.96714	0.96768	0.90605	0.93372	0.88208	0.95676
YES1	YES1_P216_F	18	Y	viral oncogene yes-1 homolog 1	0.9262	0.0156	0.01705	0.02719	0.02003	0.01938	0.04198	0.02154	0.02475	0.01997	0.02209	0.03213	0.02069	0.0174	0.02007
YES1	YES1_P600_F	18	Y	viral oncogene yes-1 homolog 1	0.57024	0.03418	0.03163	0.0318	0.04393	0.04191	0.05281	0.04224	0.04585	0.04215	0.04171	0.05427	0.06374	0.06341	0.03909
ZAP70	ZAP70_P220_R	2	N	zeta-chain associated protein kinase 70kDa isoform 1	0.80468	0.90002	0.92346	0.77516	0.82261	0.83202	0.45412	0.84799	0.79182	0.845	0.86104	0.72442	0.58403	0.66842	0.803
ZIM2	ZIM2_E110_F	19	Y	zinc finger, imprinted 2	0.68012	0.09247	0.11404	0.5619	0.75953	0.71407	0.57033	0.67749	0.70001	0.69046	0.69749	0.27166	0.43113	0.15249	0.63367
ZIM2	ZIM2_P22_F	19	Y	zinc finger, imprinted 2	0.83609	0.0232	0.02243	0.61172	0.69971	0.75085	0.64353	0.71192	0.65493	0.69968	0.70881	0.29713	0.32661	0.565	0.67397
ZIM3	ZIM3_E203_F	19	N	zinc finger, imprinted 3	0.92445	0.95355	0.94955	0.94428	0.94623	0.94324	0.92453	0.94151	0.95157	0.91802	0.92608	0.81612	0.90796	0.89572	0.94854
ZIM3	ZIM3_P451_R	19	Y	zinc finger, imprinted 3	0.94218	0.956	0.95585	0.96329	0.96995	0.96515	0.91125	0.95572	0.96385	0.95408	0.9601	0.8532	0.90461	0.88869	0.95746
ZIM3	ZIM3_P718_R	19	N	zinc finger, imprinted 3	0.74776	0.93114	0.9067	0.84936	0.90854	0.90564	0.69518	0.85819	0.81293	0.82876	0.76701	0.52599	0.81712	0.65937	0.91097
ZMYND10	ZMYND10_E77_R	3	Y	zinc finger, MYND domain-containing 10	0.91627	0.01686	0.01571	0.02166	0.03086	0.01641	0.02919	0.02204	0.02009	0.01672	0.01926	0.05241	0.02313	0.02297	0.02216
ZMYND10	ZMYND10_P329_F	3	Y	zinc finger, MYND domain-containing 10	0.92537	0.58081	0.67009	0.02154	0.0261	0.03717	0.05545	0.13311	0.03575	0.02938	0.04901	0.06265	0.03283	0.0878	0.0366
ZNF215	ZNF215_P129_R	11	Y	zinc finger protein 215	0.93232	0.2349	0.28571	0.03325	0.03698	0.07929	0.12576	0.20983	0.07518	0.05804	0.10128	0.37843	0.04082	0.07985	0.06266
ZNF215	ZNF215_P71_R	11	Y	zinc finger protein 215	0.90088	0.25386	0.19884	0.04397	0.09263	0.11597	0.12646	0.27105	0.1995	0.13954	0.15802	0.19443	0.05285	0.03128	0.14342
ZNF264	ZNF264_E48_R	19	Y	zinc finger protein 264	0.83725	0.02439	0.02278	0.03006	0.04245	0.03285	0.04722	0.06836	0.05784	0.03427	0.0408	0.04297	0.02946	0.02694	0.04234
ZNF264	ZNF264_P397_F	19	Y	zinc finger protein 264	0.68591	0.20735	0.33159	0.15214	0.55132	0.44202	0.40843	0.26524	0.39648	0.43406	0.48977	0.0367	0.09269	0.2158	0.30887
ZNFN1A1	ZNFN1A1_E102_F	7	Y	zinc finger protein, subfamily 1A, 1 (Ikaros)	0.6513	0.89509	0.90812	0.71363	0.72135	0.83911	0.4187	0.67411	0.6994	0.69059	0.67305	0.47706	0.64241	0.32909	0.70099
ZNFN1A1	ZNFN1A1_P179_F	7	N	zinc finger protein, subfamily 1A, 1 (Ikaros)	0.9491	0.97347	0.97714	0.96981	0.97647	0.97326	0.9346	0.95196	0.95202	0.95951	0.94432	0.89585	0.93873	0.91052	0.96675
ZP3	ZP3_E90_F	7	Y	similar to Zona pellucida sperm-binding protein 3 precursor (Zona pellucida glycoprotein ZP3) (Zona pellucida protein C) (Sperm receptor) (ZP3A/ZP3B)	0.89665	0.41439	0.43912	0.08148	0.06932	0.07988	0.07431	0.07142	0.0642	0.04796	0.05119	0.0582	0.05401	0.0548	0.06532
ZP3	ZP3_P220_F	7	N	similar to Zona pellucida sperm-binding protein 3 precursor (Zona pellucida glycoprotein ZP3) (Zona pellucida protein C) (Sperm receptor) (ZP3A/ZP3B)	0.8002	0.9024	0.89906	0.20142	0.40636	0.76148	0.1573	0.69463	0.65215	0.564	0.69509	0.12759	0.17699	0.11834	0.43274
