# Supplementary material for: Epigenetic Signatures Associated with Different Levels of Differentiation Potential in Human Stem Cells
Source: PLoS One. 2009 Nov 13;4(11):e7809. doi: 10.1371/journal.pone.0007809 (PMC2771914; doi:10.1371/journal.pone.0007809)
Supplement: Table S8 — A, Consensus ESC gene promoters in BeadArray (Illumina). B, Consensus differentiation gene promoters in BeadArray (Illumina) (0.18 MB XLS) [file pone.0007809.s014.xls]

## Sheet: Table S8A
Probe sets					DNA Methylation
ESC Genes	TargetID	CHROMOSOME	CPG_ISLAND	Gene DESCRIPTION	CpG	NTERA-1	NTERA-2	MAPC-1	MAPC-2	MAPC-3	MAPC-4	MSC-1	MSC-2	MSC-3	MSC-4	ADSC-1	ADSC-2	ADSC-3	ADSC-4
TDGF1	TDGF1_E53_R	3	Y	teratocarcinoma-derived growth factor 1	0.89444	0.10162	0.0329	0.87676	0.85868	0.81414	0.77315	0.92494	0.92811	0.88819	0.92216	0.43536	0.61615	0.38727	0.88377
TDGF1	TDGF1_P428_R	3	N	teratocarcinoma-derived growth factor 1	0.22318	0.08575	0.07511	0.46609	0.60891	0.56963	0.68135	0.45363	0.60398	0.39786	0.58866	0.24624	0.13931	0.17904	0.4672
DNMT3B	DNMT3B_P352_R	20	N	DNA cytosine-5 methyltransferase 3 beta isoform 2	0.68283	0.0855	0.07364	0.05296	0.19812	0.08417	0.08504	0.11243	0.11404	0.08402	0.09978	0.06716	0.06163	0.04624	0.09078
SNRPN	SNRPN_E14_F	15	N	small nuclear ribonucleoprotein polypeptide N	0.78851	0.06568	0.05942	0.81995	0.8664	0.84901	0.46337	0.80092	0.80069	0.77791	0.78103	0.35247	0.53583	0.31244	0.81881
SNRPN	SNRPN_P230_R	15	N	small nuclear ribonucleoprotein polypeptide N	0.88346	0.87618	0.88615	0.83386	0.92411	0.90542	0.72774	0.88084	0.89369	0.85301	0.85397	0.67519	0.82207	0.70826	0.92496
SNRPN	SNRPN_seq_12_S127_F	15	Y	small nuclear ribonucleoprotein polypeptide N	0.79209	0.03722	0.04029	0.61224	0.73951	0.68111	0.40541	0.63441	0.69377	0.74907	0.75972	0.45243	0.46289	0.23018	0.7043
SNRPN	SNRPN_seq_18_S99_F	15	Y	small nuclear ribonucleoprotein polypeptide N	0.91604	0.02716	0.03061	0.73672	0.87623	0.85955	0.52824	0.8342	0.81396	0.79328	0.79662	0.26143	0.6381	0.26551	0.80095
GABRB3	GABRB3_P92_F	15	Y	gamma-aminobutyric acid (GABA) A receptor, beta 3 isoform 2 precursor	0.90333	0.35706	0.3723	0.34959	0.55456	0.37172	0.51183	0.40834	0.41745	0.48732	0.32401	0.538	0.47642	0.51452	0.37044
GABRB3	GABRB3_E42_F	15	Y	gamma-aminobutyric acid (GABA) A receptor, beta 3 isoform 2 precursor	0.91456	0.03	0.02873	0.02836	0.02624	0.03726	0.02836	0.0266	0.03997	0.02461	0.02631	0.05765	0.06274	0.02512	0.02835
SOX2	SOX2_P546_F	3	Y	sex-determining region Y-box 2	0.90876	0.0355	0.033	0.04036	0.0835	0.05886	0.0589	0.05546	0.04433	0.03793	0.06631	0.04824	0.04478	0.11096	0.04265
PSIP1	PSIP1_P163_R	9	Y	PC4 and SFRS1 interacting protein 1 isoform 2	0.77404	0.01706	0.02274	0.0252	0.02499	0.02604	0.03782	0.02431	0.0279	0.02685	0.02568	0.04066	0.04167	0.03117	0.02945
PPAT	PPAT_E170_R	4	Y	phosphoribosyl pyrophosphate amidotransferase proprotein	0.93381	0.47836	0.35636	0.13693	0.3166	0.25732	0.07018	0.299	0.25998	0.29907	0.35002	0.13229	0.38238	0.03362	0.28482
MSH2	MSH2_P1008_F	2	Y	mutS homolog 2	0.94393	0.96056	0.95007	0.28792	0.81342	0.81277	0.6806	0.834	0.38178	0.39357	0.70167	0.71135	0.63068	0.35594	0.66259
ALPL	ALPL_P278_F	1	Y	tissue non-specific alkaline phosphatase precursor	0.85859	0.02451	0.02206	0.03902	0.04475	0.03206	0.03758	0.02695	0.0262	0.02341	0.02414	0.04784	0.03507	0.03016	0.03215
ALPL	ALPL_P433_F	1	Y	tissue non-specific alkaline phosphatase precursor	0.92108	0.72594	0.60878	0.20095	0.22138	0.28215	0.22532	0.33796	0.25673	0.39027	0.32195	0.09978	0.17459	0.05973	0.31014
UNG	UNG_P170_F	12	Y	uracil-DNA glycosylase isoform UNG1 precursor	0.81585	0.027	0.02329	0.02455	0.04518	0.02428	0.05038	0.03345	0.02751	0.03078	0.02816	0.05012	0.03484	0.08079	0.02899
BMPR1A	BMPR1A_E88_F	10	Y	bone morphogenetic protein receptor, type IA precursor	0.87379	0.79791	0.72474	0.84104	0.84535	0.89374	0.60153	0.85302	0.85738	0.83455	0.84231	0.45707	0.53392	0.44753	0.83419
BMPR1A	BMPR1A_P956_F	10	Y	bone morphogenetic protein receptor, type IA precursor	0.88232	0.0164	0.01921	0.02132	0.02643	0.02144	0.03954	0.02123	0.02476	0.02511	0.0198	0.04702	0.03345	0.02697	0.0213
PARP1	PARP1_P610_R	1	Y	poly (ADP-ribose) polymerase family, member 1	0.11731	0.92446	0.92604	0.86527	0.61116	0.90162	0.76218	0.91982	0.89931	0.88553	0.89152	0.57911	0.7154	0.37233	0.84737
PODXL	PODXL_P1341_R	7	Y	podocalyxin-like precursor isoform 1	0.89278	0.01771	0.01753	0.02667	0.03713	0.02643	0.08982	0.14191	0.07203	0.03567	0.03549	0.04499	0.05583	0.06045	0.02951
ETV1	ETV1_P235_F	7	N	ets variant gene 1	0.94298	0.0325	0.03744	0.09939	0.03314	0.06104	0.0965	0.06498	0.05444	0.04492	0.04396	0.08047	0.04293	0.07472	0.03877
ETV1	ETV1_P515_F	7	Y	ets variant gene 1	0.84104	0.09512	0.11639	0.0851	0.18787	0.13574	0.15216	0.16847	0.16522	0.14025	0.13033	0.17993	0.13218	0.17799	0.11203
LCK	LCK_E28_F	1	Y	lymphocyte-specific protein tyrosine kinase	0.90484	0.97082	0.96943	0.94759	0.89097	0.95857	0.92835	0.90605	0.87692	0.91986	0.92636	0.7707	0.83053	0.67091	0.91268
CASP3	CASP3_P420_R	4	Y	caspase 3 preproprotein	0.84405	0.03698	0.03351	0.02445	0.03412	0.03102	0.0482	0.03261	0.02968	0.0272	0.03397	0.03371	0.07433	0.03454	0.03142
EPHA1	EPHA1_E46_R	7	Y	ephrin receptor EphA1	0.14215	0.02884	0.02699	0.04435	0.28086	0.05726	0.25108	0.03945	0.05256	0.05198	0.09677	0.09349	0.02822	0.03289	0.16445
EPHA1	EPHA1_P119_R	7	Y	ephrin receptor EphA1	0.89871	0.03781	0.04624	0.0419	0.0666	0.05219	0.70505	0.0584	0.06557	0.06052	0.0745	0.18793	0.19179	0.25083	0.13957
LEFTY2	LEFTY2_P719_F	1	N	endometrial bleeding associated factor preproprotein	0.65317	0.94134	0.92501	0.70868	0.55067	0.80479	0.37842	0.94576	0.93542	0.93652	0.93497	0.16034	0.16666	0.07069	0.52033
LEFTY2	LEFTY2_P561_F	1	N	endometrial bleeding associated factor preproprotein	0.46596	0.84345	0.76452	0.21404	0.30184	0.32575	0.11735	0.86303	0.82038	0.72706	0.7873	0.03837	0.03677	0.03122	0.15998
SFRP1	SFRP1_E398_R	8	Y	secreted frizzled-related protein 1	0.84895	0.02281	0.03993	0.02901	0.03413	0.02927	0.04964	0.03401	0.02888	0.03068	0.02645	0.0402	0.02317	0.04647	0.03052
SFRP1	SFRP1_P157_F	8	Y	secreted frizzled-related protein 1	0.9291	0.01994	0.02206	0.02501	0.02774	0.03525	0.05762	0.03724	0.03094	0.02772	0.03075	0.03606	0.03026	0.02997	0.03134
FGFR1	FGFR1_E317_F	8	Y	fibroblast growth factor receptor 1 isoform 1 precursor	0.70185	0.02684	0.02145	0.02412	0.03063	0.03294	0.04239	0.03491	0.03559	0.02652	0.03384	0.04712	0.03976	0.03387	0.034
FGFR1	FGFR1_P204_F	8	Y	fibroblast growth factor receptor 1 isoform 1 precursor	0.73424	0.01818	0.01992	0.02088	0.02802	0.02113	0.03261	0.02123	0.0302	0.01932	0.03388	0.06064	0.02739	0.02642	0.02915
BIRC5	BIRC5_E89_F	17	Y	baculoviral IAP repeat-containing protein 5 isoform 1	0.90493	0.01566	0.01761	0.02327	0.02123	0.08068	0.03343	0.02324	0.02853	0.02133	0.02114	0.05886	0.06557	0.0257	0.01812
PCDH1	PCDH1_E22_F	5	Y	protocadherin 1 isoform 2 precursor	0.60178	0.03025	0.02743	0.0287	0.02693	0.03028	0.04996	0.02964	0.03317	0.0294	0.02738	0.06678	0.05926	0.0349	0.03004
PCDH1	PCDH1_P264_F	5	Y	protocadherin 1 isoform 2 precursor	0.66881	0.03397	0.08623	0.06001	0.06384	0.08117	0.06157	0.05605	0.09886	0.03891	0.08373	0.09737	0.03944	0.02909	0.04925
FZD7	FZD7_E296_F	2	Y	frizzled 7	0.93518	0.0295	0.02418	0.03953	0.03517	0.04014	0.05272	0.04239	0.03014	0.03355	0.03073	0.0429	0.09359	0.04569	0.04537
GABRA5	GABRA5_E44_R	15	N	gamma-aminobutyric acid (GABA) A receptor, alpha 5 precursor	0.3686	0.70362	0.69993	0.6494	0.76782	0.68017	0.53581	0.71076	0.65899	0.60725	0.61992	0.44515	0.43532	0.60377	0.72889
GABRA5	GABRA5_P1016_F	15	N	gamma-aminobutyric acid (GABA) A receptor, alpha 5 precursor	0.73295	0.93787	0.95037	0.74531	0.87964	0.87273	0.65161	0.75472	0.72158	0.68032	0.71305	0.39148	0.55862	0.36983	0.90448
GABRA5	GABRA5_P862_R	15	N	gamma-aminobutyric acid (GABA) A receptor, alpha 5 precursor	0.64123	0.91829	0.93965	0.8004	0.87702	0.8975	0.48994	0.83069	0.8022	0.7667	0.76587	0.4642	0.57218	0.4754	0.88889
FGF2	FGF2_P229_F	4	Y	fibroblast growth factor 2	0.87197	0.02511	0.02363	0.02974	0.01883	0.02362	0.08036	0.08618	0.13117	0.10255	0.15846	0.08312	0.02781	0.04978	0.0316
FGF2	FGF2_P153_F	4	Y	fibroblast growth factor 2	0.66978	0.12936	0.1525	0.10565	0.15282	0.14571	0.18118	0.1312	0.14751	0.26623	0.18657	0.09509	0.12187	0.1154	0.16863
RAD54B	RAD54B_P227_F	8	Y	RAD54 homolog B isoform 2	0.75324	0.14489	0.23412	0.03046	0.1338	0.06156	0.07008	0.13658	0.06601	0.03854	0.06145	0.05349	0.04027	0.04985	0.03625
MCM6	MCM6_E136_F	2	Y	minichromosome maintenance protein 6	0.87061	0.03884	0.04374	0.03573	0.05808	0.06055	0.05063	0.04366	0.0507	0.03836	0.04072	0.04519	0.06171	0.02904	0.05456
DLG3	DLG3_E340_F	X	Y	synapse-associated protein 102	0.68034	0.78364	0.74367	0.08911	0.07521	0.05103	0.07894	0.4288	0.05781	0.40033	0.06335	0.09918	0.5201	0.06799	0.33661
DLG3	DLG3_P62_R	X	Y	synapse-associated protein 102	0.56738	0.11278	0.05915	0.13596	0.34373	0.10412	0.0549	0.68541	0.09827	0.62366	0.12893	0.13384	0.47474	0.03307	0.59862
TMEFF1	TMEFF1_P234_F	9	Y	transmembrane protein with EGF-like and two follistatin-like domains 1	0.79529	0.02031	0.01598	0.03916	0.02237	0.03875	0.04766	0.03042	0.03114	0.02316	0.04055	0.09446	0.08141	0.03756	0.03016
TMEFF1	TMEFF1_P626_R	9	Y	transmembrane protein with EGF-like and two follistatin-like domains 1	0.7703	0.34909	0.29736	0.68417	0.8089	0.70623	0.14952	0.76853	0.63616	0.67483	0.74938	0.28317	0.32264	0.23309	0.51521
TMEFF1	TMEFF1_E180_R	9	Y	transmembrane protein with EGF-like and two follistatin-like domains 1	0.9177	0.02566	0.02804	0.03385	0.03829	0.03395	0.07183	0.03449	0.03429	0.03146	0.02928	0.04764	0.11319	0.04755	0.03716
ITPR3	ITPR3_E86_R	6	Y	inositol 1,4,5-triphosphate receptor, type 3	0.95254	0.02303	0.02072	0.02799	0.01913	0.01866	0.04025	0.02847	0.03126	0.02694	0.03415	0.04767	0.0433	0.03731	0.02201
ITPR3	ITPR3_P1112_F	6	Y	inositol 1,4,5-triphosphate receptor, type 3	0.82776	0.01956	0.01571	0.02204	0.02026	0.02044	0.02815	0.01917	0.02059	0.01935	0.01844	0.02649	0.02726	0.02242	0.02142
MCM2	MCM2_P241_R	3	Y	minichromosome maintenance protein 2	0.94168	0.02389	0.02496	0.03153	0.03135	0.02595	0.03681	0.03069	0.03167	0.02926	0.0317	0.06386	0.05243	0.02876	0.03714
MCM2	MCM2_P260_F	3	Y	minichromosome maintenance protein 2	0.93803	0.02967	0.02555	0.02999	0.0346	0.03547	0.0451	0.04142	0.03411	0.03503	0.03893	0.03907	0.04444	0.03252	0.0402
SLC6A8	SLC6A8_P193_R	X	Y	solute carrier family 6 (neurotransmitter transporter, creatine), member 8	0.84468	0.72088	0.60062	0.43883	0.61588	0.72355	0.62481	0.46831	0.40354	0.40022	0.75496	0.20976	0.54816	0.16661	0.5445
SLC6A8	SLC6A8_P409_F	X	Y	solute carrier family 6 (neurotransmitter transporter, creatine), member 8	0.85512	0.60723	0.65691	0.64546	0.70716	0.86743	0.8316	0.78854	0.80859	0.58708	0.84312	0.79456	0.80835	0.76804	0.75556
SLC6A8	SLC6A8_seq_28_S227_F	X	Y	solute carrier family 6 (neurotransmitter transporter, creatine), member 8	0.9409	0.0578	0.04135	0.0532	0.04589	0.04707	0.10261	0.51914	0.04305	0.70294	0.0345	0.13688	0.15995	0.08004	0.50607
PROM1	PROM1_P44_R	4	N	prominin 1	0.51723	0.92669	0.9554	0.72508	0.8331	0.79343	0.57855	0.77676	0.77389	0.68445	0.7712	0.3547	0.45969	0.24952	0.81121
PPP2R1B	PPP2R1B_P268_R	11	Y	beta isoform of regulatory subunit A, protein phosphatase 2 isoform b	0.71429	0.02659	0.02823	0.01903	0.02676	0.0227	0.06481	0.02851	0.03085	0.02202	0.02567	0.25233	0.10719	0.02901	0.02788
ERBB2	ERBB2_P59_R	17	Y	erbB-2 isoform b	0.93951	0.01781	0.01594	0.0195	0.02008	0.01921	0.02778	0.01903	0.02006	0.02061	0.01886	0.02895	0.0283	0.02417	0.02112
GLI2	GLI2_E90_F	2	N	GLI-Kruppel family member GLI2 isoform alpha	0.94566	0.96589	0.97588	0.8939	0.90532	0.9504	0.72757	0.9376	0.9241	0.91878	0.93753	0.5191	0.72423	0.6283	0.77083
GLI2	GLI2_P295_F	2	Y	GLI-Kruppel family member GLI2 isoform alpha	0.83062	0.90494	0.90127	0.93288	0.96003	0.95757	0.87888	0.94221	0.94828	0.94698	0.94213	0.76028	0.84645	0.67939	0.90212
MMP1	MMP1_P397_R	11	N	matrix metalloproteinase 1 preproprotein	0.94632	0.96187	0.9658	0.96667	0.98249	0.97692	0.93075	0.97864	0.97202	0.97791	0.97814	0.89384	0.94527	0.88802	0.97189
MMP1	MMP1_P460_F	11	N	matrix metalloproteinase 1 preproprotein	0.82097	0.94436	0.94705	0.959	0.95534	0.96166	0.89947	0.96835	0.96344	0.96541	0.9667	0.86313	0.90121	0.8439	0.96078
PLS3	PLS3_E70_F	X	Y	plastin 3	0.92282	0.02772	0.06374	0.09083	0.05882	0.04504	0.16243	0.23228	0.0452	0.10808	0.03713	0.12225	0.07094	0.15642	0.12619
PLS3	PLS3_P94_R	X	Y	plastin 3	0.52825	0.09776	0.10832	0.08913	0.1669	0.1574	0.13099	0.21979	0.1282	0.20138	0.13304	0.08259	0.18998	0.16267	0.28278
GRPR	GRPR_P200_R	X	N	gastrin-releasing peptide receptor	0.5361	0.79879	0.77486	0.32007	0.42922	0.60988	0.4099	0.5054	0.46105	0.36313	0.31906	0.16248	0.17058	0.15072	0.29422
FANCG	FANCG_E207_R	9	Y	Fanconi anemia, complementation group G	0.94831	0.0222	0.02412	0.02451	0.02253	0.02034	0.0392	0.02445	0.02267	0.02481	0.02105	0.0361	0.03282	0.04161	0.02887
ITGA6	ITGA6_P298_R	2	Y	integrin alpha chain, alpha 6	0.93981	0.08193	0.01907	0.02947	0.03641	0.03082	0.05807	0.02345	0.02037	0.0559	0.02915	0.05604	0.07259	0.04245	0.08449
ITGA6	ITGA6_P718_R	2	Y	integrin alpha chain, alpha 6	0.87813	0.9471	0.95218	0.9353	0.95727	0.95333	0.85602	0.90029	0.90951	0.94332	0.9465	0.76337	0.84703	0.64137	0.93994
MBD2	MBD2_P233_F	18	N	methyl-CpG binding domain protein 2 isoform 1	0.85105	0.9082	0.89716	0.65687	0.69359	0.75925	0.54342	0.77678	0.69939	0.71854	0.72559	0.44646	0.58106	0.16627	0.72909
FGFR4	FGFR4_P610_F	5	N	fibroblast growth factor receptor 4 isoform 1 precursor	0.81685	0.91549	0.8931	0.79027	0.92994	0.88903	0.87909	0.9202	0.83199	0.8788	0.92607	0.73673	0.81301	0.67405	0.89088
CCNC	CCNC_P132_R	6	Y	cyclin C isoform b	0.93011	0.0868	0.04499	0.03075	0.03773	0.02163	0.03301	0.01976	0.02397	0.02571	0.02768	0.0354	0.02676	0.02472	0.02295
PITX2	PITX2_E24_R	4	Y	paired-like homeodomain transcription factor 2 isoform c	0.91837	0.08227	0.08727	0.07336	0.07716	0.11956	0.04618	0.09769	0.04542	0.13307	0.22314	0.03652	0.2151	0.05334	0.09407
PITX2	PITX2_P183_R	4	Y	paired-like homeodomain transcription factor 2 isoform c	0.08263	0.01636	0.02114	0.26352	0.19525	0.14944	0.04599	0.0746	0.10738	0.23768	0.29082	0.04768	0.0335	0.04848	0.06098
CCKBR	CCKBR_P361_R	11	Y	cholecystokinin B receptor	0.8835	0.03328	0.03236	0.02848	0.04173	0.03641	0.0799	0.04415	0.04137	0.04009	0.04182	0.10264	0.06461	0.05162	0.04311
CCKBR	CCKBR_P480_F	11	Y	cholecystokinin B receptor	0.82319	0.04824	0.03382	0.03864	0.03364	0.0318	0.08759	0.0542	0.04168	0.03248	0.03332	0.05825	0.04288	0.04094	0.03655
ROR1	ROR1_P6_F	1	Y	receptor tyrosine kinase-like orphan receptor 1	0.90962	0.02866	0.02648	0.03656	0.02648	0.03015	0.10681	0.03164	0.0324	0.03333	0.0329	0.05433	0.06079	0.05639	0.03346
DBC1	DBC1_E204_F	9	Y	deleted in bladder cancer 1	0.68326	0.04624	0.04212	0.13683	0.17031	0.17294	0.06929	0.0865	0.2647	0.07894	0.08258	0.05993	0.07634	0.04072	0.13734
DBC1	DBC1_P351_R	9	Y	deleted in bladder cancer 1	0.95278	0.01551	0.01568	0.03302	0.02936	0.0412	0.05399	0.02511	0.03361	0.03261	0.02668	0.03777	0.06121	0.04486	0.02516
TFAP2C	TFAP2C_E260_F	20	Y	transcription factor AP-2 gamma	0.91734	0.01598	0.01633	0.0373	0.02475	0.02964	0.06304	0.09901	0.03339	0.03298	0.02338	0.03948	0.03163	0.03099	0.02556
TFAP2C	TFAP2C_P765_F	20	Y	transcription factor AP-2 gamma	0.89149	0.03566	0.03434	0.04498	0.05225	0.04378	0.04923	0.04533	0.04471	0.06506	0.06322	0.04815	0.05657	0.03369	0.04973
ACVR2B	ACVR2B_E27_R	3	Y	activin A type IIB receptor precursor	0.95218	0.02257	0.02145	0.02432	0.02271	0.02465	0.04539	0.02867	0.0273	0.02687	0.02405	0.03931	0.02956	0.0275	0.02917
ACVR2B	ACVR2B_P676_F	3	Y	activin A type IIB receptor precursor	0.83673	0.04264	0.01929	0.02985	0.0964	0.06775	0.09426	0.05679	0.07378	0.04228	0.07254	0.04644	0.09184	0.02927	0.0602
MYCN	MYCN_E77_R	2	Y	v-myc myelocytomatosis viral related oncogene, neuroblastoma derived	0.37899	0.02741	0.03242	0.04709	0.0322	0.03954	0.05972	0.03618	0.0437	0.033	0.04022	0.06197	0.04751	0.03663	0.03856
MYCN	MYCN_P464_R	2	Y	v-myc myelocytomatosis viral related oncogene, neuroblastoma derived	0.86495	0.02075	0.02242	0.02584	0.03862	0.02599	0.04138	0.03095	0.02779	0.03105	0.02987	0.03529	0.02691	0.03151	0.02022
NCL	NCL_P1102_F	2	Y	nucleolin	0.90669	0.81985	0.83567	0.94972	0.9136	0.92539	0.84761	0.88483	0.89969	0.93943	0.93666	0.58361	0.7585	0.52625	0.8916
NCL	NCL_P840_R	2	Y	nucleolin	0.92002	0.03215	0.02836	0.02524	0.03732	0.04527	0.04474	0.05995	0.03298	0.035	0.05029	0.03284	0.04063	0.02849	0.03516
TFRC	TFRC_P414_R	3	Y	transferrin receptor	0.83345	0.42715	0.24265	0.08287	0.09696	0.07329	0.076	0.08354	0.09023	0.05912	0.05895	0.13056	0.05008	0.05047	0.06504
PTPRG	PTPRG_E40_R	3	Y	protein tyrosine phosphatase, receptor type, G precursor	0.60898	0.03984	0.03166	0.0287	0.07395	0.04699	0.03881	0.05603	0.03613	0.03941	0.04878	0.04274	0.04318	0.04292	0.05611
PTPRG	PTPRG_P476_F	3	Y	protein tyrosine phosphatase, receptor type, G precursor	0.8812	0.01935	0.01874	0.02257	0.02508	0.02381	0.02416	0.03317	0.02305	0.02134	0.02404	0.02638	0.0244	0.02216	0.02569
PKD2	PKD2_P287_R	4	Y	polycystin 2	0.90606	0.03478	0.03468	0.03312	0.04349	0.0404	0.06827	0.04043	0.04175	0.04752	0.04936	0.07266	0.03963	0.03738	0.03948
PKD2	PKD2_P336_R	4	Y	polycystin 2	0.91826	0.0386	0.04588	0.02899	0.0365	0.04085	0.0447	0.05991	0.04935	0.05396	0.05603	0.05712	0.03397	0.03914	0.03288
DKC1	DKC1_E101_F	X	Y	dyskerin	0.64972	0.04137	0.03974	0.05011	0.04338	0.04725	0.06325	0.52698	0.04559	0.39919	0.04188	0.19531	0.16615	0.06916	0.43593
DKC1	DKC1_P276_F	X	Y	dyskerin	0.84879	0.03177	0.02955	0.02847	0.02486	0.02993	0.08855	0.71482	0.02735	0.58605	0.02647	0.3812	0.4623	0.19039	0.6951
ID1	ID1_P659_R	20	Y	inhibitor of DNA binding 1 isoform a	0.88209	0.03159	0.05804	0.04062	0.03838	0.03043	0.04549	0.0819	0.05719	0.05343	0.03664	0.03335	0.02599	0.02927	0.03241
ID1	ID1_P880_F	20	Y	inhibitor of DNA binding 1 isoform a	0.92604	0.04142	0.04289	0.03493	0.04266	0.06116	0.05929	0.03468	0.04499	0.04039	0.07088	0.05305	0.07858	0.03563	0.04986
VBP1	VBP1_E127_F	X	Y	von Hippel-Lindau binding protein 1	0.89563	0.04181	0.07901	0.03982	0.03023	0.04405	0.17457	0.56212	0.03691	0.59431	0.04264	0.4933	0.50137	0.08374	0.651
VBP1	VBP1_P12_R	X	Y	von Hippel-Lindau binding protein 1	0.78806	0.06488	0.07098	0.05871	0.03787	0.0533	0.07133	0.40219	0.0716	0.44724	0.04519	0.15897	0.2228	0.05048	0.38712
VBP1	VBP1_P194_F	X	Y	von Hippel-Lindau binding protein 1	0.54616	0.03564	0.03948	0.0347	0.04635	0.03694	0.04585	0.42466	0.04114	0.51057	0.04078	0.14935	0.1214	0.1319	0.42047
NEFL	NEFL_E23_R	8	Y	neurofilament, light polypeptide 68kDa	0.88767	0.11402	0.63244	0.64905	0.32666	0.19163	0.96183	0.41826	0.65329	0.55523	0.156	0.96723	0.96968	0.97423	0.21465
NEFL	NEFL_P209_R	8	Y	neurofilament, light polypeptide 68kDa	0.88878	0.0251	0.07392	0.04888	0.03481	0.02475	0.04794	0.03262	0.05991	0.07251	0.03429	0.04953	0.08789	0.05463	0.0332
MATK	MATK_P190_R	19	Y	megakaryocyte-associated tyrosine kinase isoform a	0.77384	0.4794	0.36206	0.095	0.40699	0.12452	0.08271	0.86125	0.87565	0.90137	0.87148	0.07011	0.16378	0.06276	0.1392
MATK	MATK_P64_F	19	Y	megakaryocyte-associated tyrosine kinase isoform a	0.88524	0.12868	0.16777	0.02155	0.02778	0.02283	0.03595	0.04025	0.03463	0.03037	0.04341	0.03995	0.05811	0.0227	0.03003
AFP	AFP_P824_F	4	N	alpha-fetoprotein precursor	0.66333	0.88616	0.87713	0.83104	0.92582	0.86519	0.68439	0.84971	0.87789	0.87057	0.81391	0.61343	0.75487	0.72014	0.8764
CD9	CD9_E14_R	12	Y	CD9 antigen	0.92039	0.02898	0.02902	0.04019	0.04215	0.04557	0.04493	0.04935	0.05389	0.04801	0.0505	0.04757	0.04309	0.03355	0.04173
CD9	CD9_P504_F	12	Y	CD9 antigen	0.90956	0.0193	0.01723	0.0432	0.03788	0.02252	0.06497	0.0969	0.16293	0.30592	0.52738	0.03686	0.03534	0.02724	0.03488
CD9	CD9_P585_R	12	Y	CD9 antigen	0.79562	0.08213	0.0858	0.1929	0.21807	0.158	0.17543	0.55306	0.58345	0.69156	0.81902	0.15065	0.19921	0.08826	0.24713
RET	RET_P717_F	10	N	ret proto-oncogene isoform c	0.33861	0.06626	0.09464	0.07123	0.10791	0.06983	0.0495	0.04545	0.04662	0.05509	0.04455	0.05178	0.02895	0.05178	0.0459
RET	RET_seq_53_S374_F	10	Y	ret proto-oncogene isoform c	0.94972	0.02816	0.028	0.02346	0.03245	0.03031	0.05419	0.03237	0.02663	0.02735	0.03142	0.02936	0.02447	0.02275	0.0312
RET	RET_seq_54_S260_F	10	Y	ret proto-oncogene isoform c	0.95471	0.02692	0.02955	0.03479	0.03655	0.03161	0.05296	0.03788	0.03917	0.042	0.0366	0.08679	0.03363	0.02749	0.03292
TK1	TK1_E47_F	17	Y	thymidine kinase 1, soluble	0.8722	0.26102	0.19974	0.12223	0.14663	0.17289	0.13459	0.21479	0.16443	0.18251	0.20667	0.08095	0.14217	0.11758	0.20134
TK1	TK1_P62_R	17	Y	thymidine kinase 1, soluble	0.9298	0.02242	0.02213	0.02113	0.02434	0.0217	0.0408	0.02435	0.02428	0.02612	0.0255	0.03117	0.0286	0.02439	0.03072
CHGA	CHGA_E52_F	14	Y	chromogranin A precursor	0.87172	0.03747	0.02927	0.02701	0.03174	0.02705	0.09494	0.03826	0.02648	0.03264	0.02902	0.09055	0.09542	0.10313	0.03257
CHGA	CHGA_P243_F	14	Y	chromogranin A precursor	0.68228	0.32337	0.30622	0.1184	0.24231	0.14823	0.07105	0.09073	0.07723	0.10383	0.14498	0.17131	0.10423	0.15211	0.15518
MEST	MEST_P4_F	7	Y	mesoderm specific transcript isoform a	0.84074	0.97117	0.96333	0.70108	0.91722	0.96235	0.83581	0.96776	0.95764	0.92841	0.96466	0.7232	0.82318	0.3727	0.92424
MEST	MEST_P62_R	7	Y	mesoderm specific transcript isoform a	0.94744	0.9708	0.97023	0.78113	0.95467	0.95167	0.94518	0.97101	0.96828	0.90085	0.96018	0.59642	0.64125	0.7417	0.91167
MEST	MEST_E150_F	7	Y	mesoderm specific transcript isoform a	0.56808	0.94067	0.9451	0.67409	0.8835	0.89435	0.45132	0.93584	0.92994	0.79918	0.92113	0.40641	0.65364	0.41126	0.8339
THY1	THY1_P149_R	11	Y	Thy-1 cell surface antigen	0.6192	0.07456	0.07119	0.15001	0.14177	0.07991	0.07574	0.13514	0.08416	0.08677	0.07559	0.07873	0.06311	0.05748	0.07661
THY1	THY1_P20_R	11	Y	Thy-1 cell surface antigen	0.84836	0.1914	0.18859	0.09872	0.23849	0.16458	0.0906	0.21632	0.22523	0.17505	0.1913	0.09594	0.13456	0.08843	0.19604
FGFR3	FGFR3_E297_R	4	Y	fibroblast growth factor receptor 3 isoform 2 precursor	0.86061	0.02606	0.02734	0.02593	0.03697	0.03527	0.05215	0.04955	0.04317	0.03721	0.04092	0.03409	0.03734	0.02997	0.03221
FGFR3	FGFR3_P1152_R	4	Y	fibroblast growth factor receptor 3 isoform 2 precursor	0.93599	0.2368	0.25651	0.08568	0.10348	0.42326	0.1364	0.91442	0.88778	0.89052	0.88359	0.04328	0.06499	0.03137	0.11153
E2F5	E2F5_P516_R	8	Y	E2F transcription factor 5	0.87112	0.5135	0.30567	0.28768	0.36759	0.29802	0.10875	0.15386	0.2594	0.16547	0.28214	0.04062	0.07581	0.03734	0.14986
CDH1	CDH1_P45_F	16	Y	cadherin 1, type 1 preproprotein	0.79638	0.03587	0.02903	0.03573	0.11617	0.08435	0.09306	0.12757	0.06482	0.05687	0.0815	0.12278	0.05166	0.0368	0.09156
CDH1	CDH1_P52_R	16	Y	cadherin 1, type 1 preproprotein	0.92661	0.0176	0.01791	0.02461	0.02367	0.04661	0.07622	0.03572	0.03386	0.03456	0.0437	0.08106	0.03129	0.03245	0.02633
MYBL2	MYBL2_P211_F	20	Y	MYB-related protein B	0.91369	0.02777	0.02402	0.04956	0.05235	0.03003	0.03625	0.0302	0.03469	0.03451	0.0356	0.03989	0.06488	0.02485	0.03577
MYBL2	MYBL2_P354_F	20	Y	MYB-related protein B	0.81494	0.29657	0.3598	0.11423	0.21238	0.11487	0.05977	0.07239	0.2479	0.08745	0.09149	0.07177	0.04275	0.04083	0.07878
DSP	DSP_P440_R	6	Y	desmoplakin isoform I	0.20184	0.03056	0.02685	0.06208	0.03794	0.04984	0.06428	0.06009	0.08101	0.05733	0.06159	0.0993	0.03041	0.02467	0.04918
DSP	DSP_P36_F	6	Y	desmoplakin isoform I	0.89709	0.0506	0.05502	0.0657	0.05928	0.05199	0.04568	0.05341	0.04692	0.04855	0.04987	0.05241	0.03774	0.03815	0.05285
MYB	MYB_P673_R	6	Y	v-myb myeloblastosis viral oncogene homolog	0.8416	0.15593	0.16336	0.09842	0.15646	0.16378	0.06843	0.2148	0.14777	0.12454	0.14639	0.06282	0.07324	0.0499	0.11745
SMARCA3	SMARCA3_P17_R	3	Y	SWI/SNF-related matrix-associated actin-dependent regulator of chromatin a3	0.5202	0.04611	0.04031	0.04571	0.04648	0.05425	0.06107	0.05181	0.0512	0.04621	0.04578	0.08278	0.14672	0.06688	0.07045
SMARCA3	SMARCA3_E20_F	3	Y	SWI/SNF-related matrix-associated actin-dependent regulator of chromatin a3	0.95772	0.02086	0.01991	0.04101	0.01996	0.02527	0.05312	0.02974	0.02751	0.02667	0.02845	0.09989	0.08847	0.0298	0.02527
SMARCA3	SMARCA3_P109_R	3	Y	SWI/SNF-related matrix-associated actin-dependent regulator of chromatin a3	0.94416	0.03585	0.04106	0.03276	0.07322	0.07307	0.0972	0.05784	0.07132	0.04523	0.04834	0.09007	0.04397	0.03927	0.05902
SEMA3A	SEMA3A_P343_F	7	N	semaphorin 3A	0.87474	0.06639	0.03432	0.0612	0.0471	0.09344	0.056	0.06218	0.04439	0.06984	0.0764	0.04773	0.03189	0.06634	0.08202
SEMA3A	SEMA3A_P658_R	7	N	semaphorin 3A	0.73472	0.22114	0.26082	0.11803	0.10291	0.13203	0.11969	0.14112	0.14342	0.15099	0.16663	0.24339	0.06005	0.07914	0.09578
IGFBP2	IGFBP2_P306_F	2	Y	insulin-like growth factor binding protein 2, 36kDa	0.81114	0.01364	0.01429	0.15498	0.16367	0.09607	0.05852	0.04244	0.06514	0.04532	0.05813	0.0285	0.03737	0.00774	0.02804
IGFBP2	IGFBP2_P353_R	2	Y	insulin-like growth factor binding protein 2, 36kDa	0.69007	0.03827	0.03046	0.1668	0.05879	0.094	0.08828	0.08811	0.07109	0.08512	0.06779	0.06806	0.03239	0.02985	0.07241
BAX	BAX_E281_R	19	Y	BCL2-associated X protein isoform sigma	0.80749	0.34114	0.38104	0.15257	0.05986	0.19384	0.13176	0.14135	0.2896	0.09486	0.35272	0.2174	0.27808	0.133	0.20861
COL18A1	COL18A1_P365_R	21	Y	alpha 1 type XVIII collagen isoform 3 precursor	0.92958	0.01878	0.02004	0.02687	0.07593	0.03056	0.03852	0.02989	0.0377	0.05869	0.03711	0.03192	0.03086	0.03374	0.04439
COL18A1	COL18A1_P494_R	21	Y	alpha 1 type XVIII collagen isoform 3 precursor	0.94426	0.03078	0.03218	0.04319	0.10731	0.084	0.06676	0.2341	0.08577	0.46471	0.54417	0.05742	0.05166	0.04691	0.08857
GRB7	GRB7_P160_R	17	N	growth factor receptor-bound protein 7	0.82736	0.80521	0.85942	0.53051	0.60468	0.17569	0.11168	0.17702	0.08825	0.26494	0.27582	0.22193	0.41258	0.08397	0.36201
GRB7	GRB7_E71_R	17	N	growth factor receptor-bound protein 7	0.89101	0.18459	0.16974	0.12326	0.15676	0.04529	0.06565	0.04822	0.05546	0.04743	0.0444	0.08886	0.03712	0.02749	0.0631
PTK7	PTK7_E317_F	6	Y	PTK7 protein tyrosine kinase 7 isoform a precursor	0.85126	0.028	0.02284	0.03184	0.02768	0.08029	0.03761	0.04737	0.06293	0.02654	0.11155	0.04361	0.08765	0.10086	0.09315
Probe sets					DNA Methylation
Differentiation Gene	TargetID	CHROMOSOME	CPG_ISLAND	DESCRIPTION	CpG	NTERA-1	NTERA-2	MAPC-1	MAPC-2	MAPC-3	MAPC-4	MSC-1	MSC-2	MSC-3	MSC-4	ADSC-1	ADSC-2	ADSC-3	ADSC-4
COL1A1	COL1A1_P117_R	17	Y	alpha 1 type I collagen preproprotein	0.57253	0.88441	0.85865	0.04323	0.10596	0.10185	0.04284	0.08701	0.04805	0.05597	0.05444	0.09098	0.03932	0.02951	0.06562
COL1A1	COL1A1_P5_F	17	Y	alpha 1 type I collagen preproprotein	0.94787	0.94015	0.94628	0.02661	0.03399	0.03902	0.04241	0.05457	0.03408	0.02901	0.02963	0.06703	0.03645	0.04278	0.04105
IGFBP3	IGFBP3_E65_R	7	Y	insulin-like growth factor binding protein 3 isoform b precursor	0.88835	0.0409	0.03488	0.03998	0.07948	0.0505	0.0513	0.05157	0.0483	0.0391	0.04536	0.06198	0.04489	0.03134	0.05206
IGFBP3	IGFBP3_P1035_F	7	Y	insulin-like growth factor binding protein 3 isoform b precursor	0.76975	0.01512	0.01561	0.03445	0.02192	0.02284	0.03231	0.02528	0.03173	0.0264	0.0243	0.05972	0.03457	0.03386	0.0239
IGFBP3	IGFBP3_P423_R	7	Y	insulin-like growth factor binding protein 3 isoform b precursor	0.9199	0.02454	0.02156	0.03249	0.04407	0.04912	0.26181	0.03975	0.05348	0.03773	0.04977	0.07628	0.03166	0.02292	0.03503
SPARC	SPARC_E50_R	5	Y	secreted protein, acidic, cysteine-rich (osteonectin)	0.68432	0.0599	0.0521	0.0691	0.04716	0.05231	0.10872	0.05759	0.06782	0.068	0.08833	0.09806	0.09981	0.10991	0.05398
SPARC	SPARC_P195_F	5	N	secreted protein, acidic, cysteine-rich (osteonectin)	0.59773	0.19975	0.21066	0.02904	0.02828	0.02294	0.05883	0.03749	0.02573	0.03117	0.02786	0.05315	0.03872	0.03874	0.02964
COL1A2	COL1A2_P48_R	7	Y	alpha 2 type I collagen	0.86203	0.95039	0.94649	0.03102	0.02602	0.05363	0.0868	0.07132	0.02916	0.03171	0.05685	0.04934	0.04816	0.03773	0.02888
COL1A2	COL1A2_P407_R	7	N	alpha 2 type I collagen	0.81724	0.92069	0.90974	0.3024	0.22066	0.58633	0.08157	0.89473	0.7617	0.65241	0.76794	0.03574	0.06421	0.02888	0.05854
COL1A2	COL1A2_E299_F	7	Y	alpha 2 type I collagen	0.88189	0.916	0.91649	0.0355	0.08137	0.08888	0.05711	0.06908	0.07157	0.05694	0.08511	0.0543	0.0516	0.05001	0.06898
DCN	DCN_P1320_R	12	N	decorin isoform c precursor	0.93235	0.95655	0.95243	0.95764	0.95793	0.95438	0.78284	0.96801	0.96102	0.9562	0.96733	0.75466	0.87593	0.58328	0.9277
BMP4	BMP4_P199_R	14	Y	bone morphogenetic protein 4 preproprotein	0.9508	0.06678	0.16745	0.03494	0.0898	0.41709	0.05521	0.92664	0.84141	0.87996	0.87418	0.16673	0.04685	0.25989	0.14988
BMP4	BMP4_P123_R	14	Y	bone morphogenetic protein 4 preproprotein	0.93895	0.0451	0.03702	0.04023	0.05396	0.07214	0.04974	0.11116	0.18883	0.17776	0.25695	0.04668	0.04608	0.03371	0.05129
PMP22	PMP22_P1254_F	17	N	peripheral myelin protein 22	0.83673	0.89429	0.89169	0.88532	0.85194	0.91712	0.84238	0.91145	0.91394	0.89758	0.91339	0.72243	0.81523	0.78057	0.90068
PMP22	PMP22_P975_F	17	N	peripheral myelin protein 22	0.62204	0.92609	0.90007	0.80114	0.80499	0.9345	0.86158	0.88485	0.92247	0.93554	0.93081	0.66286	0.70861	0.74869	0.92214
IGF2	IGF2_E134_R	11	Y	insulin-like growth factor 2	0.94581	0.03234	0.03632	0.04162	0.06317	0.03802	0.06584	0.08583	0.04004	0.03356	0.04038	0.03749	0.04091	0.04195	0.03879
IGF2	IGF2_P1036_R	11	Y	insulin-like growth factor 2	0.56206	0.04793	0.03671	0.04343	0.05633	0.06693	0.08282	0.05051	0.06095	0.04873	0.0495	0.06498	0.07981	0.0485	0.05477
IGF2	IGF2_P36_R	11	Y	insulin-like growth factor 2	0.83174	0.06464	0.04403	0.06224	0.13186	0.1154	0.15673	0.07785	0.05054	0.0575	0.04811	0.06167	0.05085	0.05685	0.05844
IGFBP7	IGFBP7_P297_F	4	Y	insulin-like growth factor binding protein 7	0.89159	0.0297	0.02991	0.02524	0.04045	0.03717	0.04128	0.03592	0.03936	0.02984	0.03697	0.04084	0.039	0.02694	0.03756
IGFBP7	IGFBP7_P371_F	4	Y	insulin-like growth factor binding protein 7	0.94763	0.04112	0.06343	0.03064	0.02791	0.02171	0.04539	0.02672	0.03094	0.02382	0.02655	0.03127	0.03056	0.02845	0.02249
ARHGDIB	ARHGDIB_P148_R	12	N	Rho GDP dissociation inhibitor (GDI) beta	0.35366	0.92503	0.90822	0.88477	0.94523	0.74938	0.72339	0.92162	0.91458	0.93075	0.89769	0.59506	0.71728	0.47935	0.8378
MME	MME_E29_F	3	Y	membrane metallo-endopeptidase	0.95539	0.03108	0.0307	0.0392	0.02926	0.03875	0.03913	0.0332	0.03579	0.03789	0.04837	0.04893	0.03212	0.13269	0.04077
MME	MME_P388_F	3	Y	membrane metallo-endopeptidase	0.79983	0.03445	0.03533	0.08628	0.04244	0.06211	0.20771	0.03979	0.0512	0.03806	0.05062	0.11618	0.06948	0.16164	0.04812
DLC1	DLC1_E276_F	8	N	deleted in liver cancer 1 isoform 1	0.92137	0.95901	0.92944	0.05034	0.07851	0.08292	0.5602	0.07998	0.08838	0.06631	0.06983	0.36442	0.30744	0.46886	0.06098
DLC1	DLC1_P88_R	8	N	deleted in liver cancer 1 isoform 1	0.87722	0.93486	0.92805	0.04078	0.03172	0.09998	0.42453	0.07774	0.05128	0.06683	0.07167	0.06146	0.07526	0.05333	0.05931
DLC1	DLC1_P695_F	8	N	deleted in liver cancer 1 isoform 1	0.79681	0.94702	0.92909	0.4051	0.46758	0.44463	0.86971	0.83847	0.77262	0.7195	0.83998	0.04336	0.0399	0.04666	0.0633
FN1	FN1_E469_F	2	Y	fibronectin 1 isoform 7 preproprotein	0.71688	0.01826	0.01386	0.01963	0.01743	0.01749	0.03036	0.05569	0.03918	0.02021	0.02091	0.03166	0.02573	0.02414	0.02154
FN1	FN1_P229_R	2	Y	fibronectin 1 isoform 7 preproprotein	0.86667	0.02692	0.02982	0.02818	0.02625	0.04273	0.03509	0.05659	0.02904	0.02508	0.04055	0.07048	0.03306	0.02955	0.05413
CDKN1A	CDKN1A_E101_F	6	Y	cyclin-dependent kinase inhibitor 1A	0.80391	0.04647	0.03421	0.03843	0.04702	0.04251	0.0349	0.0437	0.05123	0.03904	0.03829	0.03902	0.03268	0.03115	0.0459
CDKN1A	CDKN1A_P242_F	6	Y	cyclin-dependent kinase inhibitor 1A	0.83387	0.03841	0.03616	0.04514	0.06874	0.0283	0.41687	0.03921	0.05896	0.05487	0.03009	0.31775	0.35731	0.49086	0.02993
GPC3	GPC3_E72_F	X	Y	glypican 3	0.92976	0.09406	0.08184	0.08518	0.09194	0.07696	0.14092	0.58824	0.07914	0.55765	0.07431	0.29992	0.37603	0.10919	0.66616
GPC3	GPC3_P235_R	X	Y	glypican 3	0.88823	0.02501	0.0279	0.04505	0.03437	0.08336	0.08272	0.65539	0.05489	0.60559	0.03769	0.35846	0.37443	0.03254	0.56252
DSP	DSP_P440_R	6	Y	desmoplakin isoform I	0.20184	0.03056	0.02685	0.06208	0.03794	0.04984	0.06428	0.06009	0.08101	0.05733	0.06159	0.0993	0.03041	0.02467	0.04918
DSP	DSP_P36_F	6	Y	desmoplakin isoform I	0.89709	0.0506	0.05502	0.0657	0.05928	0.05199	0.04568	0.05341	0.04692	0.04855	0.04987	0.05241	0.03774	0.03815	0.05285
MAF	MAF_E77_R	16	Y	v-maf musculoaponeurotic fibrosarcoma oncogene homolog isoform a	0.54116	0.12102	0.0922	0.08284	0.36054	0.16454	0.06204	0.20851	0.13668	0.12819	0.13292	0.14192	0.2251	0.07325	0.14901
MAF	MAF_P826_R	16	Y	v-maf musculoaponeurotic fibrosarcoma oncogene homolog isoform a	0.9515	0.02274	0.02231	0.02469	0.0214	0.0252	0.10349	0.02604	0.02404	0.02116	0.02365	0.04016	0.03404	0.04581	0.02759
DAB2	DAB2_P35_F	5	Y	disabled homolog 2	0.90822	0.03231	0.03513	0.03167	0.0394	0.04342	0.0544	0.04411	0.04385	0.03597	0.03719	0.03554	0.02672	0.02581	0.04104
DAB2	DAB2_P468_F	5	Y	disabled homolog 2	0.88418	0.02029	0.01979	0.02512	0.01705	0.0165	0.02982	0.01926	0.02054	0.02236	0.02169	0.03163	0.02546	0.02634	0.02457
FRZB	FRZB_E186_R	2	Y	frizzled-related protein	0.94199	0.7936	0.75249	0.022	0.02769	0.03824	0.03631	0.03076	0.04421	0.02682	0.02985	0.03504	0.02863	0.02626	0.02734
FRZB	FRZB_P406_F	2	Y	frizzled-related protein	0.92816	0.01888	0.01708	0.02763	0.02336	0.02411	0.05084	0.02721	0.02552	0.0248	0.02704	0.0474	0.09071	0.04881	0.02797
APOA1	APOA1_P261_F	11	N	apolipoprotein A-I preproprotein	0.92806	0.84592	0.84492	0.8865	0.81818	0.87357	0.9267	0.95749	0.9346	0.94232	0.94217	0.39948	0.61761	0.5589	0.85703
APOA1	APOA1_P75_F	11	N	apolipoprotein A-I preproprotein	0.80819	0.83274	0.82138	0.83519	0.69276	0.88938	0.77787	0.91083	0.91687	0.88102	0.91348	0.67348	0.73058	0.40764	0.8026
LOX	LOX_P313_R	5	Y	lysyl oxidase preproprotein	0.88848	0.08653	0.08454	0.04174	0.05873	0.07109	0.05507	0.06178	0.04969	0.04471	0.0562	0.05753	0.05048	0.05043	0.06149
LOX	LOX_P71_F	5	Y	lysyl oxidase preproprotein	0.95813	0.02297	0.02116	0.02738	0.03064	0.02803	0.03601	0.02969	0.02379	0.02403	0.02567	0.08935	0.02985	0.09631	0.0322
SLIT2	SLIT2_E111_R	4	Y	slit homolog 2	0.87459	0.03278	0.05521	0.03335	0.03827	0.04443	0.04335	0.03817	0.04152	0.04478	0.04258	0.04332	0.04625	0.03471	0.03726
SLIT2	SLIT2_P208_F	4	Y	slit homolog 2	0.94718	0.03933	0.04079	0.03317	0.0398	0.05432	0.03943	0.03585	0.0435	0.0409	0.03755	0.04494	0.03314	0.03443	0.04037
GAS1	GAS1_E22_F	9	Y	growth arrest-specific 1	0.8945	0.02693	0.02452	0.0265	0.03518	0.0336	0.06345	0.034	0.03457	0.02911	0.0291	0.04549	0.03661	0.02721	0.03056
GAS1	GAS1_P754_R	9	Y	growth arrest-specific 1	0.94626	0.02065	0.02206	0.02263	0.02206	0.02299	0.03062	0.02396	0.02323	0.02131	0.02045	0.03751	0.03709	0.03074	0.02184
CDKN1C	CDKN1C_P626_F	11	Y	cyclin-dependent kinase inhibitor 1C	0.73456	0.06725	0.03545	0.03916	0.06468	0.04475	0.04445	0.05911	0.0479	0.05065	0.04909	0.0817	0.07879	0.03502	0.05075
CDKN1C	CDKN1C_P6_R	11	Y	cyclin-dependent kinase inhibitor 1C	0.87901	0.09363	0.07209	0.06248	0.13557	0.08163	0.13814	0.12906	0.11203	0.10481	0.09894	0.1318	0.07475	0.12888	0.10088
PITX2	PITX2_E24_R	4	Y	paired-like homeodomain transcription factor 2 isoform c	0.91837	0.08227	0.08727	0.07336	0.07716	0.11956	0.04618	0.09769	0.04542	0.13307	0.22314	0.03652	0.2151	0.05334	0.09407
PITX2	PITX2_P183_R	4	Y	paired-like homeodomain transcription factor 2 isoform c	0.08263	0.01636	0.02114	0.26352	0.19525	0.14944	0.04599	0.0746	0.10738	0.23768	0.29082	0.04768	0.0335	0.04848	0.06098
TGFBR3	TGFBR3_E188_R	1	Y	transforming growth factor, beta receptor III (betaglycan, 300kDa)	0.93108	0.01385	0.01712	0.02432	0.01841	0.02163	0.05635	0.02015	0.02086	0.02014	0.02026	0.06205	0.045	0.03734	0.01996
TGFBR3	TGFBR3_P429_F	1	Y	transforming growth factor, beta receptor III (betaglycan, 300kDa)	0.94699	0.01877	0.01712	0.03063	0.02099	0.02359	0.03674	0.02519	0.02339	0.02551	0.02418	0.13075	0.02123	0.02416	0.02356
TGFBI	TGFBI_P173_F	5	Y	transforming growth factor, beta-induced, 68kDa	0.86854	0.0783	0.04279	0.07479	0.09696	0.09818	0.08674	0.10374	0.07982	0.08763	0.07515	0.08671	0.11308	0.03889	0.07838
TGFBI	TGFBI_P31_R	5	Y	transforming growth factor, beta-induced, 68kDa	0.80743	0.03083	0.02592	0.02327	0.02766	0.02968	0.0396	0.03382	0.03075	0.02999	0.03291	0.04287	0.03019	0.04348	0.0311
WNT5A	WNT5A_E43_F	3	Y	wingless-type MMTV integration site family, member 5A precursor	0.76368	0.03845	0.03384	0.03237	0.07298	0.04252	0.04073	0.04617	0.04255	0.04541	0.04204	0.04121	0.03361	0.0372	0.05191
WNT5A	WNT5A_P655_F	3	Y	wingless-type MMTV integration site family, member 5A precursor	0.92287	0.02491	0.02018	0.02786	0.0284	0.02888	0.03707	0.03244	0.0242	0.02135	0.02992	0.06211	0.02902	0.06313	0.02581
DLK1	DLK1_E227_R	14	Y	delta-like 1 homolog isoform 1	0.82856	0.07052	0.08242	0.04434	0.12299	0.05548	0.06104	0.09157	0.08337	0.07101	0.06546	0.04273	0.04473	0.02985	0.03293
FOSL2	FOSL2_E384_R	2	Y	FOS-like antigen 2	0.87719	0.09487	0.07146	0.08104	0.06774	0.25508	0.09844	0.07036	0.06518	0.0524	0.20344	0.07131	0.13391	0.02886	0.11531
CDH11	CDH11_P354_R	16	Y	cadherin 11, type 2 preproprotein	0.79256	0.06251	0.05496	0.07222	0.08627	0.11166	0.05265	0.1055	0.06792	0.07694	0.09485	0.05955	0.0445	0.0385	0.07134
CDH11	CDH11_P203_R	16	Y	cadherin 11, type 2 preproprotein	0.95197	0.02009	0.01988	0.03097	0.03165	0.02844	0.03815	0.04962	0.03307	0.02681	0.02474	0.03717	0.03579	0.03138	0.02824
CDH11	CDH11_E102_R	16	Y	cadherin 11, type 2 preproprotein	0.94818	0.02363	0.02532	0.03607	0.03866	0.02902	0.04147	0.03344	0.0326	0.03044	0.03113	0.04159	0.05026	0.02831	0.02844
PDGFRB	PDGFRB_P343_F	5	Y	platelet-derived growth factor receptor beta precursor	0.67706	0.6183	0.53308	0.01985	0.01851	0.01701	0.03489	0.0181	0.01877	0.01687	0.02054	0.05188	0.02474	0.02019	0.01883
PDGFRB	PDGFRB_E195_R	5	N	platelet-derived growth factor receptor beta precursor	0.92593	0.06246	0.12986	0.02945	0.04154	0.03021	0.04708	0.03547	0.03131	0.0322	0.03259	0.06091	0.04168	0.0357	0.03216
PDGFRB	PDGFRB_P273_F	5	Y	platelet-derived growth factor receptor beta precursor	0.86113	0.77666	0.80594	0.04415	0.08841	0.07092	0.09624	0.06473	0.06376	0.07062	0.06704	0.05844	0.12952	0.09439	0.06198
TNC	TNC_P198_F	9	Y	tenascin C (hexabrachion)	0.83354	0.0589	0.19526	0.07669	0.09655	0.10703	0.06834	0.18287	0.07219	0.04529	0.10468	0.35712	0.1001	0.05865	0.13815
TNC	TNC_P57_F	9	Y	tenascin C (hexabrachion)	0.44476	0.0266	0.02611	0.02326	0.02722	0.02978	0.05159	0.0378	0.03554	0.02796	0.02753	0.04181	0.04194	0.03273	0.03019
EFNA1	EFNA1_P591_R	1	Y	ephrin A1 isoform b precursor	0.94518	0.02037	0.02055	0.02446	0.02486	0.02292	0.03358	0.03064	0.02699	0.02966	0.02566	0.07144	0.03435	0.03071	0.02964
EFNA1	EFNA1_P7_F	1	Y	ephrin A1 isoform b precursor	0.71986	0.02021	0.02948	0.02711	0.0284	0.03303	0.03567	0.03898	0.03008	0.02532	0.02556	0.02993	0.02497	0.0239	0.03047
CTGF	CTGF_P693_R	6	N	connective tissue growth factor	0.93789	0.79429	0.78806	0.13695	0.23975	0.63212	0.80117	0.81858	0.6944	0.70022	0.79476	0.50808	0.30128	0.1281	0.81854
CTGF	CTGF_E156_F	6	Y	connective tissue growth factor	0.90511	0.05191	0.04562	0.03263	0.07437	0.05666	0.04672	0.06234	0.05125	0.04552	0.0453	0.03676	0.03547	0.02899	0.05587
MFAP4	MFAP4_P10_R	17	N	microfibrillar-associated protein 4	0.88434	0.29782	0.26452	0.02908	0.06922	0.09786	0.12174	0.1332	0.21275	0.15564	0.15777	0.07331	0.0396	0.03307	0.05363
MFAP4	MFAP4_P197_F	17	N	microfibrillar-associated protein 4	0.80879	0.12373	0.20759	0.07434	0.12077	0.08798	0.12948	0.20183	0.32554	0.17914	0.25083	0.03221	0.02931	0.02536	0.03577
GAS7	GAS7_E148_F	17	Y	growth arrest-specific 7 isoform a	0.91992	0.03631	0.03383	0.03395	0.03657	0.04045	0.04131	0.03896	0.042	0.04656	0.04069	0.0433	0.03272	0.03456	0.05117
GAS7	GAS7_P622_R	17	Y	growth arrest-specific 7 isoform a	0.8956	0.50756	0.59874	0.19192	0.43305	0.22215	0.22932	0.17983	0.18791	0.21155	0.13022	0.13064	0.19675	0.14965	0.21545
TIMP3	TIMP3_P690_R	22	N	tissue inhibitor of metalloproteinase 3 precursor	0.94294	0.97184	0.97412	0.97091	0.97216	0.97155	0.90945	0.64427	0.72787	0.87448	0.92445	0.83142	0.65191	0.53102	0.89786
TIMP3	TIMP3_seq_7_S38_F	22	Y	tissue inhibitor of metalloproteinase 3 precursor	0.93544	0.09544	0.12345	0.05311	0.03079	0.03905	0.05583	0.04576	0.04587	0.03405	0.03479	0.047	0.0402	0.03601	0.02958
TIMP3	TIMP3_P1114_R	22	N	tissue inhibitor of metalloproteinase 3 precursor	0.87951	0.94612	0.95073	0.87689	0.85628	0.95968	0.73388	0.96054	0.95643	0.93714	0.95583	0.77565	0.79587	0.77556	0.93385
MMP2	MMP2_E21_R	16	Y	matrix metalloproteinase 2 preproprotein	0.91806	0.02405	0.02125	0.0284	0.05052	0.06003	0.03079	0.03416	0.0284	0.03181	0.02727	0.03454	0.03168	0.05206	0.02723
MMP2	MMP2_P197_F	16	Y	matrix metalloproteinase 2 preproprotein	0.7422	0.03752	0.02771	0.03322	0.03833	0.14281	0.07075	0.03856	0.04204	0.03283	0.03926	0.05181	0.0405	0.03224	0.02671
MMP2	MMP2_P303_R	16	Y	matrix metalloproteinase 2 preproprotein	0.94827	0.0591	0.06811	0.03297	0.04928	0.10455	0.04744	0.0393	0.03562	0.03492	0.03345	0.03448	0.03232	0.02573	0.03462
RAB32	RAB32_E314_R	6	Y	RAB32, member RAS oncogene family	0.86736	0.03019	0.02601	0.02486	0.02312	0.02812	0.05011	0.02755	0.03964	0.03004	0.02702	0.04356	0.02796	0.03248	0.02893
RAB32	RAB32_P493_R	6	Y	RAB32, member RAS oncogene family	0.7958	0.20608	0.17522	0.5141	0.55656	0.35279	0.34009	0.10625	0.30413	0.23117	0.29201	0.11763	0.14648	0.10743	0.22713
TIMP1	TIMP1_E254_R	X	N	tissue inhibitor of metalloproteinase 1 precursor	0.53423	0.05579	0.06499	0.04083	0.04447	0.04746	0.03789	0.51165	0.0722	0.41303	0.07175	0.08736	0.34591	0.02849	0.50405
TIMP1	TIMP1_P615_R	X	N	tissue inhibitor of metalloproteinase 1 precursor	0.60658	0.90966	0.8993	0.84999	0.87284	0.89201	0.73503	0.90739	0.79626	0.90643	0.87067	0.71754	0.73032	0.54165	0.90543
AFP	AFP_P824_F	4	N	alpha-fetoprotein precursor	0.66333	0.88616	0.87713	0.83104	0.92582	0.86519	0.68439	0.84971	0.87789	0.87057	0.81391	0.61343	0.75487	0.72014	0.8764
MBD2	MBD2_P233_F	18	N	methyl-CpG binding domain protein 2 isoform 1	0.85105	0.9082	0.89716	0.65687	0.69359	0.75925	0.54342	0.77678	0.69939	0.71854	0.72559	0.44646	0.58106	0.16627	0.72909
HOXB2	HOXB2_P488_R	17	N	homeo box B2	0.87832	0.85719	0.87471	0.88421	0.80606	0.77621	0.80572	0.74942	0.69084	0.89153	0.80922	0.6446	0.71621	0.56183	0.81128
HOXB2	HOXB2_P99_F	17	Y	homeo box B2	0.73838	0.79906	0.84328	0.7183	0.76739	0.65268	0.8517	0.12583	0.13151	0.54006	0.69029	0.12057	0.12909	0.43317	0.15528
ISL1	ISL1_E87_R	5	Y	islet-1	0.95391	0.03739	0.03633	0.04309	0.03769	0.03619	0.04975	0.05804	0.0359	0.04723	0.03787	0.0418	0.03958	0.03287	0.04744
ISL1	ISL1_P379_F	5	Y	islet-1	0.93735	0.01755	0.01922	0.0245	0.02105	0.02924	0.05329	0.03244	0.0243	0.02582	0.02188	0.04894	0.03414	0.04828	0.02166
ISL1	ISL1_P554_F	5	Y	islet-1	0.94321	0.02506	0.02782	0.02662	0.02977	0.0334	0.0482	0.02496	0.03099	0.03722	0.03162	0.06374	0.03282	0.03634	0.04899
GATA6	GATA6_P726_F	18	Y	GATA binding protein 6	0.94496	0.03987	0.03664	0.0492	0.03798	0.04769	0.08552	0.06965	0.04196	0.05865	0.05168	0.09239	0.05051	0.04875	0.03532
GATA6	GATA6_P21_R	18	Y	GATA binding protein 6	0.95727	0.02738	0.02983	0.03413	0.05595	0.04158	0.04644	0.04575	0.03183	0.03629	0.04825	0.0458	0.03327	0.04442	0.04287
ENC1	ENC1_P484_R	5	Y	ectodermal-neural cortex (with BTB-like domain)	0.88751	0.07456	0.06894	0.05852	0.06109	0.05478	0.05567	0.05311	0.05516	0.0578	0.06015	0.0492	0.04634	0.04002	0.06683
TGFB2	TGFB2_E226_R	1	Y	transforming growth factor, beta 2	0.93061	0.04227	0.05104	0.04905	0.08899	0.03964	0.0489	0.05755	0.05021	0.03531	0.05112	0.22248	0.06065	0.07582	0.05595
TGFB2	TGFB2_P632_F	1	Y	transforming growth factor, beta 2	0.94387	0.03743	0.04043	0.04652	0.04879	0.05283	0.06781	0.0523	0.05213	0.04923	0.05417	0.06493	0.05418	0.04666	0.04366
PLAT	PLAT_E158_F	8	N	plasminogen activator, tissue type isoform 2 precursor	0.36925	0.01948	0.01376	0.01893	0.02615	0.02499	0.0417	0.03389	0.05728	0.02354	0.02729	0.03319	0.029	0.02925	0.0279
PLAT	PLAT_P80_F	8	N	plasminogen activator, tissue type isoform 2 precursor	0.40199	0.03756	0.01856	0.01978	0.02101	0.02905	0.03647	0.02171	0.02418	0.02089	0.02296	0.03604	0.03114	0.02961	0.02305
PLAGL1	PLAGL1_P334_F	6	Y	pleiomorphic adenoma gene-like 1 isoform 1	0.69573	0.46719	0.54801	0.71386	0.84707	0.81151	0.42507	0.82014	0.77222	0.86964	0.88814	0.35281	0.65591	0.23363	0.83939
PLAGL1	PLAGL1_P236_R	6	Y	pleiomorphic adenoma gene-like 1 isoform 1	0.93941	0.04857	0.08135	0.59849	0.76648	0.74659	0.42037	0.77837	0.75216	0.74743	0.73909	0.44807	0.39886	0.46117	0.77046
PLAGL1	PLAGL1_E68_R	6	Y	pleiomorphic adenoma gene-like 1 isoform 1	0.94054	0.02407	0.0286	0.82431	0.85959	0.86521	0.56087	0.87195	0.83916	0.86801	0.88267	0.58844	0.71825	0.35442	0.85755
THBS1	THBS1_P500_F	15	Y	thrombospondin 1 precursor	0.88454	0.0321	0.03719	0.02195	0.02405	0.02445	0.05521	0.03457	0.02897	0.02719	0.03447	0.0441	0.03887	0.04602	0.03606
THBS1	THBS1_E207_R	15	Y	thrombospondin 1 precursor	0.92778	0.02345	0.02439	0.02383	0.04159	0.03246	0.04664	0.03061	0.03029	0.02591	0.03139	0.03428	0.03077	0.02494	0.03547
ACTG2	ACTG2_P455_R	2	N	actin, gamma 2 propeptide	0.88707	0.94876	0.95829	0.94364	0.95602	0.96191	0.81763	0.95936	0.94856	0.91566	0.96617	0.86369	0.90457	0.83904	0.9131
ACTG2	ACTG2_P346_F	2	N	actin, gamma 2 propeptide	0.51686	0.89364	0.86863	0.77956	0.88037	0.83542	0.37627	0.8901	0.90701	0.89642	0.89494	0.59984	0.70097	0.49774	0.83613
ACTG2	ACTG2_E98_R	2	N	actin, gamma 2 propeptide	0.80334	0.93075	0.90912	0.84131	0.77444	0.76589	0.64634	0.9502	0.91889	0.92242	0.9335	0.72112	0.61293	0.16818	0.82001
RRAS	RRAS_P100_R	19	Y	related RAS viral (r-ras) oncogene homolog	0.48756	0.02663	0.02589	0.05877	0.03933	0.02215	0.06498	0.02486	0.02893	0.0387	0.01929	0.03554	0.04179	0.03299	0.02366
SEMA3C	SEMA3C_E49_R	7	Y	semaphorin 3C	0.91131	0.03504	0.04096	0.02982	0.03024	0.03883	0.05747	0.05817	0.04315	0.0365	0.03838	0.03828	0.03144	0.04168	0.03497
SEMA3C	SEMA3C_P642_F	7	N	semaphorin 3C	0.4011	0.61739	0.59589	0.25779	0.52473	0.69902	0.28303	0.74355	0.58824	0.66131	0.72791	0.259	0.60065	0.10073	0.74103
CYP1B1	CYP1B1_E83_R	2	Y	cytochrome P450, family 1, subfamily B, polypeptide 1	0.93157	0.05888	0.05205	0.04314	0.0472	0.05005	0.05129	0.05523	0.08549	0.07995	0.05539	0.33563	0.22079	0.35463	0.13554
CYP1B1	CYP1B1_P212_F	2	Y	cytochrome P450, family 1, subfamily B, polypeptide 1	0.83897	0.04258	0.05053	0.06285	0.0427	0.09272	0.07552	0.06719	0.08737	0.06225	0.07512	0.08348	0.05427	0.04133	0.05495
DDR2	DDR2_E331_F	1	N	discoidin domain receptor family, member 2 precursor	0.938	0.96344	0.96106	0.03064	0.06246	0.05074	0.07936	0.07635	0.04415	0.04614	0.05549	0.08141	0.06825	0.08955	0.11434
DDR2	DDR2_P743_R	1	N	discoidin domain receptor family, member 2 precursor	0.56874	0.93201	0.92673	0.02764	0.02065	0.02485	0.03349	0.02921	0.02754	0.0265	0.02952	0.03446	0.02871	0.05943	0.03364
CRIP1	CRIP1_P274_F	14	Y	cysteine-rich protein 1 (intestinal)	0.93704	0.07515	0.02505	0.04315	0.05748	0.14668	0.78748	0.26042	0.31596	0.04968	0.10538	0.03358	0.06091	0.03952	0.0568
CRIP1	CRIP1_P874_R	14	Y	cysteine-rich protein 1 (intestinal)	0.79147	0.02646	0.02096	0.0469	0.05728	0.54948	0.7223	0.92706	0.76027	0.43789	0.47571	0.0512	0.03276	0.08409	0.05702
FHL1	FHL1_P768_F	X	Y	four and a half LIM domains 1	0.46769	0.07946	0.02583	0.03503	0.05239	0.05304	0.04576	0.27	0.10642	0.3435	0.05932	0.14698	0.164	0.03807	0.37753
FHL1	FHL1_E229_R	X	Y	four and a half LIM domains 1	0.85931	0.02269	0.02222	0.03113	0.02227	0.02782	0.04052	0.57548	0.0262	0.40208	0.03117	0.36584	0.24743	0.0274	0.43469
EFNB3	EFNB3_E17_R	17	Y	ephrin-B3 precursor	0.96874	0.74263	0.69551	0.35113	0.89263	0.76616	0.74111	0.80298	0.69501	0.70098	0.70462	0.73354	0.74028	0.8213	0.76685
EFNB3	EFNB3_P442_R	17	Y	ephrin-B3 precursor	0.82006	0.2693	0.29553	0.0421	0.21493	0.2186	0.11247	0.24108	0.15757	0.17951	0.21883	0.11587	0.15328	0.09768	0.2295
IGSF4	IGSF4_P454_F	11	Y	immunoglobulin superfamily, member 4	0.83805	0.02767	0.0277	0.02742	0.02306	0.02363	0.04984	0.0291	0.0288	0.02613	0.02623	0.0552	0.04527	0.04284	0.0285
IGSF4	IGSF4_P86_R	11	Y	immunoglobulin superfamily, member 4	0.9384	0.04559	0.05614	0.04818	0.05892	0.05237	0.07928	0.06716	0.04398	0.0459	0.0464	0.07694	0.07192	0.10509	0.06243
GADD45A	GADD45A_P737_R	1	N	growth arrest and DNA-damage-inducible, alpha	0.67931	0.84157	0.80489	0.13921	0.23544	0.15266	0.09892	0.24374	0.13362	0.3127	0.37024	0.28536	0.51807	0.38487	0.53345
LAMB1	LAMB1_E144_R	7	Y	laminin, beta 1 precursor	0.85626	0.08769	0.09445	0.07778	0.12165	0.07635	0.11337	0.09871	0.09068	0.08373	0.09671	0.04973	0.04942	0.04219	0.09095
AXL	AXL_E61_F	19	N	AXL receptor tyrosine kinase isoform 1	0.91561	0.02641	0.05097	0.02874	0.04055	0.03185	0.03156	0.03128	0.02897	0.03193	0.02771	0.04048	0.02846	0.02731	0.02699
AXL	AXL_P223_R	19	Y	AXL receptor tyrosine kinase isoform 1	0.80169	0.36141	0.32892	0.08707	0.06448	0.08048	0.06953	0.15401	0.09765	0.12014	0.11515	0.06091	0.07631	0.02727	0.09054
CTSL	CTSL_P264_R	9	Y	cathepsin L preproprotein	0.70147	0.05312	0.02035	0.04907	0.07795	0.07577	0.05149	0.05345	0.09056	0.04149	0.03738	0.03397	0.03465	0.0339	0.04921
CTSL	CTSL_P81_F	9	Y	cathepsin L preproprotein	0.91544	0.02697	0.02853	0.02502	0.03189	0.02905	0.06574	0.02954	0.02911	0.02887	0.03245	0.03984	0.03645	0.03402	0.03411
CCND2	CCND2_P887_F	12	Y	cyclin D2	0.41036	0.01808	0.01897	0.03174	0.03881	0.02755	0.05023	0.05852	0.03058	0.03451	0.02988	0.04156	0.03381	0.03335	0.03511
CCND2	CCND2_P898_R	12	Y	cyclin D2	0.9354	0.01799	0.02168	0.03648	0.04268	0.03784	0.06264	0.03648	0.03933	0.03889	0.03322	0.05604	0.04937	0.04114	0.03821
EXT1	EXT1_E197_F	8	Y	exostosin 1	0.43075	0.07718	0.06313	0.03413	0.05989	0.06086	0.07843	0.06213	0.07834	0.05891	0.0706	0.05636	0.04658	0.07371	0.07242
SERPINE1	SERPINE1_E189_R	7	Y	plasminogen activator inhibitor-1	0.75533	0.41064	0.31886	0.02815	0.06166	0.05009	0.04778	0.06498	0.0511	0.05292	0.07162	0.03713	0.07118	0.03333	0.05008
SERPINE1	SERPINE1_P519_F	7	N	plasminogen activator inhibitor-1	0.90669	0.87862	0.80963	0.07101	0.06389	0.1028	0.05811	0.26012	0.19775	0.13453	0.19181	0.04765	0.05653	0.08064	0.08554
PAX6	PAX6_P1121_F	11	Y	paired box gene 6 isoform b	0.20171	0.04011	0.03212	0.16606	0.32339	0.237	0.08002	0.32945	0.34512	0.18832	0.18033	0.05608	0.09344	0.03165	0.09815
PAX6	PAX6_P50_R	11	Y	paired box gene 6 isoform b	0.93578	0.02315	0.01792	0.03701	0.02267	0.0232	0.05591	0.02815	0.04638	0.0358	0.04106	0.06469	0.03222	0.09287	0.029
PAX6	PAX6_E129_F	11	Y	paired box gene 6 isoform b	0.85818	0.03599	0.0313	0.05395	0.17591	0.06667	0.06951	0.13692	0.12484	0.116	0.13783	0.05784	0.20032	0.03881	0.06649
BGN	BGN_E282_R	X	Y	biglycan preproprotein	0.73337	0.70118	0.76025	0.07594	0.09385	0.06555	0.08042	0.75587	0.07448	0.57188	0.07165	0.29916	0.47552	0.08785	0.63731
BGN	BGN_P333_R	X	N	biglycan preproprotein	0.4788	0.77342	0.75847	0.06773	0.04688	0.11966	0.11166	0.52934	0.06458	0.31527	0.12515	0.19728	0.20603	0.04011	0.47055
IGFBP5	IGFBP5_E144_F	2	Y	insulin-like growth factor binding protein 5	0.25405	0.03948	0.01993	0.03143	0.02681	0.04114	0.04572	0.1115	0.05474	0.0434	0.03322	0.03464	0.04811	0.02967	0.03452
IGFBP5	IGFBP5_P9_R	2	Y	insulin-like growth factor binding protein 5	0.87894	0.01874	0.01899	0.0191	0.01763	0.01711	0.05112	0.02859	0.02293	0.01635	0.01712	0.0361	0.09025	0.03352	0.01897
CAV2	CAV2_E33_R	7	Y	caveolin 2 isoform c	0.94853	0.06986	0.02958	0.02681	0.0333	0.02888	0.03104	0.0366	0.06313	0.03823	0.03146	0.02979	0.11748	0.03465	0.0331
IGFBP6	IGFBP6_E47_F	12	N	insulin-like growth factor binding protein 6	0.84018	0.29439	0.25156	0.13637	0.55747	0.45385	0.25444	0.45283	0.39972	0.39602	0.45378	0.12707	0.23724	0.32026	0.39077
IGFBP6	IGFBP6_P328_R	12	Y	insulin-like growth factor binding protein 6	0.89628	0.02367	0.02414	0.02597	0.03752	0.03427	0.0388	0.03121	0.03298	0.03235	0.03183	0.03463	0.06172	0.03085	0.0358
TEK	TEK_E75_F	9	N	TEK tyrosine kinase, endothelial	0.77133	0.25752	0.36601	0.7008	0.72827	0.73237	0.53391	0.68143	0.57967	0.70049	0.55629	0.19274	0.06576	0.05535	0.32279
TEK	TEK_P479_R	9	N	TEK tyrosine kinase, endothelial	0.86108	0.72994	0.7605	0.6484	0.7087	0.68645	0.69996	0.76134	0.70884	0.71531	0.68616	0.70813	0.71896	0.75828	0.68246
TEK	TEK_P526_F	9	N	TEK tyrosine kinase, endothelial	0.60224	0.6826	0.6406	0.25239	0.3367	0.36531	0.22458	0.52304	0.57471	0.36024	0.34376	0.06633	0.06684	0.04321	0.17504
MALT1	MALT1_P406_R	18	Y	mucosa associated lymphoid tissue lymphoma translocation protein 1 isoform a	0.72691	0.04574	0.03184	0.04043	0.04478	0.03335	0.05701	0.02789	0.03699	0.03393	0.03377	0.03412	0.03158	0.0354	0.03249
WNT2	WNT2_E109_R	7	Y	wingless-type MMTV integration site family member 2 precursor	0.67163	0.07103	0.05764	0.09234	0.04438	0.05777	0.07969	0.05691	0.07228	0.07121	0.06742	0.05672	0.06785	0.07879	0.07936
WNT2	WNT2_P217_F	7	Y	wingless-type MMTV integration site family member 2 precursor	0.9052	0.09491	0.13891	0.0436	0.13237	0.12089	0.05857	0.12769	0.08967	0.09643	0.09779	0.05419	0.06345	0.03714	0.08574
TGFB1	TGFB1_P833_R	19	Y	transforming growth factor, beta 1	0.93951	0.96802	0.96889	0.9637	0.97108	0.968	0.4226	0.97278	0.97691	0.97549	0.97416	0.90017	0.90616	0.85064	0.95085
SERPINA5	SERPINA5_P156_F	14	N	serine (or cysteine) proteinase inhibitor, clade A (alpha-1 antiproteinase, antitrypsin), member 5	0.43233	0.68805	0.58494	0.27533	0.26092	0.15748	0.04551	0.18549	0.21759	0.23715	0.29731	0.23552	0.15847	0.03269	0.25588
SERPINA5	SERPINA5_E69_F	14	N	serine (or cysteine) proteinase inhibitor, clade A (alpha-1 antiproteinase, antitrypsin), member 5	0.35676	0.84072	0.84151	0.70164	0.74028	0.40112	0.67352	0.50651	0.45927	0.6136	0.53156	0.68193	0.50574	0.47747	0.70712
VIM	VIM_P343_R	10	Y	vimentin	0.93383	0.03899	0.0394	0.03801	0.08872	0.04105	0.05801	0.05934	0.0536	0.0487	0.04251	0.04298	0.04259	0.0317	0.04254
VIM	VIM_P811_R	10	Y	vimentin	0.91697	0.02513	0.02517	0.03292	0.03125	0.02477	0.03419	0.0283	0.02275	0.02492	0.02348	0.05793	0.03306	0.03193	0.0288
COL6A1	COL6A1_P283_F	21	Y	collagen, type VI, alpha 1 precursor	0.94224	0.01302	0.01298	0.02067	0.01576	0.01462	0.05108	0.01571	0.01858	0.01749	0.01744	0.05375	0.04125	0.07015	0.02011
COL6A1	COL6A1_P425_F	21	Y	collagen, type VI, alpha 1 precursor	0.76221	0.03949	0.03204	0.03564	0.04643	0.04396	0.04418	0.05569	0.048	0.04979	0.05468	0.04564	0.03678	0.02958	0.06366
AGTR1	AGTR1_P154_F	3	Y	angiotensin II receptor, type 1	0.88486	0.05483	0.05963	0.05866	0.0575	0.05431	0.11453	0.05691	0.06161	0.06079	0.05409	0.0916	0.22437	0.0838	0.05462
AGTR1	AGTR1_P41_F	3	Y	angiotensin II receptor, type 1	0.93777	0.02659	0.02793	0.02684	0.03383	0.02814	0.06463	0.03638	0.02654	0.02605	0.02872	0.09064	0.06015	0.03335	0.02743
PDGFRA	PDGFRA_P1429_F	4	Y	platelet-derived growth factor receptor alpha precursor	0.96191	0.02989	0.02299	0.02915	0.02902	0.02613	0.03913	0.02959	0.02942	0.0286	0.02673	0.03814	0.03042	0.02688	0.02849
PDGFRA	PDGFRA_E125_F	4	N	platelet-derived growth factor receptor alpha precursor	0.90242	0.34368	0.20104	0.12171	0.20635	0.17683	0.75398	0.16177	0.16129	0.16273	0.31152	0.16093	0.0921	0.10681	0.15761
NKX3-1	NKX3-1_P871_R	8	N	NK3 transcription factor related, locus 1	0.89692	0.96331	0.96915	0.94467	0.94013	0.95056	0.91877	0.96998	0.95112	0.96054	0.94564	0.78687	0.90318	0.48403	0.93243
NKX3-1	NKX3-1_P146_F	8	Y	NK3 transcription factor related, locus 1	0.91195	0.03049	0.03439	0.03162	0.04543	0.03756	0.08812	0.04181	0.03773	0.03566	0.037	0.04701	0.04102	0.04014	0.03883
PCGF4	PCGF4_P760_R	10	Y	polycomb group ring finger 4	0.88964	0.05962	0.04376	0.04513	0.0426	0.05694	0.05173	0.04765	0.05322	0.03735	0.04196	0.04189	0.03225	0.02893	0.05659
PCGF4	PCGF4_P92_R	10	Y	polycomb group ring finger 4	0.65613	0.03909	0.03088	0.0501	0.06315	0.05435	0.0413	0.05105	0.04096	0.03708	0.0582	0.03579	0.02813	0.03609	0.04603
IL11	IL11_P11_R	19	Y	interleukin 11 precursor	0.94255	0.05999	0.05009	0.04724	0.0466	0.06662	0.07974	0.07247	0.06466	0.06257	0.07104	0.08337	0.10804	0.04414	0.08422
IL11	IL11_E232_F	19	Y	interleukin 11 precursor	0.6536	0.16685	0.19126	0.14356	0.23064	0.17543	0.17623	0.21905	0.16562	0.17337	0.14893	0.11871	0.08228	0.10776	0.21215
MMP9	MMP9_P237_R	20	N	matrix metalloproteinase 9 preproprotein	0.25272	0.36089	0.32867	0.04361	0.06523	0.08623	0.05809	0.10035	0.05102	0.04241	0.0499	0.05132	0.10952	0.03046	0.06132
MMP9	MMP9_P189_F	20	N	matrix metalloproteinase 9 preproprotein	0.83633	0.93526	0.94612	0.09178	0.32909	0.69678	0.67461	0.31215	0.37903	0.24314	0.43888	0.32526	0.37835	0.19496	0.43487
MMP9	MMP9_E88_R	20	N	matrix metalloproteinase 9 preproprotein	0.62596	0.92487	0.91121	0.79532	0.90561	0.89187	0.57433	0.84175	0.74036	0.84253	0.82263	0.58501	0.69704	0.56411	0.86592
KLF5	KLF5_E190_R	13	Y	Kruppel-like factor 5	0.93276	0.02133	0.04017	0.0181	0.01731	0.01763	0.06593	0.01678	0.02183	0.02089	0.02012	0.04975	0.04402	0.07459	0.02061
KLF5	KLF5_P13_F	13	Y	Kruppel-like factor 5	0.8644	0.03292	0.02466	0.03421	0.02493	0.04374	0.05318	0.03029	0.03453	0.03089	0.03431	0.06712	0.04405	0.08589	0.02866
CEBPA	CEBPA_P1163_R	19	Y	CCAAT/enhancer binding protein alpha	0.88409	0.04071	0.02951	0.03286	0.03514	0.03845	0.06131	0.0507	0.05739	0.04285	0.04142	0.06894	0.05326	0.05087	0.04335
CEBPA	CEBPA_P706_F	19	Y	CCAAT/enhancer binding protein alpha	0.83753	0.04289	0.03124	0.03029	0.06638	0.06124	0.04874	0.06692	0.04521	0.06143	0.05014	0.03837	0.03496	0.02882	0.06252
MYLK	MYLK_P469_R	3	Y	myosin light chain kinase isoform 1	0.78049	0.05492	0.07901	0.32844	0.42985	0.304	0.06483	0.51961	0.57739	0.47862	0.65123	0.06761	0.06846	0.07649	0.12934
MYLK	MYLK_E132_R	3	Y	myosin light chain kinase isoform 1	0.88352	0.02906	0.02758	0.049	0.08272	0.053	0.03932	0.05768	0.05778	0.03884	0.04424	0.03563	0.06799	0.02226	0.05008
TWIST1	TWIST1_E117_R	7	Y	twist	0.94611	0.02379	0.02299	0.04395	0.03611	0.03492	0.04047	0.04307	0.03324	0.03077	0.0306	0.13369	0.03677	0.03695	0.03514
TWIST1	TWIST1_P355_R	7	Y	twist	0.54736	0.02855	0.03052	0.05409	0.04112	0.0446	0.08176	0.04279	0.06244	0.04502	0.05823	0.03892	0.1642	0.12668	0.05316
TWIST1	TWIST1_P44_R	7	Y	twist	0.8676	0.02702	0.0295	0.04472	0.0245	0.04678	0.05322	0.04756	0.04074	0.03809	0.03205	0.05661	0.04645	0.05976	0.04236
MLLT3	MLLT3_E93_R	9	Y	myeloid/lymphoid or mixed-lineage leukemia (trithorax homolog, Drosophila); translocated to, 3	0.91206	0.01462	0.01654	0.03226	0.0239	0.0281	0.04877	0.02345	0.02391	0.02225	0.01983	0.04633	0.03835	0.03012	0.02298
RBP1	RBP1_E158_F	3	Y	retinol binding protein 1, cellular	0.94575	0.01953	0.01384	0.03216	0.02078	0.02389	0.03256	0.03691	0.02251	0.02777	0.02728	0.03242	0.02245	0.02109	0.0209
RBP1	RBP1_P150_F	3	Y	retinol binding protein 1, cellular	0.76004	0.01324	0.03807	0.0294	0.03762	0.04978	0.06464	0.03362	0.02806	0.03006	0.02479	0.05708	0.03574	0.0386	0.02155
RBP1	RBP1_P426_R	3	Y	retinol binding protein 1, cellular	0.9253	0.04111	0.03837	0.31011	0.13925	0.41691	0.03532	0.91026	0.7768	0.36035	0.43126	0.1289	0.04285	0.03593	0.0963
SFTPD	SFTPD_E169_F	10	N	pulmonary surfactant-associated protein D precursor	0.6404	0.91504	0.93344	0.92272	0.92973	0.94796	0.84202	0.87874	0.88187	0.83536	0.84433	0.53808	0.67246	0.51653	0.91414
SRC	SRC_E100_R	20	N	proto-oncogene tyrosine-protein kinase SRC	0.48722	0.90473	0.93218	0.93727	0.95915	0.95808	0.83424	0.9312	0.93555	0.93614	0.94404	0.87659	0.87975	0.55064	0.9089
SRC	SRC_P164_F	20	N	proto-oncogene tyrosine-protein kinase SRC	0.83116	0.87921	0.85953	0.95658	0.87056	0.9081	0.83871	0.88551	0.9101	0.89206	0.89405	0.7443	0.8237	0.75348	0.8472
SRC	SRC_P297_F	20	N	proto-oncogene tyrosine-protein kinase SRC	0.94875	0.96075	0.96476	0.97178	0.97684	0.976	0.9474	0.96991	0.97192	0.97102	0.97626	0.92393	0.94845	0.87773	0.95299
CD44	CD44_E26_F	11	Y	CD44 antigen isoform 2 precursor	0.90559	0.03625	0.04681	0.02742	0.08116	0.03367	0.03338	0.04333	0.02996	0.03271	0.05158	0.04423	0.03127	0.02462	0.03129
CD44	CD44_P87_F	11	Y	CD44 antigen isoform 2 precursor	0.50136	0.07994	0.13944	0.04177	0.03104	0.02153	0.05075	0.0429	0.07719	0.04372	0.11553	0.04009	0.04226	0.0355	0.03699
GLI3	GLI3_P453_R	7	Y	GLI-Kruppel family member GLI3	0.90486	0.06645	0.09111	0.0282	0.08995	0.03224	0.04419	0.09098	0.03178	0.02726	0.03997	0.06187	0.03886	0.04826	0.04739
GLI3	GLI3_E148_R	7	N	GLI-Kruppel family member GLI3	0.88801	0.94329	0.94881	0.05393	0.65158	0.13625	0.86968	0.68914	0.52873	0.61049	0.80181	0.53083	0.69256	0.41268	0.77559
LMO2	LMO2_E148_F	11	N	LIM domain only 2	0.94206	0.96288	0.96139	0.97616	0.98268	0.98205	0.94102	0.97947	0.97811	0.98057	0.98095	0.85871	0.9134	0.83334	0.96389
LMO2	LMO2_P794_R	11	N	LIM domain only 2	0.9457	0.96846	0.96423	0.58338	0.64773	0.8521	0.4876	0.96348	0.94709	0.94005	0.97006	0.78696	0.82486	0.69184	0.93477
EFNB1	EFNB1_E69_F	X	Y	ephrin-B1 precursor	0.85882	0.02051	0.03852	0.02866	0.02558	0.03271	0.06262	0.7232	0.03546	0.68548	0.03605	0.26034	0.29095	0.058	0.62543
EFNB1	EFNB1_P136_R	X	Y	ephrin-B1 precursor	0.8228	0.06367	0.05124	0.04602	0.10699	0.07587	0.07222	0.49528	0.07479	0.46402	0.07294	0.28507	0.18748	0.03556	0.37085
EFNB1	EFNB1_P17_F	X	Y	ephrin-B1 precursor	0.89973	0.25837	0.25498	0.11199	0.34426	0.38439	0.21141	0.75899	0.4001	0.75286	0.40811	0.39124	0.5374	0.15113	0.75372
EDN1	EDN1_P39_R	6	Y	endothelin 1	0.92794	0.01827	0.02347	0.02567	0.0217	0.02567	0.04756	0.02567	0.02776	0.02988	0.02551	0.05063	0.04432	0.03626	0.0238
EDN1	EDN1_E50_R	6	Y	endothelin 1	0.9199	0.01962	0.02368	0.04225	0.03081	0.0229	0.07377	0.03402	0.02652	0.03796	0.02227	0.04197	0.03827	0.08931	0.02612
CTSH	CTSH_E157_R	15	Y	cathepsin H isoform b precursor	0.93329	0.03361	0.02145	0.0459	0.02734	0.03046	0.04492	0.02891	0.0261	0.0281	0.02842	0.10089	0.04368	0.03158	0.04011
CTSH	CTSH_P238_F	15	Y	cathepsin H isoform b precursor	0.95482	0.01466	0.01603	0.0918	0.03609	0.03226	0.03122	0.06975	0.05467	0.03567	0.04653	0.03078	0.08656	0.03021	0.0281
APOC1	APOC1_P406_R	19	Y	apolipoprotein C-I precursor	0.5346	0.92117	0.90655	0.81509	0.82684	0.85648	0.48757	0.82509	0.83574	0.83598	0.87732	0.41426	0.6259	0.33098	0.7807
EPHB2	EPHB2_E297_F	1	Y	ephrin receptor EphB2 isoform 2 precursor	0.89575	0.02298	0.02037	0.02368	0.02576	0.02182	0.04594	0.02269	0.02412	0.02121	0.02305	0.07186	0.03353	0.03236	0.02504
EPHB2	EPHB2_P165_R	1	Y	ephrin receptor EphB2 isoform 2 precursor	0.90345	0.06074	0.0618	0.06902	0.04557	0.03942	0.05264	0.04705	0.04608	0.04901	0.04369	0.2078	0.33665	0.09504	0.06876
LAMC1	LAMC1_E466_R	1	Y	laminin, gamma 1 precursor	0.92823	0.01436	0.01284	0.02868	0.01909	0.02259	0.04758	0.02238	0.02239	0.02807	0.02487	0.09926	0.03698	0.02529	0.02685
LAMC1	LAMC1_P808_F	1	Y	laminin, gamma 1 precursor	0.9156	0.0967	0.10703	0.09139	0.12387	0.13503	0.25054	0.11762	0.1264	0.13209	0.12304	0.24005	0.15554	0.24259	0.12405
DSC2	DSC2_E90_F	18	Y	desmocollin 2 isoform Dsc2a preproprotein	0.73402	0.02913	0.02751	0.0446	0.06592	0.07007	0.05444	0.06992	0.04701	0.06834	0.06757	0.0438	0.03261	0.03125	0.04351
DSC2	DSC2_P407_R	18	N	desmocollin 2 isoform Dsc2a preproprotein	0.81122	0.8654	0.83057	0.49792	0.63181	0.79334	0.55437	0.69583	0.77022	0.81379	0.82313	0.40057	0.79922	0.34992	0.75049
HOXA5	HOXA5_E187_F	7	Y	homeobox A5	0.95113	0.02209	0.04188	0.97233	0.97459	0.93957	0.72845	0.19463	0.14419	0.91454	0.96335	0.46016	0.54681	0.7875	0.23844
HOXA5	HOXA5_P1324_F	7	Y	homeobox A5	0.78322	0.6639	0.71984	0.79822	0.84898	0.6658	0.77	0.28626	0.15133	0.66152	0.75023	0.18256	0.16751	0.17286	0.05149
HOXA5	HOXA5_P479_F	7	Y	homeobox A5	0.51523	0.86051	0.82774	0.91378	0.89961	0.88864	0.72268	0.70292	0.49804	0.85172	0.9139	0.65144	0.60411	0.36869	0.40479
S100A4	S100A4_P887_R	1	N	S100 calcium-binding protein A4	0.64607	0.91435	0.9249	0.43285	0.59535	0.91288	0.66664	0.90752	0.9192	0.92228	0.92562	0.21803	0.23421	0.11097	0.35947
S100A4	S100A4_E315_F	1	N	S100 calcium-binding protein A4	0.93341	0.97047	0.97398	0.04785	0.06078	0.15532	0.04183	0.92921	0.89658	0.82282	0.92032	0.05291	0.03874	0.0322	0.06892
S100A4	S100A4_P194_R	1	N	S100 calcium-binding protein A4	0.77776	0.95506	0.93895	0.18038	0.2469	0.49812	0.10721	0.95454	0.94644	0.9427	0.94539	0.03762	0.0903	0.05641	0.21919
CCND3	CCND3_P435_F	6	Y	cyclin D3	0.75521	0.10408	0.10428	0.04948	0.07811	0.07253	0.06169	0.08088	0.07036	0.06215	0.06018	0.05175	0.04716	0.03259	0.06865
BCL6	BCL6_P248_R	3	Y	B-cell lymphoma 6 protein	0.87184	0.04359	0.03354	0.02585	0.07517	0.05646	0.04887	0.06097	0.04917	0.04739	0.04862	0.03327	0.0343	0.03286	0.0484
DNASE1L1	DNASE1L1_P39_R	X	Y	deoxyribonuclease I-like 1 precursor	0.84516	0.08637	0.07289	0.04577	0.10547	0.09129	0.05499	0.60698	0.0809	0.67312	0.09725	0.33288	0.45835	0.04886	0.65922
DNASE1L1	DNASE1L1_E178_R	X	Y	deoxyribonuclease I-like 1 precursor	0.7207	0.12247	0.08035	0.08321	0.06672	0.08076	0.17427	0.5201	0.09753	0.47232	0.07456	0.27212	0.29571	0.20267	0.33725
DNASE1L1	DNASE1L1_P108_F	X	Y	deoxyribonuclease I-like 1 precursor	0.36654	0.03393	0.02959	0.05667	0.03889	0.03162	0.061	0.29196	0.03625	0.4306	0.03533	0.20578	0.21664	0.03588	0.58862
NDN	NDN_P1110_F	15	N	necdin	0.82656	0.93486	0.94054	0.7461	0.83075	0.90778	0.62	0.86657	0.80702	0.80136	0.85109	0.7045	0.72078	0.56562	0.9186
NDN	NDN_E131_R	15	Y	necdin	0.90793	0.25742	0.15694	0.38044	0.60346	0.61634	0.37483	0.65244	0.4495	0.38038	0.56064	0.31201	0.39106	0.29714	0.55985
MEST	MEST_P4_F	7	Y	mesoderm specific transcript isoform a	0.84074	0.97117	0.96333	0.70108	0.91722	0.96235	0.83581	0.96776	0.95764	0.92841	0.96466	0.7232	0.82318	0.3727	0.92424
MEST	MEST_P62_R	7	Y	mesoderm specific transcript isoform a	0.94744	0.9708	0.97023	0.78113	0.95467	0.95167	0.94518	0.97101	0.96828	0.90085	0.96018	0.59642	0.64125	0.7417	0.91167
MEST	MEST_E150_F	7	Y	mesoderm specific transcript isoform a	0.56808	0.94067	0.9451	0.67409	0.8835	0.89435	0.45132	0.93584	0.92994	0.79918	0.92113	0.40641	0.65364	0.41126	0.8339
ABCG2	ABCG2_P310_R	4	Y	ATP-binding cassette, sub-family G, member 2	0.89227	0.01318	0.01392	0.04451	0.02671	0.02333	0.04115	0.02031	0.02211	0.04115	0.01844	0.03845	0.05728	0.03208	0.02631
ABCG2	ABCG2_P178_R	4	Y	ATP-binding cassette, sub-family G, member 2	0.24189	0.08853	0.0781	0.06984	0.07444	0.08743	0.06594	0.08202	0.0885	0.06839	0.08357	0.05163	0.0498	0.03313	0.08681
PTHR1	PTHR1_E36_R	3	N	parathyroid hormone receptor 1 precursor	0.81841	0.93605	0.94178	0.89694	0.91392	0.68371	0.64381	0.88574	0.91686	0.83363	0.84041	0.80518	0.83999	0.39316	0.91561
PTHR1	PTHR1_P170_R	3	N	parathyroid hormone receptor 1 precursor	0.58907	0.92604	0.9351	0.922	0.93564	0.78297	0.90249	0.94376	0.94161	0.9366	0.93767	0.8665	0.88126	0.774	0.92554
PTHR1	PTHR1_P258_F	3	N	parathyroid hormone receptor 1 precursor	0.55123	0.81337	0.79071	0.10355	0.19923	0.28783	0.27523	0.43156	0.52345	0.52386	0.50283	0.29889	0.24711	0.04723	0.64897
PIK3R1	PIK3R1_P307_F	5	N	phosphoinositide-3-kinase, regulatory subunit, polypeptide 1 isoform 3	0.5144	0.88169	0.81119	0.93371	0.96121	0.94762	0.24374	0.95712	0.93601	0.9479	0.94021	0.61945	0.77622	0.66953	0.911
