# Supplementary material for: Epigenetic Signatures Associated with Different Levels of Differentiation Potential in Human Stem Cells
Source: PLoS One. 2009 Nov 13;4(11):e7809. doi: 10.1371/journal.pone.0007809 (PMC2771914; doi:10.1371/journal.pone.0007809)
Supplement: Table S10 — Differentially Methylated and Expressed Genes between NTERA-2 and ASC (0.09 MB XLS) [file pone.0007809.s016.xls]

## Sheet: Table S10
Probe Sets									DNA Methylation (Average Data)				DNA Methylation (BeadArray Data)																Expression Data (Affymetrix HG-U133 Plus 2.0)
Gene Symbol	Gene Description	TargetID	ProbeID	CHROMOSOME	Promotor-Class	hESC/Dif. (Assou, 2007)	PcG Occupation (Lee, 2006)		NTERA-2. AVG_Beta	ASC. AVG_Beta	Δ ASC-NT1		CpG	NTERA-1	NTERA-2	MAPC-1	MAPC-2	MAPC-3	MAPC-4	MSC-1	MSC-2	MSC-3	MSC-4	ADSC-1	ADSC-2	ADSC-3	ADSC-4	Gene Symbol	Probe set	FC NTERA-2 to ASC (SAM)	NTERA-1	NTERA-2	NTERA-3	MAPC-1	MAPC-2	MAPC-3	MAPC-4	MAPC-5	MAPC-6	MAPC-7	MAPC-8	MAPC-9	MAPC-10	MSC-1	MSC-2	MSC-3	MSC-4	MSC-5	MSC-6
COL1A2	alpha 2 type I collagen	COL1A2_P48_R	315	7	ICP	Dif	–		0.95	0.05	-0.9		0.86203	0.95039	0.94649	0.03102	0.02602	0.05363	0.0868	0.07132	0.02916	0.03171	0.05685	0.04934	0.04816	0.03773	0.02888	COL1A2	202404_s_at	294.439	5.3658	6.1605	5.95515	11.832	13.464	13.6917	13.8679	13.4295	11.3945	13.3026	13.2633	13.443	11.1176	14.118	14.1967	14.4403	14.5057	14.3979	14.4033
COL1A1	alpha 1 type I collagen preproprotein	COL1A1_P5_F	3253	17	ICP	Dif	ND		0.95	0.04	-0.91		0.94787	0.94015	0.94628	0.02661	0.03399	0.03902	0.04241	0.05457	0.03408	0.02901	0.02963	0.06703	0.03645	0.04278	0.04105	COL1A1	202310_s_at	113.575	6.26157	5.83672	6.16254	10.07	11.2771	11.8396	11.3854	12.069	9.46761	10.796	11.4873	10.1172	10.2663	12.7813	12.7196	12.8079	12.7809	13.0045	12.867
HOXA9	homeobox protein A9 isoform b	HOXA9_P303_F	3908	7	HCP		+		0.54	0.03	-0.51		0.27189	0.54669	0.53959	0.02454	0.01857	0.01951	0.04216	0.02349	0.01899	0.02331	0.02039	0.03529	0.03346	0.02956	0.02313	HOXA9	214651_s_at	63.3306	4.5641	4.85914	4.7767	11.2359	11.0427	11.0933	11.3028	10.6059	10.6544	10.3197	10.3994	10.5707	8.33973	10.4746	10.7231	10.9131	11.822	10.3804	10.2608
SERPINE1	plasminogen activator inhibitor-1	SERPINE1_P519_F	5177	7	NA	Dif	–		0.81	0.11	-0.7		0.90669	0.87862	0.80963	0.07101	0.06389	0.1028	0.05811	0.26012	0.19775	0.13453	0.19181	0.04765	0.05653	0.08064	0.08554	SERPINE1	202627_s_at	62.1432	6.30166	6.47805	6.32813	12.8971	12.4767	12.7956	12.569	13.2023	13.1569	12.2369	12.9788	11.7736	12.675	11.6221	13.0199	12.6806	12.9021	11.3413	11.9837
HGF	hepatocyte growth factor isoform 4 precursor	HGF_E102_R	2755	7	LCP		–		0.95	0.04	-0.92		0.85729	0.96311	0.95167	0.02472	0.02708	0.03905	0.04007	0.04961	0.05447	0.05114	0.0346	0.0416	0.02701	0.02464	0.02279	HGF	210997_at	35.2766	4.05452	3.85966	4.36579	10.697	10.0686	9.18102	11.5869	9.48172	9.66233	9.90991	7.81602	10.7426	7.45281	7.10534	6.70196	7.14117	6.17538	8.52728	7.78416
FAS	tumor necrosis factor receptor superfamily, member 6 isoform 1 precursor	FAS_P322_R	4870	10	NA		–		0.82	0.06	-0.76		0.70543	0.76771	0.8198	0.05459	0.08063	0.0835	0.05253	0.06189	0.06789	0.05532	0.06097	0.05888	0.05042	0.05948	0.06391	FAS	204780_s_at	26.9503	5.60918	6.66191	6.36749	9.13153	10.6579	10.0446	8.96593	10.2597	8.29313	10.5117	8.22342	9.71066	7.89795	11.5499	11.4811	11.5031	11.4235	11.0636	11.4245
DNAJC15	DNAJ domain-containing	DNAJC15_E26_R	3155	13	NA		–		0.65	0.05	-0.6		0.15756	0.75894	0.65266	0.04098	0.0411	0.04107	0.05359	0.03357	0.03348	0.08873	0.03313	0.06061	0.0349	0.02755	0.1709	DNAJC15	218435_at	23.3848	7.20356	6.61508	6.06198	11.149	11.0579	11.5314	11.5482	11.1723	11.4623	11.0997	11.6626	11.9713	11.239	11.112	10.3708	10.674	10.8299	10.6738	11.0025
DLC1	deleted in liver cancer 1 isoform 1	DLC1_P88_R	2431	8	LCP	Dif	+		0.93	0.09	-0.84		0.87722	0.93486	0.92805	0.04078	0.03172	0.09998	0.42453	0.07774	0.05128	0.06683	0.07167	0.06146	0.07526	0.05333	0.05931	DLC1	210762_s_at	15.3503	7.58513	8.00227	7.27417	10.5762	11.7259	11.3247	11.5522	11.004	9.99764	11.3401	10.1718	11.2545	9.2773	12.1621	11.702	12.3199	12.4189	11.6775	11.8422
AREG	amphiregulin preproprotein	AREG_P217_R	3002	4	HCP		–		0.62	0.1	-0.52		0.83686	0.68913	0.62179	0.1544	0.03634	0.22654	0.06734	0.14163	0.10447	0.07653	0.14456	0.12528	0.05532	0.04724	0.06996	AREG	205239_at	14.7762	5.52436	5.32656	5.98079	11.4394	11.3566	10.7614	11.7426	10.5022	9.37031	10.5705	7.94827	10.2165	8.20932	6.17345	6.6143	5.90096	5.83496	5.92985	6.38205
MEG3	.	MEG3_E91_F	3640	14	NA		ND		0.86	0.29	-0.56		0.38021	0.73479	0.85604	0.25499	0.32036	0.37235	0.28261	0.3917	0.31791	0.26807	0.36023	0.21079	0.27129	0.14512	0.31887	MEG3	226210_s_at	11.7778	5.76003	5.8516	5.15249	6.46936	8.1972	8.93762	8.38862	8.29201	7.08257	7.70798	8.69531	7.75549	8.27242	8.95485	9.06149	9.56619	10.6488	9.13958	10.0387
DDR2	discoidin domain receptor family, member 2 precursor	DDR2_P743_R	4305	1	LCP	Dif	–		0.93	0.03	-0.9		0.56874	0.93201	0.92673	0.02764	0.02065	0.02485	0.03349	0.02921	0.02754	0.0265	0.02952	0.03446	0.02871	0.05943	0.03364	DDR2	205168_at	7.65942	7.32676	7.0874	7.53071	8.73024	8.83665	8.33227	8.90782	9.66621	8.79171	10.4589	8.27796	9.74979	9.28853	10.038	10.4406	10.9584	10.6205	11.2802	11.4083
LIF	leukemia inhibitory factor (cholinergic differentiation factor)	LIF_P383_R	4029	22	HCP		–		0.83	0.32	-0.5		0.57492	0.76885	0.8265	0.27722	0.40027	0.35242	0.29106	0.31411	0.31835	0.35013	0.25469	0.24635	0.36739	0.17763	0.54162	LIF	205266_at	7.14085	6.19389	6.15483	6.26709	9.85477	9.08654	9.26492	10.2241	8.52743	9.13557	8.61367	9.17452	9.14534	7.08479	10.7499	10.1133	8.98347	8.85068	8.05945	9.4489
HLA-DRA	major histocompatibility complex, class II, DR alpha precursor	HLA-DRA_P132_R	1044	6	LCP		–		0.88	0.14	-0.75		0.773	0.89963	0.88287	0.14346	0.31333	0.29336	0.11806	0.15957	0.0758	0.08231	0.08722	0.04428	0.11387	0.06581	0.13705	HLA-DRA	208894_at	5.86962	6.26337	6.19564	6.29931	6.82941	6.83956	6.70486	7.04708	7.08612	6.92306	6.53293	7.32477	6.73085	7.13199	8.75457	9.92793	9.33651	7.38275	9.67073	11.2972
IGF1	insulin-like growth factor 1 (somatomedin C)	IGF1_E394_F	648	12	LCP		–		0.87	0.05	-0.81		0.63592	0.89752	0.86862	0.04118	0.04959	0.0665	0.04639	0.06099	0.05014	0.04905	0.05516	0.05223	0.0669	0.08028	0.03428	IGF1	209541_at	5.21796	5.81165	5.16727	5.47408	6.23355	5.49977	5.56323	5.64764	5.55951	6.02179	5.6458	5.98395	5.80695	6.6108	7.28466	5.98236	6.85321	7.49467	8.06181	7.21885
PDGFRB	platelet-derived growth factor receptor beta precursor	PDGFRB_P273_F	2810	5	LCP	Dif	–		0.81	0.08	-0.73		0.86113	0.77666	0.80594	0.04415	0.08841	0.07092	0.09624	0.06473	0.06376	0.07062	0.06704	0.05844	0.12952	0.09439	0.06198	PDGFRB	202273_at	4.8227	7.23175	7.28125	6.91766	8.23025	8.11508	8.54398	9.20392	8.23752	7.59587	8.46456	8.5735	8.5228	7.62785	9.25293	9.00883	9.71933	9.37301	9.68201	9.82712
SNCG	synuclein, gamma (breast cancer-specific protein 1)	SNCG_P53_F	2022	10	LCP		–		0.92	0.07	-0.85		0.94145	0.89161	0.91592	0.07962	0.04745	0.06009	0.09606	0.11802	0.06876	0.06412	0.06516	0.05591	0.05119	0.05648	0.07352	SNCG	208584_at	3.22911	6.26117	6.37387	6.46944	8.34551	8.3308	8.56815	8.21195	8.56706	8.76669	8.63833	8.35412	8.10427	8.8656	8.31529	8.35935	7.6493	7.88086	7.64543	7.40021
MGMT	O-6-methylguanine-DNA methyltransferase	MGMT_P281_F	1407	10	HCP		–		0.6	0.04	-0.55		0.95481	0.75388	0.59567	0.0339	0.04031	0.04007	0.04813	0.04029	0.04268	0.03526	0.03891	0.05319	0.05324	0.03874	0.03427	MGMT	204880_at	2.89555	7.18861	7.4669	6.91809	8.20623	7.45803	8.41148	8.60499	8.88498	9.22137	8.28706	9.6136	9.13956	10.1589	8.36741	8.05995	7.96932	8.31941	8.21123	8.3069
ITGB4	integrin beta 4 isoform 1 precursor	ITGB4_P517_F	3996	17	HCP		–		0.63	0.11	-0.53		0.84934	0.52724	0.63186	0.10724	0.06976	0.09237	0.04452	0.20709	0.21238	0.13804	0.22245	0.04039	0.02954	0.03276	0.08227	ITGB4	211905_s_at	2.52175	5.82803	6.202	5.80142	7.56351	7.7158	7.78421	7.27046	7.80432	7.94614	7.85063	7.78974	7.13505	8.14575	7.07084	7.73668	6.84171	6.93949	7.10588	6.6683
CPA4	carboxypeptidase A4 preproprotein	CPA4_E20_F	3087	7	LCP		–		0.79	0.05	-0.74		0.34477	0.77895	0.79331	0.02375	0.07478	0.04828	0.0524	0.06637	0.04446	0.0495	0.04999	0.05131	0.06026	0.05122	0.06935	CPA4	205832_at	2.49058	6.8474	7.12954	6.98013	8.34277	8.67972	7.87543	8.63041	7.78607	7.83193	8.72867	7.98433	7.80645	7.61774	8.67383	8.2248	8.80744	8.11633	9.01879	9.15407
IRF7	interferon regulatory factor 7 isoform b	IRF7_E236_R	3520	11	HCP		–		0.86	0.04	-0.82		0.85756	0.83115	0.85897	0.02977	0.03931	0.02575	0.06218	0.03265	0.02994	0.04438	0.03659	0.0565	0.05077	0.03788	0.06865	IRF7	208436_s_at	2.48961	6.23662	6.31162	6.53324	7.57535	7.2003	7.48671	7.38148	7.49263	7.6583	7.48773	8.70951	7.5501	8.8201	7.49489	7.32407	7.36858	7.31925	7.25813	7.38908
S100A2	S100 calcium binding protein A2	S100A2_E36_R	3887	1	LCP		–		0.7	0.1	-0.6		0.47439	0.8676	0.70458	0.02883	0.03593	0.04141	0.06009	0.11835	0.12895	0.09211	0.05898	0.25878	0.09028	0.03471	0.24885	S100A2	204268_at	2.35915	6.65421	7.01206	6.81395	8.90038	8.00375	8.18859	8.6406	8.40281	8.44351	8.03751	8.51022	8.36164	9.2868	7.43955	7.97714	7.88035	8.09929	7.66462	7.47447
RARB	retinoic acid receptor, beta isoform 2	RARB_P60_F	2853	3	LCP		–		0.93	0.04	-0.89		0.95741	0.90885	0.92944	0.02236	0.03388	0.02242	0.06392	0.04467	0.0477	0.0244	0.03849	0.05173	0.03194	0.0377	0.04627	RARB	205080_at	2.23321	6.78123	7.05379	6.72202	7.42108	7.40621	7.56965	7.47849	7.24483	7.64736	7.18423	7.39222	7.48723	7.60148	8.22858	7.89051	8.8873	8.99885	7.78988	9.08364
NTRK2	neurotrophic tyrosine kinase, receptor, type 2 isoform e precursor	NTRK2_P395_R	4919	9	HCP		+		0.7	0.03	-0.67		0.94467	0.6243	0.70162	0.05212	0.02919	0.02826	0.06348	0.02701	0.02227	0.02267	0.02846	0.03141	0.02496	0.02556	0.02076	NTRK2	214680_at	1.96117	5.71514	5.38774	5.28186	6.48461	6.4335	6.5994	6.68725	6.55225	7.19643	6.56846	6.27023	6.60375	7.09097	6.44053	6.60307	6.34649	6.31571	6.33902	6.14451
CD82	CD82 antigen isoform 1	CD82_P557_R	1967	11	NA		–		0.37	0.03	-0.34		0.83133	0.43894	0.37443	0.0282	0.02948	0.02243	0.02528	0.0326	0.02393	0.06415	0.03237	0.02782	0.02632	0.02848	0.04481	CD82	203904_x_at	1.95088	8.29503	8.61328	8.66296	10.3178	8.85712	9.67825	10.1949	9.12256	10.2702	9.20053	10.1194	9.40566	10.0336	9.08904	9.53485	9.33919	9.35085	9.32425	9.43174
SEPT5_	septin 5 isoform 2	SEPT5_P464_R	5997	22	NA		–		0.93	0.08	-0.85		0.8596	0.91501	0.93482	0.09319	0.1502	0.05346	0.04572	0.09335	0.11133	0.08684	0.10913	0.04033	0.06445	0.04931	0.09474	SEPT5_	209768_s_at	1.9423	6.64013	6.69308	6.71578	7.75514	7.92685	7.93088	7.78497	7.89766	8.11934	7.99878	7.96608	7.92274	8.15995	7.76553	7.83785	7.39075	7.75677	7.18809	7.29353
HLA-DOA	major histocompatibility complex, class II, DO alpha precursor	HLA-DOA_P191_R	1009	6	LCP		–		0.69	0.19	-0.5		0.89596	0.62276	0.69083	0.09722	0.17891	0.2152	0.23858	0.24198	0.29238	0.19728	0.18413	0.1543	0.12687	0.12901	0.20602	HLA-DOA	211142_x_at	1.93482	7.95741	8.04618	7.97347	8.96634	8.93274	9.44751	8.93096	9.29567	9.32363	9.27141	9.33594	9.11408	9.4894	9.13219	9.13502	8.65058	8.68527	8.7672	8.60614
INSR	insulin receptor	INSR_P1063_R	1994	19	NA		–		0.42	0.07	-0.34		0.9434	0.65114	0.41813	0.06301	0.08988	0.06678	0.04957	0.02221	0.22265	0.03624	0.0667	0.11885	0.03692	0.04176	0.06736	INSR	207851_s_at	1.93297	6.67866	7.07633	6.73576	8.08114	7.82734	7.87422	7.69079	8.28434	8.43039	7.95871	8.59561	7.6161	8.63977	8.11003	8.20152	7.32412	7.32902	7.5741	7.37196
TNFRSF1B	tumor necrosis factor receptor 2 precursor	TNFRSF1B_P167_F	5170	1	HCP		+		0.38	0.02	-0.35		0.96505	0.46666	0.37833	0.02124	0.03008	0.02469	0.03309	0.02101	0.02032	0.01963	0.0206	0.02482	0.02447	0.02046	0.02144	TNFRSF1B	203508_at	1.92897	7.15007	7.56857	7.6577	8.54949	8.35433	8.51144	9.41195	8.29619	8.23957	8.31751	8.65156	8.8561	8.41271	8.31471	8.28619	7.76483	8.11437	8.11919	8.10348
RAP1A	RAP1A, member of RAS oncogene family	RAP1A_P285_R	4896	1	ICP		–		0.74	0.14	-0.6		0.75581	0.75988	0.74367	0.07688	0.12812	0.13646	0.15116	0.13342	0.13654	0.13197	0.16937	0.07892	0.18673	0.17227	0.18428	RAP1A	202362_at	1.87886	9.6764	10.2328	9.85465	10.7491	10.8706	10.7815	10.6044	10.3559	10.5888	11.0759	9.83315	11.1434	9.78305	10.5524	10.3038	10.9558	11.1378	11.0276	10.945
FRZB	frizzled-related protein	FRZB_E186_R	623	2	ICP	Dif	–		0.75	0.03	-0.72		0.94199	0.7936	0.75249	0.022	0.02769	0.03824	0.03631	0.03076	0.04421	0.02682	0.02985	0.03504	0.02863	0.02626	0.02734	FRZB	231273_x_at	1.87374	6.92839	6.3202	7.1371	7.85758	7.84889	7.9841	7.85224	7.97073	8.08155	8.01388	8.01894	7.93769	8.14009	7.93198	7.82754	7.88539	7.56483	7.61029	7.43739
CALCA	calcitonin isoform CALCA preproprotein	CALCA_E174_R	3043	11	NA		+		0.68	0.1	-0.59		0.91069	0.70664	0.68405	0.02802	0.07388	0.04682	0.07418	0.06493	0.06475	0.36516	0.27136	0.03926	0.0381	0.04398	0.06191	CALCA	210728_s_at	1.80268	6.77678	6.72602	6.79607	7.7283	7.79343	8.05986	7.31017	7.7807	8.17422	7.94801	8.15149	7.38488	8.5229	7.74515	8.13282	7.19023	7.22461	7.33438	7.12864
BDNF	brain-derived neurotrophic factor isoform a preproprotein	BDNF_E19_R	2840	11	LCP		–		0.75	0.13	-0.63		0.7666	0.73377	0.75495	0.0409	0.10144	0.18435	0.4049	0.12737	0.0828	0.10781	0.14044	0.1135	0.09435	0.04506	0.09885	BDNF	1565265_at	1.77909	4.72374	4.81503	4.84068	5.74924	5.95514	5.67645	5.55753	5.58145	6.20938	5.44206	5.86218	5.59931	6.21924	5.73944	5.76696	5.47095	5.67816	5.39814	5.44944
SMARCB1	SWI/SNF related, matrix associated, actin dependent regulator of chromatin, subfamily b, member 1 isoform a	SMARCB1_P220_R	2354	22	NA		–		0.44	0.04	-0.41		0.71955	0.42991	0.44396	0.03063	0.03674	0.03564	0.04577	0.04308	0.03875	0.03504	0.03716	0.04904	0.03417	0.0287	0.04254	SMARCB1	228898_s_at	1.66527	7.69683	7.14151	7.06037	8.33885	8.53351	8.50399	8.1291	8.48065	8.4123	8.5161	8.15555	7.99771	8.48096	8.51626	8.47884	7.68779	7.71207	7.84307	7.48024
ZMYND10	zinc finger, MYND domain-containing 10	ZMYND10_P329_F	2208	3	HCP		–		0.67	0.05	-0.62		0.92537	0.58081	0.67009	0.02154	0.0261	0.03717	0.05545	0.13311	0.03575	0.02938	0.04901	0.06265	0.03283	0.0878	0.0366	ZMYND10	205714_s_at	1.64687	7.30179	7.04564	7.20184	7.78752	8.04711	8.04719	7.94644	8.30668	8.1571	8.13515	8.29249	8.03539	8.43641	8.13597	7.86378	7.87707	8.04467	7.6193	7.62406
IHH	Indian hedgehog homolog	IHH_E186_F	5583	2	HCP		+		0.74	0.04	-0.7		0.95128	0.75699	0.74232	0.03239	0.03692	0.03418	0.04918	0.03602	0.03461	0.03587	0.0455	0.03599	0.03374	0.03394	0.04192	IHH	215420_at	1.63709	8.22879	7.79932	7.71139	8.77609	8.60719	8.78273	8.82268	8.63663	8.8423	8.61937	9.18618	8.8911	9.11147	8.66091	8.62005	8.71062	8.56523	8.33606	8.33768
CREBBP	CREB binding protein	CREBBP_P712_R	3290	16	HCP		–		0.41	0.84	0.43		0.91135	0.29224	0.41346	0.7574	0.85417	0.86577	0.91322	0.89204	0.89034	0.90991	0.92502	0.71562	0.67197	0.88063	0.85652	CREBBP	211808_s_at	1.6125	6.98475	6.7332	6.87578	7.65836	7.45995	7.6387	7.61393	7.73858	7.9773	7.58793	8.14221	7.74181	8.22067	7.24834	8.04849	7.38375	7.25603	7.28753	7.36375
NFKB1	nuclear factor kappa-B, subunit 1	NFKB1_P496_F	4185	4	HCP		–		0.66	0.08	-0.58		0.90535	0.65812	0.65669	0.08193	0.08165	0.11113	0.1078	0.09113	0.0597	0.08868	0.10074	0.06443	0.04292	0.04141	0.08239	NFKB1	239876_at	1.60357	5.94339	5.69156	6.13898	6.12835	7.07667	6.14104	6.30894	6.49698	5.77554	6.53196	6.36365	6.35602	6.25672	6.91756	7.14253	6.65447	6.62836	6.74429	7.35811
PADI4	peptidyl arginine deiminase, type IV	PADI4_P1158_R	1658	1	LCP		–		0.91	0.2	-0.7		0.61575	0.91014	0.90639	0.36156	0.33679	0.3019	0.26216	0.06705	0.09469	0.04755	0.04117	0.24391	0.23447	0.0385	0.39037	PADI4	211413_s_at	1.59723	6.05654	5.90448	5.10026	6.49789	6.83058	6.97135	6.45702	6.70953	6.66547	7.00476	6.54483	6.3898	7.00613	6.66042	6.48757	6.26434	6.28195	6.15232	5.87921
HTR2A	5-hydroxytryptamine (serotonin) receptor 2A	HTR2A_P853_F	1105	13	LCP		–		0.94	0.04	-0.91		0.93015	0.96138	0.94441	0.02554	0.0353	0.02699	0.04151	0.02587	0.03367	0.03	0.03178	0.09046	0.03932	0.03398	0.02968	HTR2A	211616_s_at	1.56523	5.34879	5.2376	5.48776	5.93809	5.80022	6.01053	5.68907	6.31114	6.29703	5.77697	6.35064	5.6229	6.57831	5.56466	6.26769	5.89844	5.84615	6.1003	5.49607
SPDEF	SAM pointed domain containing ets transcription factor	SPDEF_P6_R	2048	6	LCP		–		0.96	0.32	-0.63		0.7162	0.93892	0.95706	0.48653	0.511	0.23995	0.34636	0.29278	0.20465	0.32684	0.49137	0.22951	0.20756	0.15956	0.37961	SPDEF	214403_x_at	1.56137	8.39861	8.46804	8.64079	9.03297	9.53261	9.25074	9.408	9.34094	8.93009	9.36355	9.43869	9.51323	8.94432	9.3632	8.81749	9.48659	9.46687	8.98694	8.80755
DDB2	damage-specific DNA binding protein 2 (48kD)	DDB2_P613_R	3632	11	ICP		–		0.68	0.1	-0.58		0.81802	0.64407	0.67741	0.05396	0.09483	0.06278	0.04226	0.06723	0.06691	0.04881	0.05299	0.22073	0.14579	0.03176	0.3191	DDB2	203409_at	1.54702	8.23048	8.53716	8.03068	8.75752	8.52807	8.76351	9.27076	8.68341	8.55176	8.23761	9.15126	8.88068	8.95517	9.09859	8.23279	8.89813	8.53939	8.8389	9.37255
CASP10	caspase 10 isoform a preproprotein	CASP10_P334_F	3158	2	ICP		–		0.89	0.22	-0.67		0.76506	0.89381	0.8925	0.31	0.28315	0.50478	0.42794	0.15255	0.28844	0.15996	0.16432	0.05437	0.11225	0.04519	0.11705	CASP10	210955_at	1.53296	7.3341	6.84878	7.16346	8.0998	7.93226	7.74853	7.91272	7.82383	7.65146	7.85063	7.83035	7.88116	7.83711	8.36163	7.65473	7.65915	8.14771	7.5252	7.25532
IL16	interleukin 16 isoform 1 precursor	IL16_P226_F	1171	15	LCP		–		0.91	0.13	-0.78		0.89384	0.91409	0.90658	0.05909	0.12489	0.13089	0.17993	0.14951	0.09341	0.12776	0.13404	0.20558	0.08472	0.11367	0.1019	IL16	209828_s_at	1.53162	6.66211	6.47244	6.40726	7.34253	7.38355	7.50417	7.39347	7.06748	6.96977	7.66652	7.23835	7.05525	7.26225	7.12026	7.32257	7.02226	7.22212	7.10242	6.82402
DES	desmin	DES_E228_R	5517	2	HCP		–		0.83	0.07	-0.76		0.79526	0.85731	0.82984	0.086	0.08679	0.06802	0.04499	0.09605	0.10834	0.0667	0.0726	0.05876	0.04357	0.03894	0.07194	DES	202222_s_at	1.53157	7.79641	7.78513	7.63272	8.229	8.54887	8.57366	8.52164	8.61143	8.76159	8.60046	8.73074	8.58354	8.99983	8.52897	8.41562	8.16934	8.28277	8.11766	8.09941
SCGB3A1	secretoglobin, family 3A, member 1	SCGB3A1_E55_R	3888	5	NA		–		0.97	0.07	-0.9		0.90394	0.96344	0.96675	0.04166	0.03282	0.03328	0.04497	0.29385	0.14783	0.03549	0.04723	0.04962	0.03863	0.03335	0.03024	SCGB3A1	230378_at	1.51339	7.4574	7.24566	7.32572	8.2258	7.9881	8.23846	8.23696	8.05528	8.29539	8.18341	8.47688	8.20206	8.53119	7.88012	7.96896	7.70397	7.76119	7.63764	7.58692
RASSF1	Ras association domain family 1 isoform B	RASSF1_E116_F	3865	3	HCP				0.95	0.03	-0.92		0.92986	0.95855	0.9502	0.02627	0.03438	0.03161	0.0362	0.03147	0.0335	0.02847	0.02573	0.03288	0.03712	0.02783	0.03856	RASSF1	204346_s_at	1.49307	8.99243	9.03066	8.91755	9.66556	9.00531	9.63283	10.3268	9.42128	9.48785	8.83069	9.82781	9.49873	9.34994	9.17668	9.51868	9.63762	9.84328	9.37969	9.58643
[truncated: 7 more columns]
