# Supplementary material for: Epigenetic Signatures Associated with Different Levels of Differentiation Potential in Human Stem Cells
Source: PLoS One. 2009 Nov 13;4(11):e7809. doi: 10.1371/journal.pone.0007809 (PMC2771914; doi:10.1371/journal.pone.0007809)
Supplement: Table S11 — DcT (cT miRNA-cT RNU6B) of 250 miRNAs analyzed in ESC and ASC (0.12 MB XLS) [file pone.0007809.s017.xls]

## Sheet: Table S11
	NTERA2			MSCs							ADSCs							MAPCs
	NTERA2-1	NTERA2-2	NTERA2-3	MSC-2	MSC-3	MSC-4	MSC-5	MSC-6	MSC-7	MSC-8	ADSC-1	ADSC-2	ADSC-3	ADSC-4	ADSC-5	ADSC-6	ADSC-7	MAPC-1	MAPC-2	MAPC-3	MAPC-4
LET 7A	3.0825	3.8201	3.2271	-5.2231	-7.4472	-10.1938	-5.1389	-8.5796	-9.7546	-10.8446	-5.5204	-8.9651	-8.7224	-8.1129	-7.8779	-9.1186	-8.3075	-6.8214	-5.4314	-8.8488	-6.8306
LET 7B	8.8999	12.2107	8.0409	-6.0963	-7.7998	-8.514	-5.7452	-8.1446	-9.9999	-10.9362	-6.0505	-7.0075	-9.8974	-8.7027	-7.8429	-9.8466	-8.9038	-6.6035	-4.7284	-8.5156	-7.0052
LET 7C	12.8999	14.5875	13.9584	-1.8173	-2.9852	-3.5844	-0.5829	-3.9991	-5.0571	-5.7289	-1.449	-3.5552	-5.1619	-4.3419	-3.9563	-5.2447	-4.338	-1.6302	-2.3626	-3.3736	-2.4941
LET 7D	12.8999	14.5875	13.9584	0.8574	-0.3776	-2.4426	1.0815	-1.5058	-2.6471	-3.069	1.3637	0.7847	-1.6592	-2.0488	-0.0797	-2.462	0.0815	-0.4073	0.4162	-1.4459	0.7246
LET 7E	12.8999	10.5875	7.1572	1.56	0.0989	-2.0226	1.9321	-1.1006	-2.8259	-1.8777	2.9602	3.1164	1.581	0.8093	3.2487	1.3558	1.6209	0.6349	1.5993	-0.0538	2.4772
LET 7F	7.3303	11.0504	9.3839	1.997	-0.0273	-4.1453	2.2406	-2.7352	-2.7861	-4.0081	-1.0415	-1.6307	-1.9905	-1.5697	-2.7539	-2.629	-2.7032	-0.3528	-1.6398	-1.5025	-1.8051
LET7G	12.8999	14.5875	9.9584	-0.8136	-1.8969	-5.3641	-0.3001	-4.6683	-4.6753	-6.2049	-2.4752	-2.5817	-3.4327	-3.6772	-3.587	-4.7173	-2.624	-2.1507	-3.8663	-3.5213	-3.0208
LET 7I	12.8999	14.3377	8.0404	-1.1437	-3.5957	-5.5817	-1.1089	-5.0137	-5.549	-6.342	-1.6844	-3.0295	-3.9252	-4.0791	-3.4093	-4.7201	-3.4696	-1.8848	-2.4454	-2.4088	-1.1812
MIR 1	4.5222	4.9708	2.5569	10.8282	10.5814	2.6541	9.981	4.8345	4.2649	1.2728	9.6533	10.1494	10.8216	10.7802	8.7921	11.777	11.8927	11.7088	6.8889	5.1569	2.1147
MIR 7	-2.7354	-1.1578	-3.2039	6.1707	3.0254	1.3724	3.8621	0.4148	3.1696	0.5669	5.2881	4.0023	2.1215	2.8477	0.4487	4.0938	3.7361	0.3261	-0.1375	0.3862	1.955
MIR 9	-1.0872	0.7603	-1.4191	9.5841	6.7396	6.9152	13.6388	6.2879	6.1138	4.5686	8.4252	7.1358	4.7979	3.8124	5.2677	5.7993	5.6646	7.5891	5.3168	6.3883	5.9218
MIR 10A	8.5268	11.2053	9.3684	-2.0649	-2.4258	-3.1983	0.9851	-1.7326	-2.8816	-2.0288	-0.2086	-3.0917	-5.1493	-4.7115	-0.1371	-3.3204	-5.1253	-0.8191	0.3938	-1.3185	-3.145
MIR 10B	12.8999	8.907	6.2013	-1.263	-1.3566	-2.4255	0.0941	-1.149	-2.5495	-2.01	-1.2477	-2.1658	-4.3687	-2.712	-0.9785	-3.3531	-2.5612	0.441	0.7011	-1.596	-0.9164
MIR 15A	0.7991	1.4606	0.4277	0.0194	-0.7762	-1.4023	0.0116	-1.7352	-3.5758	-2.709	1.8024	0.7953	-1.0522	-1.3548	-0.8215	-1.7526	-0.0673	-0.0494	-0.6723	-2.0572	-0.6791
MIR 15B	-3.7471	-3.2957	-4.21	-3.0229	-3.6524	-5.149	-1.2335	-4.6994	-5.5726	-5.6119	-1.5366	-1.8605	-4.4621	-4.0641	-4.0309	-4.3971	-3.9121	-4.2007	-2.8236	-4.4698	-2.9874
MIR 16	-6.7361	-5.8115	-9.3874	-5.0691	-5.0913	-9.4248	-3.1361	-7.9965	-8.2184	-9.5115	-5.311	-5.8829	-7.8493	-6.829	-6.9905	-6.9472	-6.9714	-5.6943	-7.0384	-7.1455	-7.5902
MIR 17-3P	3.3032	4.1192	3.0011	8.3762	5.5134	3.2073	7.1097	3.4716	2.1625	2.6786	5.7317	5.9965	3.3361	6.0331	4.9541	5.1305	5.0481	3.0304	5.0323	3.6964	4.4452
MIR 17-5P	-4.3903	-3.6269	-4.7566	1.4335	0.3767	-2.6413	1.864	-2.1358	-3.1352	-2.1097	-0.1592	-0.0412	-2.216	-1.9669	-1.572	-1.8312	-1.0051	-2.8685	-3.4565	-3.2139	-1.1443
MIR 18A	-1.8409	-1.6537	-2.1736	3.0203	2.0313	-0.2369	2.6509	0.4708	-1.0855	-0.288	3.2264	2.8614	0.9199	0.7167	0.524	0.7259	1.9544	-0.261	-1.246	-0.8602	-1.0264
MIR 19A	-3.0504	-2.1312	-6.6078	2.6541	2.2437	-3.732	1.0963	-4.1581	-3.5057	-4.1461	-0.1912	0.6025	-1.8992	-1.759	0.2303	-2.2589	-0.7882	-1.756	-1.6014	-2.58	-2.6079
MIR 19B	-7.4148	-5.9587	-9.3735	-2.4597	-3.0836	-5.8776	-1.2128	-5.8826	-5.9333	-6.6239	-3.4941	-3.3775	-6.6002	-5.9207	-5.0893	-5.7768	-5.8246	-5.5394	-6.4295	-6.2923	-5.5388
MIR 20A	-7.502	-6.0283	-9.5612	-1.1574	-3.3103	-5.6542	-1.8434	-5.586	-6.4949	-6.7308	-3.4063	-3.4373	-6.1323	-5.1754	-5.1014	-5.3876	-5.4809	-6.1392	-5.9326	-6.3207	-5.1266
MIR 20B	-6.5863	-5.1902	-7.3348	4.8965	4.2056	0.8713	5.0957	1.5618	0.9849	1.0764	2.5036	2.5625	0.7388	1.4254	1.4053	0.8645	1.5578	1.7461	0.619	0.5467	1.6523
MIR 21	-2.5212	-1.9291	-3.5447	-6.6393	-7.9073	-11.0108	-6.1752	-11.188	-10.4011	-11.4468	-6.2915	-6.988	-8.5557	-8.6419	-6.7235	-9.1746	-8.9741	-6.2432	-6.026	-8.2191	-6.8689
MIR 22	2.6954	2.3065	2.4211	-1.0327	-2.1768	-4.137	-1.2703	-3.421	-4.0369	-4.7325	-0.3917	-1.4188	-3.4015	-4.8058	-1.758	-3.6504	-2.943	-0.9306	-3.1843	-3.2261	-3.1536
MIR 23A	3.9565	3.9511	4.1389	-2.1241	-2.4936	-3.1492	-0.8124	-2.6185	-4.6302	-4.1698	-0.1251	-0.7587	-2.7516	-3.6029	-1.188	-3.2339	-2.0443	0.7895	-1.2373	-2.2149	-1.3985
MIR 23B	2.2211	2.4731	2.4887	-0.8815	-1.1074	-2.7479	0.0403	-3.309	-3.5825	-3.7507	2.5803	0.9643	-0.6719	-1.2117	0.4615	-1.0825	1.7112	2.0155	0.822	-0.3832	-1.9234
MIR 24	-3.0053	-1.1178	-2.8933	-3.2157	-5.4599	-6.1604	-3.605	-6.7107	-7.906	-7.5647	-4.1585	-4.5032	-6.7661	-6.2389	-6.1068	-6.586	-5.9511	-5.5171	-5.6032	-6.296	-6.5596
MIR 25	-3.2649	-3.2804	-3.7546	-1.0769	0.0075	-2.7923	0.1312	-2.8878	-3.7135	-3.5411	0.7032	0.248	-1.5684	-2.0159	-1.1143	-1.4894	-1.1065	-1.9899	-0.6763	-2.871	-0.7292
MIR 26A	-5.0946	-4.2438	-5.4998	-3.6064	-4.2808	-6.6608	-2.907	-7.1143	-7.6542	-8.5217	-4.3997	-5.1013	-6.923	-7.191	-6.2346	-6.76	-6.4331	-3.915	-4.8488	-5.7057	-5.1865
MIR 26B	-2.2233	-1.1915	-2.966	-0.1456	-2.9224	-5.0416	-0.9844	-5.5821	-5.691	-6.5778	-2.2897	-3.266	-4.9452	-4.7804	-4.214	-4.2116	-4.7593	-2.2573	-3.3424	-4.5197	-3.7596
MIR 27A	0.1138	1.4616	1.8704	-3.5069	-4.7962	-5.3256	-4.1872	-5.0236	-7.0316	-5.3297	-3.6246	-4.2566	-5.8164	-6.0889	-5.488	-6.0042	-5.7845	-4.0069	-5.0519	-5.9355	-5.0777
MIR 27B	1.4584	0.5451	0.4956	-1.0512	-1.6219	-5.0786	0.0059	-5.2266	-3.4067	-3.9563	-0.1363	0.0934	-0.3062	-0.7564	-0.212	-1.0783	0.0201	0.6131	0.5093	-0.6956	-3.0176
MIR 28	1.242	2.802	1.1371	0.0365	0.2112	-2.3073	1.8465	-0.8758	-2.4747	-2.4375	1.049	1.1103	-1.1553	-0.1196	-0.5028	-1.0764	-0.5096	-1.0987	0.0226	-1.5184	0.292
MIR 29A	-0.0402	-0.5197	-0.5236	-4.727	-6.0051	-8.8949	-4.2254	-7.6335	-7.4271	-7.7571	-3.6284	-5.6026	-6.785	-6.3078	-6.2042	-7.318	-5.9856	-6.0622	-6.3373	-6.5442	-6.2279
MIR 29B	3.5672	2.9394	4.3992	2.0348	-1.6355	-2.8462	-0.8372	-4.0168	-3.4893	-3.2526	2.545	-0.8047	-0.8768	-0.0974	-2.3912	-2.8393	-0.1126	-2.0753	-2.7743	-2.2785	-3.4491
MIR 29C	2.9695	1.6236	1.3607	0.2004	-1.5974	-3.1464	-0.6851	-21.1203	-3.4406	-3.7372	0.4628	-1.6892	-2.5353	-2.8631	-1.5739	-3.1263	-1.6293	-1.7451	-1.7443	-2.3643	-3.4927
MIR 30A-3P	3.3033	2.6511	2.0293	1.0399	-0.9904	-2.4462	1.3227	-1.9726	-2.5637	-4.1286	1.0679	1.0073	-0.4062	-1.0664	-0.2009	-0.6435	-0.8866	-1.7391	-2.2534	-3.0879	-2.524
MIR 30A-5P	-0.8688	0.2485	-0.5689	0.8365	-1.514	-2.7864	0.0522	-3.1466	-4.1409	-4.5924	0.1933	-0.7497	-2.038	-3.1577	-0.8572	-3.0851	-1.511	-1.0897	-1.9566	-2.8516	-3.1165
MIR 30B	-3.8644	-2.6106	-3.9316	-2.1048	-1.2878	-4.9369	-1.2062	-5.8416	-4.9291	-6.3577	-1.0719	-2.1142	-3.8183	-4.2691	-3.1919	-3.7569	-3.7687	-3.1966	-3.4865	-4.369	-3.6101
MIR 30C	-3.7214	-2.4487	-4.6129	-1.061	0.666	-4.7906	0.4119	-4.5861	-3.7739	-6.6893	-0.3601	-1.5371	-2.889	-3.0762	-2.7217	-2.223	-1.9815	-2.7402	-3.178	-3.7108	-3.2567
MIR 30D	0.9946	0.7213	0.3583	3.1339	1.3668	-1.8225	1.6195	-1.5868	-1.9509	-1.712	2.6596	1.4138	-0.6916	-1.4089	0.4088	-0.9512	0.1159	0.9157	0.9177	-0.49	0.4515
MIR 30E-3P	-0.0283	-0.1142	-1.5223	3.2247	2.648	-2.3286	3.6666	-11.2078	-0.6973	-1.9284	2.9191	2.6357	0.6383	-0.0093	0.3501	0.5389	0.6357	1.2772	1.911	-0.1422	0.2605
MIR 30E-5P	5.3774	3.6101	4.0886	5.1334	5.27	0.6264	5.489	1.4242	0.9213	1.0405	7.2301	4.767	6.1014	3.9118	6.9944	5.0242	4.2918	4.8715	5.5	2.6769	4.1795
MIR 31	-2.3768	-1.3165	-2.4638	-5.3368	-6.565	-9.3485	-4.2786	-8.3819	-8.5883	-8.3855	-4.6351	-5.8774	-8.9157	-7.8219	-7.1471	-7.838	-7.0026	-7.0329	-7.3326	-8.2194	-3.0521
MIR 32	0.8417	1.9288	1.862	7.1628	3.7798	1.474	5.423	1.1272	0.7616	1.1846	4.7269	3.3766	3.0889	3.3947	2.9756	3.1941	2.8132	3.7699	2.4058	1.8177	1.7444
MIR 33	9.3575	8.6689	8.0262	5.7691	8.4132	8.0532	13.6388	12.8362	10.1138	10.2124	14.4399	13.7812	6.4523	10.7802	6.9372	11.777	9.5451	11.7088	11.164	11.4437	5.8902
MIR 34A	3.0649	2.7299	2.6523	3.8511	-0.8671	-2.1706	1.1355	-2.9363	-2.7766	-2.0686	1.4813	-0.1449	-1.944	-1.7213	-0.7546	-2.0977	-0.4463	-2.0358	-0.8422	-2.3518	0.9754
MIR 34B	7.5308	7.0367	8.444	3.9245	4.9005	3.8361	5.5887	3.1683	2.2546	1.4183	6.2301	5.2059	3.0847	2.0666	3.9919	2.7331	4.6541	6.8616	3.8074	4.623	4.7311
MIR 34C	3.931	4.5975	4.3383	1.2131	3.0431	1.7323	3.7936	1.1034	0.025	0.1928	4.1482	3.3638	1.8862	0.9013	2.1095	1.6902	3.0454	4.8564	3.2959	2.3185	3.9775
MIR 92	-7.5052	-6.6729	-7.7975	-4.8896	-4.5838	-5.3618	-2.9374	-6.4149	-7.4346	-6.6334	-3.1443	-4.1073	-6.1557	-6.0537	-5.0293	-6.278	-5.8292	-6.6088	-6.2759	-7.2019	-4.5118
MIR 93	-6.2272	-4.8902	-6.1576	-1.8839	-2.7764	-4.058	-1.4311	-4.687	-5.8845	-5.1703	-2.0027	-2.5413	-4.6097	-4.0021	-4.8484	-4.6644	-4.0686	-4.9768	-4.2681	-5.9986	-3.5634
MIR 95	3.8335	4.6881	2.0422	10.8282	9.9325	8.5479	13.6388	6.4213	10.1138	4.5686	14.4399	8.8877	10.8216	10.7802	6.9008	7.1716	11.8927	11.7088	11.164	11.4437	2.1798
MIR 96	3.6918	4.1894	3.7271	10.8282	13.1574	12.5479	13.6388	12.8362	10.1138	10.2124	14.4399	14.742	10.8216	10.7802	12.7921	11.777	11.8927	11.7088	11.164	11.4437	12.8189
MIR 98	12.8999	14.5875	13.9584	2.1632	6.377	-0.8446	3.8109	-0.0557	-1.5392	-1.6203	2.7377	2.0436	2.0433	0.5905	0.328	0.9098	1.2129	3.9432	3.6093	1.1618	1.9254
MIR 99A	6.6281	5.38	4.8232	-5.1718	-2.4048	-7.0749	-3.2783	-8.4254	-7.5777	-8.3214	-2.5601	-3.1565	-5.6765	-4.2198	-5.5194	-4.9786	-4.7115	-1.2781	-5.1381	-5.8715	-5.4413
MIR 99B	-0.8598	-0.1815	-1.3032	-1.2273	-0.8516	-2.856	0.7102	-2.1398	-3.7116	-2.7876	0.8567	0.1089	-2.1892	-1.8877	-1.9544	-1.412	-1.0365	-1.255	-0.6408	-2.666	-0.498
MIR 100	5.2592	4.5618	4.6018	-4.6734	-3.6641	-9.5578	-1.3612	-10.069	-7.5519	-9.6832	-3.48	-3.9302	-5.7991	-6.6481	-6.4761	-6.189	-5.838	-4.5454	-5.8162	-6.439	-5.9441
MIR 101	1.9034	0.5512	1.0049	-0.8284	3.0206	0.4905	4.6569	-0.1315	0.5405	0.0857	4.8178	2.8434	2.1984	2.6618	3.0001	1.9733	2.2194	2.3303	1.3093	2.2212	2.6192
MIR 103	-2.1752	-1.9681	-1.9614	0.6448	-2.8304	-3.3765	-1.1242	-3.1579	-4.181	-3.5561	0.4069	-1.7389	-2.5011	-2.5711	-2.1648	-3.7998	-1.4647	-2.9473	-2.4819	-4.008	-1.9255
MIR 106A	-5.6629	-4.3804	-5.2722	-0.1509	-0.843	-2.8846	0.2668	-2.9902	-3.6327	-3.4754	-0.8703	-1.1641	-3.0874	-3.5565	-2.658	-3.9796	-2.282	-3.5053	-4.4828	-4.3436	-2.0274
MIR 106B	-4.2092	-4.0976	-4.876	-4.2599	-2.15	-3.6876	-1.0581	-4.2764	-4.7985	-4.5747	0.0033	-0.931	-2.8264	-3.1164	-2.7994	-3.5967	-2.6129	-2.9944	-3.6652	-4.0675	-2.9371
MIR 107	4.562	4.3794	4.0033	5.7401	3.3749	2.6254	4.0377	3.0252	1.183	2.4359	5.4962	4.8451	3.3053	4.2122	3.5969	2.9356	5.2197	3.148	11.164	1.7257	2.8726
MIR 122A	12.8999	9.0882	13.9584	10.8282	13.1574	12.5479	13.6388	12.8362	10.1138	10.2124	14.4399	14.742	10.8216	10.7802	12.7921	11.777	11.8927	11.7088	11.164	11.4437	12.8189
MIR 124A	1.9295	1.8151	1.5468	10.8282	13.1574	12.5479	13.6388	7.0509	10.1138	10.2124	14.4399	14.742	10.8216	10.7802	12.7921	11.777	11.8927	11.7088	11.164	11.4437	12.8189
MIR 125A	-3.9403	-2.8158	-3.6768	-5.0177	-3.7804	-6.8309	-2.3611	-6.9371	-6.5747	-6.5858	-3.3126	-3.5531	-5.8758	-6.9863	-4.8373	-6.3822	-4.9675	-4.1775	-4.3032	-5.6545	-3.9868
MIR 125B	2.3844	2.7134	2.6569	-7.5248	-6.7125	-8.0118	-4.546	-8.1574	-8.8715	-8.3722	-4.7218	-5.7044	-6.9313	-7.6573	-6.8074	-7.0515	-6.5913	-4.7626	-5.7445	-7.2761	-6.1016
MIR 126#	1.7044	3.342	1.3414	7.2558	4.9534	3.1265	9.4589	3.574	5.4904	2.761	7.0921	6.5641	5.0487	5.5778	5.4189	6.1615	4.902	5.0192	4.899	4.6696	4.3353
MIR 127	1.5703	3.2187	3.2769	-2.0989	-2.9085	-3.7944	-0.9261	-4.7516	-5.3006	-6.2065	-0.4593	-2.7013	-4.9323	-4.6566	-4.1723	-5.0706	-3.361	-1.8073	-4.1637	-4.5255	-2.9353
MIR 128A	5.9728	7.9447	6.9379	10.8282	9.1574	4.8027	8.6973	8.8362	10.1138	5.6524	8.74	14.742	10.8216	10.7802	8.1032	8.5159	6.394	11.7088	6.9233	7.9775	7.3621
MIR 128B	7.667	8.8871	9.1559	10.8282	13.1574	12.5479	13.6388	12.8362	7.4255	10.2124	14.4399	10.0092	10.8216	10.7802	12.7921	11.777	11.8927	11.7088	11.164	11.4437	5.5695
MIR 129	4.9579	4.0375	4.9272	10.8282	8.6278	12.5479	8.3806	5.2888	5.0687	9.5251	8.7027	7.5603	6.8216	4.9269	5.7804	5.7517	7.5616	11.7088	11.164	11.4437	12.8189
MIR 130A	-4.2954	-4.1978	-4.6112	0.3322	-2.9301	-4.4356	-0.7472	-3.563	-4.4276	-4.9847	0.534	-2.0246	-3.1691	-3.6991	-2.2349	-4.6818	-1.5604	-0.9785	-2.9802	-3.879	-3.5188
MIR 130B	-1.3612	-1.5124	-2.43	2.014	-0.0643	-2.5534	1.6937	-2.0161	-2.332	-2.8676	2.2995	0.7067	-0.7317	-1.5224	-0.3864	-1.6011	-0.3994	0.0859	-1.4957	-1.5825	-1.7586
MIR 132	3.2929	3.8662	2.0254	-0.5537	0.2123	-3.2489	1.7646	-2.6433	-2.4482	-3.4185	0.7199	-0.1801	-1.1554	-2.563	-1.0518	-2.6839	-1.9556	1.9534	-0.0258	-1.0538	0.9255
MIR 133A	6.671	6.2373	4.8216	8.148	7.0899	3.8375	9.5204	6.1819	4.8513	4.2493	14.4399	10.0108	10.8216	10.7802	12.7921	9.4964	7.7484	11.7088	11.164	5.6177	2.8387
MIR 133B	3.0033	5.0698	3.2119	5.4416	4.7266	2.2688	6.3859	3.7209	0.2852	1.1418	13.2354	8.021	10.8216	7.3892	12.7921	4.8313	9.6026	6.0397	11.164	0.2188	-5.0666
MIR 134	7.73	7.8659	5.362	1.2624	2.2124	-1.6127	2.6715	-1.1318	-1.1568	-2.6926	2.5886	0.848	-1.2313	-0.9173	-1.3662	-1.217	0.0394	1.5508	-1.0257	-0.424	1.1819
MIR 135A	-3.6617	-3.5267	-5.7231	10.8282	13.1574	4.9653	13.6388	8.2087	10.1138	10.2124	14.4399	10.742	7.0606	10.7802	11.1115	11.777	10.9229	11.7088	7.164	8.4667	12.8189
MIR 135B	-3.6189	-3.3963	-4.6158	6.6368	3.7384	1.019	7.3821	1.2058	2.1116	2.5656	3.9777	3.9187	2.0093	3.8282	2.9204	2.2758	3.2068	7.0489	5.0189	4.1399	8.2186
MIR 137	5.931	7.6206	5.6474	1.0494	-2.3205	-4.0589	-0.2649	-2.7648	-1.0376	-2.5315	-0.1833	-0.3561	-1.4941	-0.7943	-1.0083	0.7611	-0.8132	0.9856	0.6858	-0.6986	-3.515
MIR 138	12.8999	8.9195	13.9584	6.1242	5.3277	5.185	6.2427	4.1741	3.0901	1.389	6.7158	5.0604	4.015	4.2179	4.8304	5.9926	6.399	2.8097	2.5314	3.2096	5.1577
MIR 139	4.7303	6.0184	5.5966	10.8282	8.7361	12.5479	13.6388	12.8362	5.5656	10.2124	14.4399	9.1159	7.0786	9.4225	7.0089	11.777	11.8927	5.6323	11.164	6.2846	6.9695
MIR 140	-2.1468	-1.1143	-1.6066	-1.4327	-4.7847	-3.6791	-2.5446	-3.7172	-5.2199	-5.734	-1.9369	-3.05	-4.9537	-4.4224	-3.1218	-5.2144	-4.6935	-3.059	-2.3644	-3.5853	-1.9213
MIR 141	4.1634	3.4947	3.0371	10.8282	8.4117	5.9708	10.1669	5.4578	7.3108	8.1848	14.4399	9.8603	10.8216	10.7802	12.7921	11.777	11.8927	8.7181	11.164	7.4437	7.8624
MIR 142-3P	5.9867	6.5469	4.2342	6.0995	6.3407	1.5685	13.6388	4.035	1.7431	1.1095	4.5228	4.7615	3.4486	1.8684	4.0308	1.8727	2.7193	7.7088	6.2734	5.6665	5.7648
MIR 142-5P	12.8999	14.5875	13.9584	6.7697	13.1574	6.2806	13.6388	7.933	10.1138	5.4298	8.3712	8.0287	10.8216	8.0963	6.8327	5.5057	7.8927	11.7088	6.2698	7.37	12.8189
MIR 143	12.8999	10.7636	13.9584	1.0748	0.1976	-3.4898	1.773	-0.8855	-2.0429	-2.7382	1.1702	1.3859	-0.6729	-1.0648	2.5589	-0.1117	-0.7124	4.8378	3.609	1.7929	7.8894
MIR 145	6.2955	6.2564	5.4269	-2.7963	-2.8314	-5.6856	-0.2137	-3.4595	-5.3482	-5.7016	-2.3578	-1.218	-4.8181	-5.2105	-1.9548	-4.006	-4.6332	0.457	1.3455	-2.2945	8.8189
MIR 146A	5.1519	5.8366	3.7503	4.4932	3.5772	-0.338	4.6776	-3.7724	0.0679	-0.1415	2.1738	1.7436	0.8517	3.0929	2.4469	2.442	1.5408	-4.2095	1.1684	-0.6191	5.9893
MIR 146B	0.8415	2.7266	0.8939	1.1585	-0.5436	-1.6424	2.0266	-3.9282	-2.5228	-2.6997	0.6691	-1.2213	-1.4028	-1.9288	-0.9057	-3.2414	-2.7422	-3.4029	-0.4908	-2.9656	12.8189
MIR 147	12.8999	14.5875	9.7606	10.8282	13.1574	12.5479	13.6388	12.8362	10.1138	10.2124	14.4399	14.742	10.8216	10.7802	12.7921	11.777	11.8927	11.7088	11.164	11.4437	12.8189
MIR 148A	-2.844	-2.1037	-1.0309	0.9045	-2.3468	-1.7103	-0.3005	-3.0155	-3.3887	-2.5566	-3.7817	-1.3883	0.2551	-3.9624	-1.6268	-2.1103	-3.8128	-1.6239	0.7328	-1.4555	2.4478
MIR 148B	-0.0155	0.6794	0.0665	3.7621	1.535	0.1739	1.6552	-1.4786	0.1798	-0.15	-0.3528	1.7663	3.0965	-0.2651	0.6573	0.9257	-0.2376	-0.4313	2.8266	0.5444	3.932
MIR 149	-2.1824	-1.3823	-1.9443	2.6703	1.5624	2.0798	2.0696	0.1777	0.649	0.4471	1.1485	2.4701	2.1731	-0.0334	1.2743	1.9894	2.0125	-1.5848	-0.6652	-0.0755	1.6782
MIR 150	7.7943	8.4203	6.0837	11.823	10.8432	13.7565	7.4311	12.1387	7.8537	13.8167	8.9339	9.2011	11.4601	5.9266	9.951	11.1677	11.5181	5.6098	11.7263	6.3388	11.5898
MIR 151	-1.4842	-1.1335	-1.6647	3.24	-0.3459	-0.1535	1.1708	-2.4513	-0.8812	-1.8003	-1.9924	0.5199	1.4177	-1.3041	-1.0377	0.3361	-0.6786	-1.6784	-0.4342	0.4258	1.0635
MIR 152	4.3637	4.554	5.2751	0.8329	-2.3008	-1.6824	-1.4731	-3.792	-3.2162	-3.9616	-3.3707	-0.9137	-1.3574	-3.4064	-2.0268	-1.2489	-2.6288	-1.6572	-1.1366	-1.4664	0.3156
MIR 153	9.8182	10.3125	10.6635	11.823	12.3292	13.7565	12.7384	12.1387	11.2031	8.7322	7.3123	15.1518	11.4601	11.1636	12.7655	13.4454	11.5181	11.1061	11.7263	12.3901	14.0455
MIR 154	13.8182	14.3125	14.6635	6.915	5.3004	5.0295	6.5935	1.9398	4.6126	4.3035	4.9588	5.5176	5.4668	5.9429	4.6063	3.8712	5.7317	11.1061	3.8232	4.9475	6.1513
MIR 155	9.0743	9.2375	9.3093	1.9916	-0.3351	-1.1941	1.3495	-4.3407	-2.2266	-0.4008	-2.6922	0.2845	0.1347	-2.8155	-1.6386	0.4498	-2.9507	-3.0548	-3.2329	-0.891	0.4171
MIR 181A	1.2957	1.5035	1.8902	5.0795	1.3292	-0.1434	3.4307	-2.6298	1.2756	0.0832	-0.9759	1.8765	3.7111	-0.8977	2.3035	2.3978	-0.1111	3.1061	2.7263	1.3891	2.1577
MIR 181B	-1.5777	-1.3638	-1.221	0.0417	-3.5784	-4.1257	-1.3326	-4.2655	-3.9641	-2.2339	-3.4198	-1.3054	-1.0279	-3.792	-2.8805	-1.6327	-3.7724	-3.0239	-2.8	-2.9401	-2.6515
MIR 181C	5.4166	6.6102	5.9434	6.8286	4.2099	2.7722	4.963	2.4765	2.5184	2.8015	2.9457	4.4784	5.5492	1.5844	5.1349	4.4747	4.541	4.7348	5.5139	4.4814	4.6281
MIR 181D	-1.463	-1.5101	-1.1926	-0.0943	-3.7161	-4.1739	-2.1726	-4.5119	-4.7139	-3.1555	-3.7545	-1.6766	-1.4789	-3.6475	-2.7447	-2.3121	-3.4543	-3.9722	-2.9887	-3.1653	-2.5298
MIR 182	-0.5242	-0.1744	0.2245	7.823	12.3292	9.2631	12.7384	6.7997	7.2031	13.8167	12.9339	11.1518	6.1633	4.8213	7.9422	9.8615	11.5181	11.1061	11.7263	7.1339	8.1421
MIR 183	2.5462	1.7373	2.6923	11.823	12.0698	13.7565	10.8583	12.1387	11.2031	13.8167	12.9339	15.1518	11.4601	11.1636	9.9657	13.4454	11.5181	8.4332	11.5229	12.3901	11.7589
MIR 184	13.8182	9.1556	8.4113	11.823	12.3292	13.7565	12.7384	12.1387	6.3784	13.8167	12.9339	15.1518	11.4601	11.1636	12.7655	13.4454	5.7258	11.1061	11.7263	11.5461	5.7769
MIR 186	-3.2757	-3.0816	-2.9014	2.5994	-2.1528	-0.9427	-0.4624	-2.8491	-2.8603	-2.2175	-1.7182	0.07	-0.4983	-2.6118	-1.8616	3.8384	-2.1949	-3.1509	-2.7571	-2.2573	-0.0837
MIR 187	-0.6691	-0.7346	-0.7452	11.823	8.5759	5.8172	7.7529	5.0113	3.5413	5.1569	7.4707	15.1518	11.4601	11.1636	9.7846	13.4454	11.5181	11.1061	6.9909	8.0263	14.0455
MIR 188	3.8572	5.218	5.1602	8.6387	7.464	4.8655	6.9598	5.5409	7.7812	5.2116	6.7195	7.799	6.3088	7.0619	12.7655	7.4795	5.9641	5.3351	8.5245	6.5536	4.2245
MIR 190	2.6055	4.5831	2.8889	11.823	5.2361	3.1325	5.5605	1.4937	3.0741	1.6697	3.1815	4.6151	8.2638	3.2958	2.9377	5.159	3.7297	10.7142	7.8136	5.5265	3.8608
MIR 191	-1.0813	-1.1593	-0.7731	4.2775	2.4222	1.525	2.3939	-3.8083	0.9261	-2.1257	-1.5351	3.6711	3.1199	-1.9381	2.0053	2.3177	2.5064	-3.0129	0.9825	2.1817	2.0932
MIR 192	-0.1073	0.6665	0.5576	6.8724	3.4299	2.3597	4.3288	2.1751	1.4811	2.3963	2.6141	4.3531	4.4923	2.2228	2.3684	3.8996	1.8966	2.557	2.812	2.8378	3.2517
MIR 193A	4.5852	4.6452	6.7366	2.9932	0.6956	-0.0714	2.3261	-1.7507	0.1541	-1.2246	-0.3955	0.8227	1.1402	0.1579	-0.104	0.6605	0.6071	0.7462	0.7212	0.511	2.5112
MIR 193B	2.8726	3.3832	2.7567	1.3903	-0.6116	-0.6622	1.2886	-2.1907	-0.9326	-1.4935	-1.5551	0.4352	-0.1104	-2.8044	-1.1494	-1.7169	-1.4337	-1.3085	1.3076	-0.1258	2.7373
MIR 194	0.526	0.8847	1.6976	5.9003	2.2595	1.9271	4.1324	2.2817	2.4874	-21.2086	2.9287	3.2211	5.1518	3.2954	2.6194	5.364	2.7481	-13.8062	1.5225	1.9835	2.3198
MIR 195	-0.0778	0.2457	-0.3185	1.3923	-1.511	-1.4122	-1.0167	-2.9377	-2.4783	-3.4832	-3.512	-2.0508	-0.3958	-3.3267	-2.4484	-2.1346	11.5181	-1.4605	-0.2625	-1.554	-1.7736
MIR 196A	10.8333	14.3125	9.7649	1.0169	-2.1686	-2.8302	-2.0586	-4.4683	-3.2657	-2.6569	0.1715	-1.9708	-0.452	-3.1714	-1.292	-2.2749	-3.3637	-2.7001	-3.206	-2.4663	-0.8835
MIR 196B	13.8182	14.3125	12.448	2.7164	-1.5768	-3.101	-0.8103	-2.3928	-3.1864	-2.1191	-1.7936	3.2608	-0.2601	-2.3149	-1.0076	0.1199	-3.1057	-1.828	-0.3327	-0.4467	1.4006
MIR 197	-1.3701	-1.5765	-1.8334	1.0801	-0.7502	-0.1842	1.1626	-1.6531	-1.3493	-1.4371	-1.7032	0.5095	0.3912	-1.2023	-0.6254	-0.1601	-1.8631	-1.6051	0.8296	-0.9043	2.2542
MIR 198	9.5447	6.9098	9.3013	11.823	12.3292	6.2332	12.7384	11.2961	8.4525	8.8026	8.622	10.8236	11.4601	5.69	9.0164	8.3393	5.8881	6.6074	11.7263	12.3901	10.802
MIR 199A	13.8182	14.3125	14.6635	3.1597	1.3614	0.5977	2.5138	-1.5327	0.2193	0.0693	-0.7788	0.5993	1.1777	-1.2367	0.7655	-0.2638	-1.1222	2.6009	1.3658	1.6042	3.5696
MIR 199B	8.9205	8.1773	14.6635	7.7	5.7325	3.3992	5.6751	0.6904	3.5823	1.7347	0.4923	1.6273	2.4923	-0.9736	0.3791	0.7011	0.8235	5.489	3.8472	4.8101	6.0937
MIR 200A#	7.9401	8.8166	7.8768	11.823	12.3292	10.7264	12.1108	10.75	11.2031	9.0209	7.5191	9.7314	11.4601	11.1636	9.1076	12.2429	8.7747	8.6739	11.7263	12.3901	11.1273
MIR 200C	0.5945	1.3918	1.3267	11.823	5.405	4.3155	6.3952	3.929	2.6731	3.9444	4.7745	6.4853	5.8039	4.6971	4.7206	7.5645	3.8702	4.1501	5.1598	4.2676	5.6231
MIR 202#	13.8182	4.2621	14.6635	11.823	12.3292	13.7565	12.7384	12.1387	11.2031	13.8167	12.9339	15.1518	11.4601	11.1636	12.7655	13.4454	11.5181	11.1061	11.7263	12.3901	14.0455
MIR 203	3.1514	4.0029	3.5914	6.9522	3.5336	2.9184	5.2841	4.3501	2.337	3.7216	4.3724	9.7876	5.4604	3.2648	4.9784	7.1917	3.9805	11.1061	11.7263	4.9215	5.593
MIR 204	0.9304	1.0137	0.1099	6.3711	4.0506	6.1976	3.4332	2.234	4.7835	0.8662	6.0521	0.8232	3.6658	2.9088	1.1245	2.2828	3.8246	-2.2913	-3.2724	-1.4856	-0.9489
MIR 205	-0.4776	-0.8067	-0.0727	11.823	12.3292	7.8929	12.7384	12.1387	11.2031	13.8167	12.9339	10.061	11.4601	11.1636	12.7655	13.4454	11.5181	6.4167	11.7263	12.3901	14.0455
MIR 206	7.4238	9.7091	7.0156	6.534	8.0343	6.2751	7.7374	11.6157	-0.7691	9.8167	7.2389	9.6396	11.4601	11.1636	11.5247	10.1244	7.5181	9.1915	11.7263	-0.3817	-4.8701
MIR 208	13.8182	14.3125	14.6635	11.823	12.3292	13.7565	12.7384	12.1387	11.2031	13.8167	12.9339	15.1518	11.4601	11.1636	12.7655	13.4454	11.5181	11.1061	11.7263	12.3901	14.0455
MIR 210	0.9873	0.6325	1.7207	3.0324	-1.889	-2.9895	1.7081	-1.7747	-2.9474	-3.915	-3.066	-0.707	-1.0042	-4.0056	-0.0885	-0.6059	-4.2984	2.1104	2.7825	1.7618	0.2714
MIR 211	7.1953	6.4196	7.761	9.8933	9.5128	13.7565	12.7384	9.8246	11.2031	8.6285	12.9339	9.6158	11.4601	11.1636	11.2535	13.4454	9.568	11.1061	8.0757	8.7098	8.0941
MIR 212	5.6668	5.925	4.8845	4.4625	2.3194	1.7606	3.0525	0.4465	0.8146	3.3834	1.9786	2.8428	2.0133	0.4683	1.2525	2.4118	0.6383	3.3233	2.6202	2.0813	5.6173
MIR 213	7.842	8.1943	8.7453	4.0553	2.4651	1.9247	4.0686	0.5805	2.1397	3.204	3.1038	5.089	2.7505	1.6759	3.16	4.8722	2.3665	2.0886	2.0627	2.1941	3.4676
MIR 214	7.1025	9.1196	7.9823	-3.1478	-5.2688	-4.8635	-3.1414	-5.6368	-6.0964	-4.8324	-5.0514	-3.9242	-5.0773	-6.6906	-5.596	-5.4275	-6.1768	-4.3099	-3.1882	-4.1046	-1.3307
MIR 215	7.489	7.0043	8.1134	11.823	12.3292	13.7565	9.2153	12.1387	8.3739	8.694	7.9497	10.0995	11.4601	8.2069	7.8275	13.4454	7.0731	6.2438	11.7263	8.3901	14.0455
MIR 216	13.8182	14.3125	14.6635	11.823	12.3292	13.7565	11.5546	8.1387	11.2031	11.6408	12.9339	15.1518	11.4601	10.5951	12.7655	13.4454	11.5181	11.1061	11.7263	12.3901	10.9329
MIR 217	13.8182	14.3125	14.6635	11.823	12.3292	8.4081	12.7384	12.1387	11.2031	13.8167	12.9339	15.1518	11.4601	11.1636	12.7655	13.4454	11.5181	11.1061	11.7263	12.3901	14.0455
MIR 218	1.5897	1.6046	1.1587	2.7831	-1.1284	-0.1453	-0.0843	-2.5116	-2.1592	-1.461	-1.9847	-1.7715	-0.8479	-1.5777	-2.5378	-1.1858	-2.5993	-3.0021	-2.7495	-2.7599	2.4842
MIR 219	6.4081	6.4523	5.958	11.823	8.8785	13.7565	12.7384	6.9479	11.2031	10.9489	12.9339	13.6094	11.4601	11.1636	12.7655	13.4454	11.5181	11.1061	6.4609	12.3901	9.4331
MIR 220	13.8182	14.3125	14.6635	11.823	12.3292	13.7565	12.7384	12.1387	11.2031	13.8167	12.9339	15.1518	11.4601	11.1636	12.7655	13.4454	11.5181	11.1061	11.7263	12.3901	14.0455
MIR 221	-4.6937	-4.2312	-4.3571	-5.9933	-7.422	-6.1772	-6.5051	-8.9805	-7.1549	-6.8049	-7.1821	-5.616	-6.1286	-6.9994	-8.0883	-6.9073	-6.4349	-8.6156	-6.1969	-8.1677	-6.2874
MIR 222	-5.1083	-4.7676	-5.2492	-4.8694	-7.6563	-7.1695	-7.9893	-8.6673	-9.0576	-9.09	-8.9801	-8.1154	-7.7541	-8.4364	-8.6062	-6.3432	-8.8458	-9.3958	-7.5311	-8.5885	-6.2359
MIR 223	7.36	8.7059	7.193	11.823	7.3383	6.137	9.3946	12.1387	4.8415	3.5883	8.4117	8.3	11.4601	6.2298	6.1188	13.4454	5.7771	6.1727	5.5072	12.3901	7.3909
MIR 224	4.5306	3.8343	5.0663	3.183	-0.6485	-1.2522	0.8136	-1.4188	-1.7875	-1.0839	-0.0353	-0.0213	-0.6299	-2.054	-0.17	0.3405	-1.5041	-0.3198	-0.2639	-0.8219	4.0136
MIR 296	-1.0202	-1.1131	-1.0334	3.1061	1.6155	2.2983	3.1287	0.7156	1.5434	0.124	1.2581	3.5955	1.6805	0.388	1.8636	1.7385	0.5984	4.8038	3.364	1.9059	5.0455
MIR 299-5P	7.1603	8.7926	7.0465	3.043	1.7934	2.6727	2.737	-0.572	0.7186	0.9629	1.891	2.3301	1.7466	0.5171	1.2591	0.9255	0.8171	1.9231	1.1945	0.6027	5.2137
MIR 301	-1.0473	-0.3427	-0.092	5.2462	0.609	0.9222	1.2955	-0.5642	-1.1021	-0.2379	1.2756	2.1253	1.7815	0.1927	0.166	2.9526	0.74	1.1596	0.1497	0.1987	0.6082
MIR 302A#	-3.0398	-1.8403	-1.6173	11.823	12.3292	13.6519	12.7384	12.1387	11.2031	13.8167	12.9339	15.1518	11.4601	11.1636	12.1987	11.2353	11.5181	11.1061	11.7263	12.3901	14.0455
MIR 302#B	0.9896	1.4143	1.7473	11.823	12.3292	13.7565	12.7384	12.1387	11.2031	13.8167	12.9339	15.1518	11.4601	11.1636	12.7655	13.4454	11.5181	11.1061	11.7263	12.3901	14.0455
MIR 302C#	-2.1865	-13.0115	-2.9151	11.823	12.3292	6.4192	12.7384	-3.8209	11.2031	13.8167	12.9339	15.1518	11.4601	11.1636	12.7655	13.4454	11.5181	11.1061	7.8716	12.3901	14.0455
MIR 302D	-9.1214	-9.418	-9.5878	11.823	6.7708	2.834	6.2829	12.1387	11.2031	6.8671	12.9339	9.2301	11.4601	9.4235	4.5123	10.0892	11.5181	11.1061	6.2432	6.018	8.4971
MIR 320	-3.1808	-2.5644	-3.2127	-1.9765	-3.9328	-4.1495	-2.5716	-5.0536	-4.4673	-4.4236	-3.5248	-2.1976	-2.9114	-5.1624	-5.2082	-4.0706	-3.6649	-5.4408	-4.2269	-4.1962	-2.3817
MIR 323	6.9117	7.1412	6.8681	4.3126	2.2015	1.4074	2.8263	0.3795	1.4659	1.8274	2.6141	3.7087	3.7651	1.6767	0.6924	3.2051	2.6131	1.4755	1.2181	1.3198	3.1373
MIR 324-3P	2.2029	3.0011	3.5231	5.09	2.7114	1.5709	3.3319	-0.9518	2.4403	-0.5795	1.5355	3.461	2.5805	0.7244	-0.811	2.5695	1.9167	1.0568	1.0587	1.7714	2.3948
MIR 324-5P	4.3609	3.9006	4.3633	6.2269	2.6198	1.1436	3.8399	0.7244	1.5763	0.4793	2.5954	3.4739	4.0677	0.5362	0.4997	2.9912	3.6068	0.8768	3.0984	1.5517	0.2315
MIR 325	13.8182	13.8321	14.6635	11.823	12.3292	13.7565	12.7384	4.9534	11.2031	13.8167	12.9339	15.1518	11.4601	11.1636	12.7655	13.4454	11.5181	11.1061	11.7263	12.3901	14.0455
MIR 326	7.7122	7.5754	8.9425	11.823	10.3828	11.803	12.7384	6.9328	11.2031	8.7047	12.9339	14.6721	11.4601	11.1636	10.6913	13.4454	11.5181	11.1061	9.8131	12.3901	14.0455
MIR 328	2.8715	2.8468	2.4221	2.8972	0.2502	1.0011	1.7798	-1.4944	-0.2281	-0.9933	0.4466	2.3249	1.8509	-1.0066	0.3574	0.6247	0.1258	-0.0195	3.461	1.5477	5.7613
MIR 330	6.8213	6.678	7.0164	6.4622	4.1013	5.9658	5.8418	4.2925	4.3825	5.4056	5.9504	6.6967	6.4601	4.7708	5.2258	6.3316	5.6345	3.6384	8.1211	5.0943	8.2402
MIR 331	-1.9147	-1.6386	-1.6988	0.8525	-1.8317	-1.4565	-0.3863	-2.472	-2.5143	-1.35	-0.6243	0.0504	-0.3686	-2.3337	-1.8485	-0.7682	-1.7195	-2.7461	-0.8033	-2.1106	0.1243
MIR 335	0.7297	0.8546	0.6732	3.0456	-1.4406	-2.9691	0.1119	-1.9362	-1.8964	-4.21	0.9759	1.0886	1.6899	-2.2628	-0.9071	0.112	2.7345	-0.2518	1.4258	-0.4902	0.3549
MIR 337	13.8182	14.3125	9.2932	8.3691	10.55	5.5449	12.7384	5.4133	6.2706	5.1673	6.2749	6.4571	11.4601	5.2412	5.4605	5.144	9.6378	7.2233	7.6789	5.7036	5.6285
MIR 338	5.4353	4.6012	5.3168	11.823	12.3292	13.7565	12.7384	4.0614	11.2031	6.6222	6.4619	15.1518	11.4601	11.1636	12.7655	13.4454	11.5181	4.9611	11.7263	9.969	14.0455
MIR 339	0.6172	0.2391	0.2585	2.1934	0.8924	0.7728	2.017	-0.8899	1.1414	0.2209	0.3984	1.8921	1.5512	0.3447	0.2385	1.009	0.5187	0.2409	1.4732	1.1207	2.6658
MIR 340	2.1394	2.2442	2.0336	7.2895	3.6916	3.3379	5.0531	3.3199	3.1446	4.051	4.2175	5.2629	4.04	2.4853	4.8324	4.5278	6.0847	3.0443	2.3143	4.1091	5.2725
MIR 342	-0.1174	0.2317	-0.0409	2.2227	0.0716	0.3463	1.7384	-1.6021	-0.4182	-0.7309	-1.8682	1.3977	0.115	-0.9346	0.2858	0.4454	-1.0644	-0.5174	1.1937	0.2333	2.2956
MIR 345	1.6905	2.1807	2.1322	7.2358	1.7753	-0.206	2.7246	-0.2818	-0.7103	0.1952	1.2278	3.0071	2.1923	0.9372	1.2193	1.7561	1.3569	0.7964	3.8641	0.3505	2.872
MIR 346	5.1526	5.3295	4.9322	11.823	8.6454	9.7565	12.7384	5.5306	11.2031	7.4297	6.2138	8.82952	11.4601	7.1636	12.7655	7.4487	11.5181	5.8682	11.7263	9.7422	14.0455
MIR 361	-0.436	0.4678	1.7502	2.3277	1.0259	0.7954	2.1395	-1.1662	0.879	-0.4382	0.2018	1.5153	2.023	-0.5289	0.1791	0.9046	-0.2201	-0.3969	-0.4481	0.6627	1.7838
MIR 365	-0.1102	-0.0719	-0.2918	-3.1164	-5.3793	-4.187	-3.6224	-5.3239	-5.5337	-4.8166	-4.5316	-2.6347	-3.2808	-5.5371	-4.8282	-4.5315	-4.7811	-5.615	-3.8793	-4.7819	-2.4571
MIR 367	-7.8756	-9.4258	-9.6232	11.823	7.1004	3.57	5.8086	6.0004	11.2031	13.8167	12.9339	10.2069	5.7316	11.1636	5.9114	13.4454	11.5181	11.1061	6.8499	7.6687	6.9045
MIR 368	9.4257	14.3125	14.6635	11.823	10.1465	4.3843	6.9217	2.3056	7.737	3.0852	3.5673	5.7943	11.4601	4.5105	3.8414	13.4454	6.8878	8.8293	5.6501	5.4632	7.0363
MIR 369-3P	8.1094	9.058	8.7923	3.3781	5.3876	2.8775	4.1685	1.071	3.1468	2.7405	2.9562	4.1907	11.4601	2.7087	2.217	5.9521	3.659	7.8973	2.7397	3.4678	4.8864
MIR 369-5P	8.8415	14.3125	14.6635	3.2214	1.8031	1.657	3.341	1.3052	1.8034	1.8463	3.3976	3.8876	3.3955	1.7233	1.0934	2.3944	1.6425	2.4239	0.8278	1.9067	3.5547
MIR 370	4.5534	3.9796	3.9843	3.2095	0.3704	-0.4938	1.2507	-2.0778	-0.3063	-1.2906	-0.2777	1.243	2.3804	0.3876	-1.0339	0.9328	0.2706	-0.1177	-0.246	-0.2641	2.3137
MIR 371	3.8724	3.1182	3.7715	11.823	12.3292	13.7565	12.7384	12.1387	11.2031	13.8167	12.9339	13.0931	11.4601	11.1636	-7.8913	13.4454	11.5181	11.1061	11.7263	-6.237	14.0455
MIR 372	-0.0623	0.942	0.1916	11.823	12.3292	8.5999	12.7384	12.1387	11.2031	13.8167	12.9339	15.1518	11.4601	11.1636	12.7655	13.4454	11.5181	11.1061	11.7263	12.3901	14.0455
MIR 373#	10.8582	14.3125	6.9436	11.823	12.3292	13.7565	12.7384	12.1387	11.2031	13.8167	9.7269	12.121	11.4601	11.1636	12.7655	10.0611	11.5181	11.1061	11.3359	9.2034	14.0455
MIR 374	-4.1443	-8.1375	-4.8841	0.5963	-2.9207	-2.8035	-1.1061	-4.0888	-3.3924	-2.9069	-2.7708	-1.3411	-0.5545	-3.7613	-2.8907	-1.4924	-2.4253	-3.585	-2.8893	-2.9036	-2.5066
MIR 375	4.8194	3.9208	3.2883	11.823	12.3292	11.1182	12.7384	7.3164	6.5786	7.831	11.6832	12.666	11.4601	11.1636	12.7655	13.4454	11.5181	11.1061	11.7263	12.3901	14.0455
MIR 376A	5.1885	4.3413	4.6107	2.4889	0.5139	-0.643	0.531	-2.5765	-0.2749	-0.6551	-0.1128	1.6568	2.353	-0.3708	-1.9471	1.5772	1.6235	-0.56	-3.2002	-1.8899	0.0632
MIR 378	-0.1249	-0.4854	1.8869	6.8805	5.1719	2.9678	2.3678	4.1765	3.5306	3.3969	4.1368	5.1344	3.8795	4.4929	3.1953	3.7572	4.0946	-0.9581	2.85	1.2282	3.9751
MIR 379	4.9577	4.7735	6.3158	2.9114	-2.3968	-2.9292	1.5107	-2.8203	-1.2217	-3.4587	0.6919	-1.2749	-1.5215	-0.2632	-2.201	-0.7159	-0.3098	0.3883	-3.1204	-1.7326	0.3575
MIR 380-3P	8.247	8.5201	11.2317	12.8699	10.8599	5.5956	9.5107	4.1829	8.4659	3.4633	7.9087	8.2561	8.5895	8.1441	5.4704	11.7514	9.2174	9.9096	3.1753	4.9205	7.9578
MIR 381	5.404	5.941	10.7764	9.2767	6.7291	2.2794	7.7585	0.7545	4.6446	0.3402	8.7387	10.7616	4.7887	4.6971	3.559	4.892	9.2174	9.9096	3.1765	5.8441	5.9562
MIR 382	4.3526	4.2703	6.9185	2.4809	-1.4214	-2.3976	1.061	-1.998	-0.8687	-2.1519	1.0512	-0.5616	-1.5374	-0.4056	-2.1896	-1.1747	-0.9941	-0.1076	-2.1236	-0.6985	1.4231
MIR 383	6.5071	7.8134	9.9131	7.0113	10.8599	8.6329	11.7632	8.9978	11.7801	7.3529	13.9725	12.218	11.0994	11.202	12.3119	11.7514	9.2174	9.9096	9.4647	11.1169	10.8398
MIR 409-5P	6.3824	12.5201	9.5107	8.1581	3.2249	1.1986	5.7203	-0.0605	3.545	-0.2474	6.677	3.9148	3.4255	4.4863	2.378	6.046	9.2174	9.9096	3.5286	3.0369	5.5219
MIR 422A	2.6449	3.7394	4.1594	12.8699	10.8599	7.1975	11.7632	6.1968	11.6161	11.881	8.0026	7.0927	9.197	9.1897	5.3169	11.7514	8.9343	4.548	6.9919	5.546	12.9066
MIR 422B	-1.6202	-0.9686	0.3143	8.7395	6.6867	1.2669	7.4452	3.0048	1.8336	1.4964	2.6995	2.9483	3.0153	4.1722	3.2702	5.7608	3.9631	0.3198	0.4592	1.5794	4.9127
MIR 423	-3.8466	-3.2604	-0.7095	4.2346	0.6521	-1.65997	3.3972	-4.1337	-0.1313	-1.6027	0.4163	0.7989	1.0994	1.202	0.3119	1.1634	1.2174	-0.0732	1.4647	0.1169	1.8979
MIR 424	1.9255	3.2484	5.6354	4.0647	1.1767	-0.181	2.2944	0.0506	0.8388	-1.3581	-4.0385	-2.4159	-3.9345	-2.7963	-1.7617	-2.5342	-4.6424	0.2673	-0.9494	0.4607	-4.0009
MIR 425	-0.4342	0.342	2.4131	4.585	2.0417	0.9657	3.4481	0.0463	0.9118	-0.3905	3.3657	1.5586	1.8413	2.5137	1.461	2.4546	2.4263	0.6097	0.7212	0.2598	2.4452
MIR 429	4.5504	5.282	8.2678	12.8699	10.8599	9.5138	11.7632	12.9978	11.7801	11.881	14.2657	12.394	11.0994	11.202	12.3119	11.7514	9.2174	8.0234	9.4647	9.1865	8.8348
MIR 432	3.2368	3.7074	5.7753	1.3987	-2.4945	-2.4029	-0.6728	-1.7164	-1.6074	-1.977	0.8342	-2.1896	-0.997	0.2841	-2.5624	-1.3447	-0.5082	-1.8663	-4.2857	-2.8267	-0.9782
MIR 433	4.6781	7.3378	8.7482	5.0968	0.1178	0.0226	1.847	0.2949	0.5412	-0.5252	4.018	0.1768	0.2549	1.3972	0.5306	0.8628	-0.3434	2.7911	-0.6872	-0.0108	1.8671
MIR 449	4.1883	4.1956	7.6367	9.218	5.5937	3.7219	7.7632	3.4422	4.31	3.1587	5.7938	4.5027	2.9011	7.4087	4.6176	6.2677	8.766	9.9096	0.9802	5.5824	4.9126
MIR 450	4.5319	6.9634	7.2795	7.4548	3.3955	3.1898	7.5496	2.2367	5.1023	2.4186	4.7457	1.7341	2.8944	3.758	4.3074	4.1819	3.0434	6.6183	9.4647	5.0256	1.3038
MIR 451	7.4987	7.3113	10.8837	12.8699	10.8599	6.9704	11.7632	6.6791	7.7801	8.6991	14.5052	8.394	11.0994	11.202	8.5623	11.7514	9.2174	9.9096	9.4647	11.1169	12.9066
MIR 452	3.3119	4.2738	6.8508	7.6029	2.2803	-0.0311	4.9212	0.4084	1.2899	0.1575	3.4624	1.6308	1.3333	2.6123	2.5217	3.0801	1.8062	1.5997	0.4448	1.4483	8.0314
MIR 485-5P	5.2565	6.0878	9.0813	6.0191	1.5925	0.7051	4.9426	1.0438	1.923	1.2777	5.0234	1.939	2.1678	2.6378	2.0513	2.7753	1.9014	2.1069	1.9537	1.7616	5.7292
MIR 489	5.0436	4.7892	7.5824	12.8699	10.8599	7.2645	11.7632	6.2129	8.4706	9.7354	9.1749	7.6239	9.1797	11.202	12.3119	11.7514	9.2174	9.9096	9.4647	11.1169	6.9782
MIR 490	6.2657	6.6766	9.5781	12.8699	5.5535	5.6113	11.7632	10.5068	11.7801	5.7645	14.5052	11.1659	11.0994	11.202	12.3119	11.7514	9.2174	9.9096	9.4647	11.1169	12.9066
MIR 491	0.2892	0.4442	3.2433	5.0316	0.8352	0.0057	2.7992	0.0706	1.1049	0.4543	2.8739	0.9223	1.4368	1.9558	0.944	1.7915	2.4329	0.1297	0.0183	0.4527	1.658
MIR 494	4.2925	7.0424	8.295	3.9961	0.9905	-0.4689	4.1873	-1.1087	1.5522	-0.9779	2.8989	0.3341	1.6104	2.2438	0.0177	2.0443	2.3019	1.5616	-1.1042	-0.1529	1.9321
MIR 496	10.9901	9.6621	9.3558	6.4427	3.3377	1.7382	5.8007	2.9432	4.6097	2.4791	5.9529	3.8903	6.746	8.4718	5.4752	5.8775	9.2174	4.4157	1.3069	3.5418	5.2686
MIR 497	4.36	4.3131	6.8299	4.4242	0.8852	-0.0363	2.8957	0.0109	0.5722	-2.141	0.8041	-1.0118	0.6408	0.6329	1.3076	0.7092	0.7648	2.7143	3.1796	1.0123	0.9523
MIR 500	1.7618	1.6404	4.3413	7.4437	1.9513	2.2359	4.5392	4.0309	2.9201	3.1794	4.6933	3.2528	3.3289	5.1814	2.6328	6.2803	2.0402	1.2512	2.4561	1.7641	2.8821
MIR 501	1.3097	1.4817	3.592	6.8731	2.4036	2.0015	3.0794	3.5428	2.7307	1.5411	5.8948	1.5889	3.1366	9.9821	3.4933	2.5705	2.2414	5.3932	3.5864	2.258	4.1114
MIR 502	2.5808	2.4572	5.8634	12.8699	5.9302	2.5491	6.4132	3.5312	4.8274	2.2512	5.546	3.5547	4.4705	5.6684	4.9841	6.0226	9.2174	4.4479	4.0562	5.3058	4.511
MIR 505	-1.2761	-1.9911	1.4656	4.572	0.7011	-1.2186	3.7333	-0.8549	0.8571	-1.123	2.4013	-0.976	0.2309	1.3509	-0.1182	1.0607	0.8445	1.6772	2.2603	1.7822	3.3625
MIR 506	12.247	8.4892	14.1202	12.8699	10.8599	12.4621	11.7632	11.2606	11.7801	11.881	14.0434	12.394	11.0994	11.202	12.3119	11.7514	9.2174	9.9096	9.4647	11.1169	12.9066
MIR 508	12.247	12.5201	10.1329	12.8699	9.6011	12.4621	11.7632	12.9978	11.7801	11.881	14.5052	12.394	9.4383	11.202	12.3119	11.7514	9.2174	9.9096	9.4647	11.1169	12.9066
MIR 509	4.5393	4.3774	7.8108	12.8699	10.8599	5.6765	11.7632	7.9235	11.7801	9.4044	8.5496	7.1826	8.393	11.202	12.3119	9.1407	9.2174	9.9096	6.7304	11.1169	7.7975
MIR 510	7.7216	6.0639	12.7643	12.8699	10.8599	10.6278	10.8865	11.5363	11.7801	11.881	13.1988	11.6982	8.8729	11.202	12.3119	11.7105	9.2174	9.9096	7.0217	11.1169	10.9523
MIR 511	6.4782	12.5201	14.2032	11.5528	10.8599	10.7524	11.7632	10.8935	11.7801	11.881	12.9778	12.394	11.0994	11.202	12.3119	11.7514	9.2174	9.9096	9.4647	6.6239	12.9066
MIR 512-5P	-0.7263	0.8327	2.1888	12.8699	10.8599	10.3313	11.7632	8.1408	11.7801	11.881	14.5052	10.4354	11.0994	11.202	9.7073	11.7514	9.2174	9.9096	9.4647	11.1169	12.9066
MIR 513	12.247	12.5201	15.2317	11.2399	10.8599	12.4621	11.7632	12.9978	11.7801	11.881	12.5113	10.767	11.0994	11.1	10.0759	11.7514	9.2174	9.9096	9.4647	11.1169	12.9066
MIR 514	4.9555	3.6685	8.5682	10.6982	5.6119	7.3488	7.5133	6.8856	11.7801	10.2447	11.1292	7.5915	11.0994	11.202	8.5261	11.7514	8.3737	9.9096	4.4326	6.8057	5.7962
MIR 515-3P	1.303	2.4133	3.9381	9.2508	10.078	4.9121	10.9196	8.3816	8.9138	8.1123	9.8894	6.5046	7.611	9.4528	7.4537	6.8841	9.2174	9.9096	6.3669	9.8517	8.9066
MIR 515-5P	3.0905	2.3886	5.8023	12.8699	10.8599	12.4621	11.7632	12.9978	11.7801	11.881	14.5052	12.394	11.0994	11.202	12.3119	11.7514	9.2174	9.9096	9.4647	11.1169	12.9066
MIR 516-3P	4.6885	5.3677	6.151	12.8699	5.0007	7.6223	10.478	6.7369	10.7318	5.374	9.5762	7.8102	8.3436	9.1768	11.1991	9.4194	7.8415	8.7986	5.8732	9.6155	8.228
MIR 517A	3.1308	4.3594	5.955	12.8699	10.8599	12.4621	11.7632	12.9978	11.7801	11.881	14.5052	12.394	11.0994	11.202	12.3119	11.7514	9.2174	9.9096	9.4647	11.1169	12.9066
MIR 517B	3.066	2.5702	6.2228	12.8699	10.8599	12.4621	11.7632	12.9978	11.7801	11.881	14.5052	12.394	11.0994	11.202	12.3119	11.7514	9.2174	9.9096	9.4647	11.1169	12.9066
MIR 517C	-2.2842	-1.6706	1.4183	12.8699	10.8599	10.642	11.7632	12.2725	11.7801	11.881	14.5052	9.1557	11.0994	11.202	12.3119	11.7514	9.2174	9.9096	9.4647	11.1169	12.9066
MIR 518A	1.4992	2.126	5.3942	11.7016	10.8599	8.9352	11.7632	9.9663	9.2254	9.9899	12.75	9.291	9.5036	9.9882	9.6174	11.3871	9.2174	9.9096	9.4647	11.1169	12.9066
MIR 518B	-0.6495	-0.2738	3.5416	8.8699	9.5427	6.7351	7.5512	10.4349	6.7657	7.881	9.5558	6.6799	8.6888	6.8144	8.6781	5.404	9.2174	5.3541	9.4647	8.8619	8.6163
MIR 518C	0.2825	0.6427	3.3608	12.8699	10.8599	9.9846	11.7632	12.277	11.7801	9.287	13.9285	12.394	11.0994	11.202	10.344	10.8784	7.9411	9.9096	9.4647	11.1169	12.9066
MIR 518D	3.6145	2.9974	5.7602	11.9531	10.8599	6.1535	11.7632	9.9743	11.4775	9.2065	11.355	9.0613	9.209	5.109	8.5772	9.5001	9.2174	5.9096	9.4647	10.5914	7.4757
MIR 518E	1.3528	2.5546	4.1279	8.6783	6.8599	8.8543	11.7632	11.2705	7.2794	9.2071	10.5052	7.2721	5.6894	8.3603	11.7066	10.7305	9.2174	9.9096	9.4647	6.7987	11.7097
MIR 519B	6.2659	5.9056	9.086	12.8699	10.8599	12.4621	11.7632	12.9978	11.7801	11.881	14.5052	-3.1442	11.0994	11.202	12.3119	11.7514	9.2174	9.9096	9.4647	11.1169	12.9066
MIR 519C	-0.3779	-0.1338	2.9439	9.7851	7.9273	8.4621	8.8768	8.3569	11.4792	9.1626	9.5313	7.4627	7.2522	9.2224	8.2944	8.9542	9.2174	9.1659	5.6901	11.1169	10.279
MIR 519D	0.1277	0.7751	3.685	11.1627	10.8599	9.359	11.7632	12.1961	10.652	10.6276	11.6014	12.0197	10.6748	11.202	12.3119	11.7514	9.2174	9.9096	9.4647	11.1169	12.9066
MIR 519E	4.5312	5.1179	7.3779	11.907	10.8599	7.653	11.7632	10.4529	11.7801	10.0811	12.5853	10.0168	11.0994	11.202	12.3119	10.4009	9.2174	9.9096	9.4647	11.1169	9.9824
MIR 520A	3.4805	4.9387	6.3215	8.0843	8.7686	9.1623	11.7632	7.6431	11.2528	9.4498	8.433	7.1672	7.4013	9.8015	8.1289	7.7514	9.2174	8.5	4.9548	11.1169	8.1858
MIR 520B	1.0333	0.7449	3.9022	12.8699	10.8599	9.5545	11.7632	8.8654	11.7801	7.0713	14.5052	8.889	11.0994	11.202	12.3119	11.7514	9.2174	9.9096	9.4647	11.1169	12.9066
MIR 520C	1.8476	2.9676	6.495	12.8699	10.8599	12.4621	11.7632	11.3489	11.7801	11.881	12.5732	10.0152	11.0994	11.202	12.3119	11.7514	9.2174	9.9096	8.9142	11.1169	12.1075
MIR 520D	2.9978	4.0794	5.8326	12.8699	10.8599	9.4153	11.7632	9.2242	11.7801	11.6784	14.5052	12.394	10.4046	11.202	12.3119	11.7514	9.2174	9.9096	9.3165	10.3568	12.9066
MIR 520E	3.3309	1.8513	4.7026	12.8699	10.8599	12.4621	11.7632	12.9978	11.7801	11.881	12.0208	12.394	11.0994	11.202	12.3119	11.7514	9.2174	9.9096	9.4647	11.1169	12.9066
MIR 520F	1.315	1.5394	4.4482	12.8699	10.8599	12.4621	11.7632	11.1896	11.7801	10.0308	10.9618	11.0006	11.0994	11.202	12.3119	11.7514	9.2174	9.9096	9.4647	11.1169	12.9066
MIR 520G	-0.5806	-0.7136	2.8579	12.8699	10.8599	12.4621	11.7632	12.9978	11.7801	11.881	14.5052	12.394	11.0994	11.202	12.3119	11.7514	9.2174	9.9096	9.4647	11.1169	12.9066
MIR 520H	-0.6321	-0.215	1.4073	9.7666	10.8599	10.3619	11.7632	12.9978	11.2613	11.881	12.1537	10.3999	9.3709	11.0774	12.3119	11.4617	9.2174	9.9096	9.4647	11.1169	7.2605
MIR 521	6.3671	12.5201	10.0412	12.8699	10.8599	12.4621	11.7632	12.9978	11.7801	11.881	14.5052	12.394	11.0994	11.202	12.3119	11.7514	9.2174	9.9096	9.4647	11.1169	12.9066
MIR 522	5.5374	5.6353	6.9821	12.8699	10.8599	12.4621	11.7632	12.9978	11.7801	11.881	14.5052	12.394	11.0994	11.202	12.3119	11.7514	9.2174	9.9096	9.4647	11.1169	12.9066
MIR 523	5.1957	5.7997	8.9899	12.8699	10.8599	12.4621	11.7632	12.9978	11.7801	11.881	14.5052	12.394	11.0994	11.202	12.3119	11.7514	9.2174	9.9096	9.4647	11.1169	12.9066
MIR 526A	3.5046	4.0004	8.4272	12.8699	10.8599	12.4621	11.7632	12.9978	11.7801	11.881	14.5052	12.394	11.0994	11.202	12.3119	11.7514	9.2174	9.9096	9.4647	11.1169	12.9066
MIR 526B	5.5879	7.4832	15.2317	12.8699	10.8599	12.4621	11.7632	12.9978	11.7801	11.881	14.5052	12.394	11.0994	11.202	12.3119	11.7514	9.2174	9.9096	9.4647	11.1169	12.9066
